# Supplementary material for: Counterintuitive Photochemistry of an Isolated Acridinyl Radical: ConPET via Preassembly, Solvated Electrons or a Long‐Lived Excited State?
Source: Angew Chem Int Ed Engl. 2025 Jul 2;64(34):e202506701. doi: 10.1002/anie.202506701 (PMC12363617; doi:10.1002/anie.202506701)
Supplement: Supplementary file 2 — Supporting Information S2 [file ANIE-64-e202506701-s002.cif]

data_s23djs05_auto
_audit_creation_date               2025-02-12
_audit_creation_method
;
Olex2 1.5
(compiled 2022.04.07 svn.rca3783a0 for OlexSys, GUI svn.r6498)
;
_audit_contact_author_address      ?
_audit_contact_author_email        ?
_audit_contact_author_name         ''
_audit_contact_author_phone        ?
_publ_contact_author_id_orcid      ?
_publ_section_references
;
Bourhis, L.J., Dolomanov, O.V., Gildea, R.J., Howard, J.A.K., Puschmann, H.
 (2015). Acta Cryst. A71, 59-75.

D. Kratzert, I. Krossing, (2018), J. Appl. Cryst. 51, 928-934. 

Dolomanov, O.V., Bourhis, L.J., Gildea, R.J, Howard, J.A.K. & Puschmann, H.
 (2009), J. Appl. Cryst. 42, 339-341.

Kratzert, D., Holstein, J.J. & Krossing, I. (2015). J. Appl. Cryst. 48, 933-938.

Sheldrick, G.M. (2015). Acta Cryst. A71, 3-8.
;
_chemical_name_systematic          Acridinyl
_chemical_formula_moiety           'C36 H40 N, C3 H7'
_chemical_formula_sum              'C39 H47 N'
_chemical_formula_weight           529.815
_chemical_oxdiff_formula           'C36 H40 N'
loop_
  _atom_type_symbol
  _atom_type_scat_dispersion_real
  _atom_type_scat_dispersion_imag
  _atom_type_scat_Cromer_Mann_a1
  _atom_type_scat_Cromer_Mann_a2
  _atom_type_scat_Cromer_Mann_a3
  _atom_type_scat_Cromer_Mann_a4
  _atom_type_scat_Cromer_Mann_b1
  _atom_type_scat_Cromer_Mann_b2
  _atom_type_scat_Cromer_Mann_b3
  _atom_type_scat_Cromer_Mann_b4
  _atom_type_scat_Cromer_Mann_c
  _atom_type_scat_source
  _atom_type_scat_dispersion_source
 C 0.01920 0.00962 2.31000 1.02000 1.58860 0.86500 20.84390 10.20750 0.56870
 51.65120 0.21560 'International Tables Volume C Table 6.1.1.4 (pp. 500-502)'
 'Henke, Gullikson and Davis, At. Data and Nucl. Data Tables, 1993, 54, 2'
 H 0.00000 0.00000 0.49300 0.32291 0.14019 0.04081 10.51090 26.12570 3.14236
 57.79970 0.00304 'International Tables Volume C Table 6.1.1.4 (pp. 500-502)'
 'Henke, Gullikson and Davis, At. Data and Nucl. Data Tables, 1993, 54, 2'
 N 0.03256 0.01839 12.21260 3.13220 2.01250 1.16630 0.00570 9.89330 28.99750
 0.58260 -11.52900 'International Tables Volume C Table 6.1.1.4 (pp. 500-502)'
 'Henke, Gullikson and Davis, At. Data and Nucl. Data Tables, 1993, 54, 2'

_space_group_crystal_system        'triclinic'
_space_group_IT_number             2
_space_group_name_H-M_alt          'P -1'
_space_group_name_Hall             '-P 1'
loop_
  _space_group_symop_id
  _space_group_symop_operation_xyz
 1 x,y,z
 2 -x,-y,-z

_symmetry_Int_Tables_number        2
_cell_length_a                     10.0665(4)
_cell_length_b                     11.4895(5)
_cell_length_c                     14.6052(6)
_cell_angle_alpha                  99.373(4)
_cell_angle_beta                   101.903(3)
_cell_angle_gamma                  91.385(3)
_cell_volume                       1627.91(12)
_cell_formula_units_Z              2
_cell_measurement_reflns_used      3816
_cell_measurement_temperature      150.00(10)
_cell_measurement_theta_max        72.1760
_cell_measurement_theta_min        4.4840
_exptl_absorpt_coefficient_mu      0.456
_exptl_absorpt_correction_T_max    1.00000
_exptl_absorpt_correction_T_min    0.77676
_exptl_absorpt_correction_type     multi-scan
_exptl_absorpt_process_details
;
CrysAlisPro 1.171.42.94a (Rigaku Oxford Diffraction, 2023)
Empirical absorption correction using spherical harmonics,
implemented in SCALE3 ABSPACK scaling algorithm.
;
_exptl_crystal_colour              'clear dark red'
_exptl_crystal_colour_lustre       clear
_exptl_crystal_colour_modifier     dark
_exptl_crystal_colour_primary      red
_exptl_crystal_density_diffrn      1.081
_exptl_crystal_description         block
_exptl_crystal_F_000               577.562
_exptl_crystal_preparation         ?
_exptl_crystal_recrystallization_method 
 'Crystallised from a saturated solution in 1:1 mixture of hexane and pentane at -35 C.'
_exptl_crystal_size_max            0.15
_exptl_crystal_size_mid            0.15
_exptl_crystal_size_min            0.1
_diffrn_reflns_av_R_equivalents    0.0305
_diffrn_reflns_av_unetI/netI       0.0519
_diffrn_reflns_Laue_measured_fraction_full  0.9990
_diffrn_reflns_Laue_measured_fraction_max  0.9740
_diffrn_reflns_limit_h_max         12
_diffrn_reflns_limit_h_min         -9
_diffrn_reflns_limit_k_max         14
_diffrn_reflns_limit_k_min         -14
_diffrn_reflns_limit_l_max         18
_diffrn_reflns_limit_l_min         -16
_diffrn_reflns_number              10907
_diffrn_reflns_point_group_measured_fraction_full  0.9990
_diffrn_reflns_point_group_measured_fraction_max  0.9740
_diffrn_reflns_theta_full          67.6840
_diffrn_reflns_theta_max           72.94
_diffrn_reflns_theta_min           3.91
_diffrn_ambient_environment        N~2~
_diffrn_ambient_temperature        150.00(10)
_diffrn_detector                   'CCD plate'
_diffrn_detector_area_resol_mean   8.1150
_diffrn_detector_type              EosS2
_diffrn_measured_fraction_theta_full  0.9990
_diffrn_measured_fraction_theta_max  0.9740
_diffrn_measurement_details
;
List of Runs (angles in degrees, time in seconds):

  # Type    Start    End  Width  t~exp~   \w     \q     \k     \f   Frames
--------------------------------------------------------------------------
  1  \w   -106.00  17.00   1.00    5.00    --  -37.01   0.00  90.00  123
  2  \w    -48.00  28.00   1.00    5.00    --  -37.01  57.00  90.00   76
  3  \w     31.00  87.00   1.00    5.00    --   37.01-125.00   0.00   56
  4  \w     27.00  66.00   1.00    5.00    --   37.01-125.00  30.00   39
  5  \w     12.00  40.00   1.00    5.00    --   37.01 -99.00-150.00   28
  6  \w     24.00 102.00   1.00    5.00    --   37.01  57.00 -90.00   78
  7  \w     28.00  87.00   1.00    5.00    --   37.01-125.00-180.00   59
  8  \w    114.00 153.00   1.00   20.00    --  109.00  77.00-150.00   39
  9  \w     70.00 138.00   1.00   20.00    --  109.00 -15.00  60.00   68
 10  \w     53.00  79.00   1.00   20.00    --  109.00 -77.00 120.00   26
 11  \w    103.00 164.00   1.00   20.00    --  109.00  45.00 120.00   61
 12  \w     41.00 127.00   1.00   20.00    --  109.00 -30.00 150.00   86
 13  \w     83.00 124.00   1.00   20.00    --  109.00 -45.00 -30.00   41
 14  \w     40.00 128.00   1.00   20.00    --  109.00 -30.00 -90.00   88
 15  \w     45.00 108.00   1.00   20.00    --  109.00-111.00 120.00   63
 16  \w     48.00 125.00   1.00   20.00    --  109.00 -61.00 -60.00   77
 17  \w     46.00 108.00   1.00   20.00    --  109.00-111.00-150.00   62
 18  \w     79.00 108.00   1.00   20.00    --  109.00-111.00  30.00   29
 19  \w    116.00 167.00   1.00   20.00    --  109.00 111.00  60.00   51
 20  \w     42.00 118.00   1.00   20.00    --  109.00 -45.00  60.00   76
 21  \w     54.00 108.00   1.00   20.00    --  109.00-111.00 -60.00   54
 22  \w    101.00 132.00   1.00   20.00    --  109.00 -77.00 120.00   31
 23  \w    104.00 134.00   1.00   20.00    --  109.00  75.00  74.00   30
;
_diffrn_measurement_device         'four-circle diffractometer'
_diffrn_measurement_device_type    'SuperNova, Dual, Cu at home/near, EosS2'
_diffrn_measurement_method         '\w scans'
_diffrn_orient_matrix_type        
 'CrysAlisPro convention (1999,Acta A55,543-557)'
_diffrn_orient_matrix_UB_11        0.0621639000
_diffrn_orient_matrix_UB_12        -0.0057801000
_diffrn_orient_matrix_UB_13        -0.0884740000
_diffrn_orient_matrix_UB_21        -0.0590525000
_diffrn_orient_matrix_UB_22        0.1189230000
_diffrn_orient_matrix_UB_23        -0.0172447000
_diffrn_orient_matrix_UB_31        0.1311397000
_diffrn_orient_matrix_UB_32        0.0660218000
_diffrn_orient_matrix_UB_33        0.0620321000
_diffrn_radiation_monochromator    mirror
_diffrn_radiation_probe            x-ray
_diffrn_radiation_type             'Cu K\a'
_diffrn_radiation_wavelength       1.54184
_diffrn_source                     'micro-focus sealed X-ray tube'
_diffrn_source_type                'SuperNova (Cu) X-ray Source'
_reflns_Friedel_coverage           0.0
_reflns_limit_h_max                11
_reflns_limit_h_min                -12
_reflns_limit_k_max                14
_reflns_limit_k_min                -14
_reflns_limit_l_max                18
_reflns_limit_l_min                0
_reflns_number_gt                  4721
_reflns_number_total               6335
_reflns_threshold_expression       I>=2u(I)
_computing_cell_refinement         'CrysAlisPro 1.171.42.94a (Rigaku OD, 2023)'
_computing_data_collection         'CrysAlisPro 1.171.42.94a (Rigaku OD, 2023)'
_computing_data_reduction          'CrysAlisPro 1.171.42.94a (Rigaku OD, 2023)'
_computing_molecular_graphics      'Olex2 1.5 (Dolomanov et al., 2009)'
_computing_publication_material    'Olex2 1.5 (Dolomanov et al., 2009)'
_computing_structure_refinement    'olex2.refine 1.5 (Bourhis et al., 2015)'
_computing_structure_solution      'SHELXT 2014/5 (Sheldrick, 2014)'
_refine_diff_density_max           0.3728
_refine_diff_density_min           -0.2488
_refine_diff_density_rms           0.0563
_refine_ls_d_res_high              0.8064
_refine_ls_d_res_low               11.3158
_refine_ls_goodness_of_fit_ref     1.0611
_refine_ls_hydrogen_treatment      constr
_refine_ls_matrix_type             full
_refine_ls_number_constraints      95
_refine_ls_number_parameters       405
_refine_ls_number_reflns           6335
_refine_ls_number_restraints       92
_refine_ls_R_factor_all            0.0787
_refine_ls_R_factor_gt             0.0613
_refine_ls_restrained_S_all        1.0529
_refine_ls_shift/su_max            -0.0009
_refine_ls_shift/su_mean           0.0000
_refine_ls_structure_factor_coef   Fsqd
_refine_ls_weighting_details      
 'w=1/[\s^2^(Fo^2^)+(0.0991P)^2^+0.0500P] where P=(Fo^2^+2Fc^2^)/3'
_refine_ls_weighting_scheme        calc
_refine_ls_wR_factor_gt            0.1699
_refine_ls_wR_factor_ref           0.1898
_olex2_refinement_description
;
1. Fixed Uiso
 At 1.2 times of:
  All C(H) groups, All C(H,H) groups
 At 1.5 times of:
  All C(H,H,H) groups
2. Restrained distances
 C14-C3 = C14-C16 = C14-C17 = C14-C15
 1.54 with sigma of 0.02
 C14-C15 = C14-C16 = C14-C3 = C14-C17B = C14-C17 = C14-C15B = C14-C16B
 1.54 with sigma of 0.02
 C16-C15
 2.67 with sigma of 0.04
 C17-C16
 2.67 with sigma of 0.04
 C17-C15
 2.67 with sigma of 0.04
3. Uiso/Uaniso restraints and constraints
C17 \\sim C17B: within 1.7A with sigma of 0.02 and sigma for terminal atoms of
0.04 within 1.7A
C15 \\sim C15B: within 1.7A with sigma of 0.02 and sigma for terminal atoms of
0.04 within 1.7A
C16 \\sim C16B: within 1.7A with sigma of 0.02 and sigma for terminal atoms of
0.04 within 1.7A
C14 \\sim C15 \\sim C15B \\sim C16 \\sim C16B \\sim C17 \\sim C17B \\sim H29b:
within 1.7A with sigma of 0.04 and sigma for terminal atoms of 0.08 within 1.7A
4. Others
 Sof(C15B)=Sof(H15d)=Sof(H15e)=Sof(H15f)=Sof(C16B)=Sof(H16d)=Sof(H16e)=
 Sof(H16f)=Sof(C17B)=Sof(H17d)=Sof(H17e)=Sof(H17f)=Sof(C37B)=Sof(H37f)=
 Sof(H37e)=Sof(H37d)=Sof(C38B)=Sof(H38c)=Sof(H38d)=Sof(C39B)=Sof(H39d)=
 Sof(H39c)=1-FVAR(1)
 Sof(C15)=Sof(H15a)=Sof(H15b)=Sof(H15c)=Sof(C16)=Sof(H16a)=Sof(H16b)=Sof(H16c)=
 Sof(C17)=Sof(H17a)=Sof(H17b)=Sof(H17c)=Sof(C37)=Sof(H37a)=Sof(H37b)=Sof(H37c)=
 Sof(C38)=Sof(H38a)=Sof(H38b)=Sof(C39)=Sof(H39a)=Sof(H39b)=FVAR(1)
5.a Secondary CH2 refined with riding coordinates:
 C38(H38a,H38b), C38B(H38c,H38d), C39(H39a,H39b), C39B(H39d,H39c)
5.b Aromatic/amide H refined with riding coordinates:
 C2(H2), C4(H4), C5(H5), C9(H9), C10(H10), C12(H12), C24(H24), C26(H26),
 C32(H32), C33(H33), C34(H34), C35(H35), C36(H36)
5.c Idealised Me refined as rotating group:
 C15(H15a,H15b,H15c), C15B(H15d,H15e,H15f), C16(H16a,H16b,H16c), C16B(H16d,
 H16e,H16f), C17(H17a,H17b,H17c), C17B(H17d,H17e,H17f), C19(H19a,H19b,H19c),
 C20(H20a,H20b,H20c), C21(H21a,H21b,H21c), C28(H28a,H28b,H28c), C29(H29a,H29b,
 H29c), C30(H30a,H30b,H30c), C37(H37a,H37b,H37c), C37B(H37f,H37e,H37d)
;
_atom_sites_solution_primary       dual
loop_
  _atom_site_label
  _atom_site_type_symbol
  _atom_site_fract_x
  _atom_site_fract_y
  _atom_site_fract_z
  _atom_site_U_iso_or_equiv
  _atom_site_adp_type
  _atom_site_occupancy
  _atom_site_refinement_flags_posn
  _atom_site_refinement_flags_adp
  _atom_site_disorder_group
 N1 N 0.22304(14) 0.41799(12) 0.40903(9) 0.0304(3) Uani 1.000000 . . .
 C1 C 0.26143(15) 0.53798(13) 0.41971(11) 0.0283(3) Uani 1.000000 . . .
 C2 C 0.28922(15) 0.60990(14) 0.50914(11) 0.0298(3) Uani 1.000000 . . .
 H2 H 0.28352(15) 0.57586(14) 0.56338(11) 0.0357(4) Uiso 1.000000 R . .
 C3 C 0.32524(16) 0.73081(15) 0.52099(11) 0.0319(3) Uani 1.000000 D . .
 C4 C 0.33343(17) 0.77810(14) 0.44009(12) 0.0333(3) Uani 1.000000 . . .
 H4 H 0.35794(17) 0.85980(14) 0.44620(12) 0.0399(4) Uiso 1.000000 R . .
 C5 C 0.30650(17) 0.70810(15) 0.35118(12) 0.0328(3) Uani 1.000000 . . .
 H5 H 0.31308(17) 0.74325(15) 0.29761(12) 0.0394(4) Uiso 1.000000 R . .
 C6 C 0.26964(15) 0.58649(14) 0.33729(11) 0.0294(3) Uani 1.000000 . . .
 C7 C 0.24113(16) 0.51372(15) 0.24634(11) 0.0320(3) Uani 1.000000 . . .
 C8 C 0.21041(16) 0.39097(15) 0.23902(11) 0.0317(3) Uani 1.000000 . . .
 C9 C 0.18984(19) 0.31141(15) 0.15203(12) 0.0369(4) Uani 1.000000 . . .
 H9 H 0.19792(19) 0.34061(15) 0.09607(12) 0.0443(5) Uiso 1.000000 R . .
 C10 C 0.15841(19) 0.19277(16) 0.14609(12) 0.0380(4) Uani 1.000000 . . .
 H10 H 0.14635(19) 0.14182(16) 0.08647(12) 0.0456(5) Uiso 1.000000 R . .
 C11 C 0.14392(17) 0.14590(15) 0.22647(12) 0.0337(4) Uani 1.000000 . . .
 C12 C 0.16434(16) 0.22275(14) 0.31289(11) 0.0315(3) Uani 1.000000 . . .
 H12 H 0.15456(16) 0.19259(14) 0.36812(11) 0.0378(4) Uiso 1.000000 R . .
 C13 C 0.19882(16) 0.34302(14) 0.32073(11) 0.0303(3) Uani 1.000000 . . .
 C14 C 0.35212(18) 0.80610(16) 0.62071(12) 0.0386(4) Uani 1.000000 D U .
 C15 C 0.4039(6) 0.9320(3) 0.6218(2) 0.0793(14) Uani 0.800(7) D U 1
 H15a H 0.426(4) 0.9747(11) 0.6874(4) 0.119(2) Uiso 0.800(7) GR . 1
 H15b H 0.486(2) 0.9303(3) 0.595(2) 0.119(2) Uiso 0.800(7) GR . 1
 H15c H 0.3334(15) 0.9721(11) 0.584(2) 0.119(2) Uiso 0.800(7) GR . 1
 C15B C 0.4655(14) 0.8992(15) 0.6250(12) 0.066(4) Uiso 0.200(7) D . -1
 H15d H 0.547(4) 0.8598(15) 0.613(9) 0.098(6) Uiso 0.200(7) GR . -1
 H15e H 0.436(5) 0.948(7) 0.577(6) 0.098(6) Uiso 0.200(7) GR . -1
 H15f H 0.486(9) 0.949(7) 0.688(3) 0.098(6) Uiso 0.200(7) GR . -1
 C16 C 0.4591(4) 0.7498(3) 0.68918(18) 0.0498(8) Uani 0.800(7) D U 1
 H16a H 0.4779(19) 0.7994(11) 0.7522(5) 0.0746(12) Uiso 0.800(7) GR . 1
 H16b H 0.4243(11) 0.6710(9) 0.6936(14) 0.0746(12) Uiso 0.800(7) GR . 1
 H16c H 0.5431(9) 0.743(2) 0.6652(9) 0.0746(12) Uiso 0.800(7) GR . 1
 C16B C 0.405(2) 0.7390(19) 0.6966(14) 0.082(5) Uiso 0.200(7) D . -1
 H16d H 0.330(3) 0.709(12) 0.721(8) 0.123(8) Uiso 0.200(7) GR . -1
 H16e H 0.454(14) 0.672(8) 0.671(3) 0.123(8) Uiso 0.200(7) GR . -1
 H16f H 0.468(13) 0.791(4) 0.748(5) 0.123(8) Uiso 0.200(7) GR . -1
 C17 C 0.2208(3) 0.8067(4) 0.6592(2) 0.0671(12) Uani 0.800(7) D U 1
 H17a H 0.1939(17) 0.7259(6) 0.664(2) 0.1006(17) Uiso 0.800(7) GR . 1
 H17b H 0.2367(9) 0.857(2) 0.7219(10) 0.1006(17) Uiso 0.800(7) GR . 1
 H17c H 0.1482(9) 0.838(3) 0.6156(12) 0.1006(17) Uiso 0.800(7) GR . 1
 C17B C 0.2257(14) 0.8714(19) 0.6257(14) 0.084(4) Uani 0.200(7) D U -1
 H17d H 0.227(7) 0.940(8) 0.594(9) 0.125(6) Uiso 0.200(7) GR . -1
 H17e H 0.1455(15) 0.819(4) 0.594(10) 0.125(6) Uiso 0.200(7) GR . -1
 H17f H 0.222(8) 0.898(12) 0.6924(14) 0.125(6) Uiso 0.200(7) GR . -1
 C18 C 0.11060(18) 0.01344(15) 0.21724(13) 0.0374(4) Uani 1.000000 . . .
 C19 C 0.2229(2) -0.05443(17) 0.17953(16) 0.0497(5) Uani 1.000000 . . .
 H19a H 0.2275(13) -0.0355(13) 0.1172(6) 0.0745(7) Uiso 1.000000 GR . .
 H19b H 0.3104(4) -0.0317(12) 0.2237(7) 0.0745(7) Uiso 1.000000 GR . .
 H19c H 0.2026(10) -0.13952(17) 0.1735(13) 0.0745(7) Uiso 1.000000 GR . .
 C20 C -0.0260(2) -0.02086(19) 0.14667(17) 0.0531(5) Uani 1.000000 . . .
 H20a H -0.0978(4) 0.0236(14) 0.1699(8) 0.0797(8) Uiso 1.000000 GR . .
 H20b H -0.0194(7) -0.0023(18) 0.0845(4) 0.0797(8) Uiso 1.000000 GR . .
 H20c H -0.0478(11) -0.1057(4) 0.1406(12) 0.0797(8) Uiso 1.000000 GR . .
 C21 C 0.0996(2) -0.02244(16) 0.31141(15) 0.0458(4) Uani 1.000000 . . .
 H21a H 0.1860(6) -0.0019(15) 0.3573(4) 0.0686(7) Uiso 1.000000 GR . .
 H21b H 0.0269(13) 0.0193(12) 0.3357(7) 0.0686(7) Uiso 1.000000 GR . .
 H21c H 0.0787(19) -0.1079(3) 0.3018(3) 0.0686(7) Uiso 1.000000 GR . .
 C22 C 0.24098(18) 0.56460(14) 0.15861(11) 0.0336(4) Uani 1.000000 . . .
 C23 C 0.35801(19) 0.56638(16) 0.12148(12) 0.0388(4) Uani 1.000000 . . .
 C24 C 0.3539(2) 0.61111(18) 0.03770(13) 0.0435(4) Uani 1.000000 . . .
 H24 H 0.4334(2) 0.61227(18) 0.01223(13) 0.0522(5) Uiso 1.000000 R . .
 C25 C 0.2353(2) 0.65409(17) -0.00921(12) 0.0437(4) Uani 1.000000 . . .
 C26 C 0.1209(2) 0.65172(15) 0.02879(13) 0.0411(4) Uani 1.000000 . . .
 H26 H 0.0397(2) 0.68078(15) -0.00298(13) 0.0493(5) Uiso 1.000000 R . .
 C27 C 0.12079(19) 0.60812(14) 0.11221(12) 0.0364(4) Uani 1.000000 . . .
 C28 C 0.4869(2) 0.5179(2) 0.17008(14) 0.0488(5) Uani 1.000000 . . .
 H28a H 0.5060(11) 0.5503(14) 0.2381(3) 0.0732(7) Uiso 1.000000 GR . .
 H28b H 0.4755(7) 0.4316(2) 0.1609(12) 0.0732(7) Uiso 1.000000 GR . .
 H28c H 0.5627(4) 0.5405(15) 0.1427(10) 0.0732(7) Uiso 1.000000 GR . .
 C29 C 0.2319(3) 0.7027(2) -0.10037(16) 0.0616(6) Uani 1.000000 . . .
 H29a H 0.1388(5) 0.7216(19) -0.1265(9) 0.0924(9) Uiso 1.000000 GR . .
 H29b H 0.2923(18) 0.7744(11) -0.0868(3) 0.0924(9) Uiso 1.000000 GR . .
 H29c H 0.262(2) 0.6433(8) -0.1466(6) 0.0924(9) Uiso 1.000000 GR . .
 C30 C -0.0061(2) 0.60820(18) 0.15123(14) 0.0447(4) Uani 1.000000 . . .
 H30a H -0.0239(10) 0.5301(5) 0.1665(12) 0.0670(6) Uiso 1.000000 GR . .
 H30b H 0.0059(7) 0.6679(11) 0.2089(7) 0.0670(6) Uiso 1.000000 GR . .
 H30c H -0.0831(4) 0.6266(15) 0.1038(5) 0.0670(6) Uiso 1.000000 GR . .
 C31 C 0.20996(17) 0.36764(13) 0.49087(11) 0.0296(3) Uani 1.000000 . . .
 C32 C 0.08288(17) 0.35785(15) 0.51271(12) 0.0352(4) Uani 1.000000 . . .
 H32 H 0.00660(17) 0.38851(15) 0.47627(12) 0.0422(4) Uiso 1.000000 R . .
 C33 C 0.06802(19) 0.30313(18) 0.58789(14) 0.0435(4) Uani 1.000000 . . .
 H33 H -0.01865(19) 0.29603(18) 0.60332(14) 0.0522(5) Uiso 1.000000 R . .
 C34 C 0.1802(2) 0.25850(19) 0.64088(14) 0.0464(5) Uani 1.000000 . . .
 H34 H 0.1700(2) 0.22042(19) 0.69228(14) 0.0557(5) Uiso 1.000000 R . .
 C35 C 0.30660(19) 0.26942(18) 0.61891(13) 0.0420(4) Uani 1.000000 . . .
 H35 H 0.38292(19) 0.23904(18) 0.65554(13) 0.0504(5) Uiso 1.000000 R . .
 C36 C 0.32287(17) 0.32451(15) 0.54364(12) 0.0347(4) Uani 1.000000 . . .
 H36 H 0.40973(17) 0.33245(15) 0.52864(12) 0.0416(4) Uiso 1.000000 R . .
 C37 C 0.3597(4) 0.1766(4) -0.1314(3) 0.0724(11) Uani 0.800(7) . . 1
 H37a H 0.313(3) 0.1145(9) -0.1829(5) 0.1087(16) Uiso 0.800(7) GR . 1
 H37b H 0.301(3) 0.2430(19) -0.1245(8) 0.1087(16) Uiso 0.800(7) GR . 1
 H37c H 0.4446(4) 0.204(3) -0.1461(13) 0.1087(16) Uiso 0.800(7) GR . 1
 C37B C 0.348(2) 0.2134(19) -0.0701(16) 0.090(5) Uiso 0.200(7) . . -1
 H37f H 0.254(2) 0.178(3) -0.088(11) 0.135(8) Uiso 0.200(7) GR . -1
 H37e H 0.367(11) 0.253(9) -0.004(3) 0.135(8) Uiso 0.200(7) GR . -1
 H37d H 0.359(11) 0.271(8) -0.111(8) 0.135(8) Uiso 0.200(7) GR . -1
 C38 C 0.3912(4) 0.1278(3) -0.0394(3) 0.0657(10) Uani 0.800(7) . . 1
 H38a H 0.4364(4) 0.1913(3) 0.0128(3) 0.0788(12) Uiso 0.800(7) R . 1
 H38b H 0.3051(4) 0.1014(3) -0.0243(3) 0.0788(12) Uiso 0.800(7) R . 1
 C38B C 0.447(2) 0.116(2) -0.0817(18) 0.102(6) Uiso 0.200(7) . . -1
 H38d H 0.539(2) 0.153(2) -0.0760(18) 0.122(8) Uiso 0.200(7) R . -1
 H38c H 0.419(2) 0.068(2) -0.1457(18) 0.122(8) Uiso 0.200(7) R . -1
 C39 C 0.4822(4) 0.0252(3) -0.0455(2) 0.0592(9) Uani 0.800(7) . . 1
 H39a H 0.5672(4) 0.0517(3) -0.0619(2) 0.0710(11) Uiso 0.800(7) R . 1
 H39b H 0.4361(4) -0.0382(3) -0.0974(2) 0.0710(11) Uiso 0.800(7) R . 1
 C39B C 0.451(3) 0.040(2) -0.008(2) 0.102(7) Uiso 0.200(7) . . -1
 H39d H 0.362(3) -0.006(2) -0.024(2) 0.123(9) Uiso 0.200(7) R . -1
 H39c H 0.455(3) 0.093(2) 0.053(2) 0.123(9) Uiso 0.200(7) R . -1

loop_
  _atom_site_aniso_label
  _atom_site_aniso_U_11
  _atom_site_aniso_U_22
  _atom_site_aniso_U_33
  _atom_site_aniso_U_12
  _atom_site_aniso_U_13
  _atom_site_aniso_U_23
 N1 0.0383(7) 0.0284(7) 0.0235(6) 0.0017(5) 0.0046(5) 0.0036(5)
 C1 0.0290(7) 0.0278(7) 0.0260(7) 0.0043(5) 0.0024(5) 0.0024(6)
 C2 0.0318(7) 0.0324(8) 0.0237(7) 0.0054(6) 0.0036(6) 0.0032(6)
 C3 0.0311(7) 0.0319(8) 0.0285(8) 0.0045(6) 0.0011(6) -0.0003(6)
 C4 0.0381(8) 0.0255(7) 0.0328(8) 0.0021(6) 0.0025(6) 0.0015(6)
 C5 0.0383(8) 0.0308(8) 0.0285(8) 0.0038(6) 0.0034(6) 0.0071(6)
 C6 0.0315(7) 0.0293(7) 0.0255(7) 0.0041(6) 0.0026(6) 0.0036(6)
 C7 0.0363(8) 0.0321(8) 0.0262(8) 0.0031(6) 0.0034(6) 0.0048(6)
 C8 0.0366(8) 0.0316(8) 0.0248(7) 0.0027(6) 0.0034(6) 0.0027(6)
 C9 0.0515(9) 0.0333(8) 0.0234(7) 0.0018(7) 0.0035(7) 0.0038(6)
 C10 0.0492(9) 0.0340(8) 0.0253(7) 0.0006(7) 0.0009(7) -0.0024(6)
 C11 0.0355(8) 0.0291(8) 0.0331(8) 0.0004(6) 0.0022(6) 0.0019(6)
 C12 0.0357(8) 0.0295(8) 0.0282(8) 0.0032(6) 0.0037(6) 0.0051(6)
 C13 0.0323(7) 0.0305(8) 0.0258(7) 0.0042(6) 0.0022(6) 0.0026(6)
 C14 0.0431(9) 0.0347(9) 0.0317(8) 0.0016(7) 0.0017(7) -0.0050(7)
 C15 0.151(4) 0.0376(15) 0.0354(14) -0.015(2) 0.0029(19) -0.0101(12)
 C16 0.0517(17) 0.0573(16) 0.0284(11) 0.0112(13) -0.0078(11) -0.0075(10)
 C17 0.0485(15) 0.096(3) 0.0434(17) 0.0125(17) 0.0088(12) -0.0279(17)
 C17B 0.062(7) 0.100(10) 0.070(8) 0.005(6) 0.017(5) -0.045(5)
 C18 0.0434(9) 0.0289(8) 0.0359(8) -0.0001(6) 0.0034(7) 0.0006(6)
 C19 0.0610(12) 0.0322(9) 0.0568(12) 0.0055(8) 0.0197(9) 0.0010(8)
 C20 0.0531(11) 0.0416(10) 0.0552(12) -0.0098(8) -0.0047(9) 0.0033(9)
 C21 0.0609(11) 0.0286(8) 0.0484(11) 0.0005(7) 0.0134(9) 0.0067(8)
 C22 0.0492(9) 0.0246(7) 0.0233(7) 0.0002(6) 0.0022(6) 0.0000(6)
 C23 0.0499(10) 0.0366(9) 0.0276(8) 0.0011(7) 0.0036(7) 0.0051(7)
 C24 0.0553(11) 0.0449(10) 0.0307(8) -0.0007(8) 0.0095(8) 0.0075(7)
 C25 0.0653(12) 0.0384(9) 0.0258(8) -0.0000(8) 0.0030(8) 0.0098(7)
 C26 0.0557(10) 0.0325(8) 0.0299(8) 0.0049(7) -0.0019(7) 0.0045(7)
 C27 0.0504(9) 0.0271(7) 0.0277(8) 0.0022(6) 0.0020(7) 0.0014(6)
 C28 0.0481(10) 0.0641(13) 0.0356(9) 0.0071(9) 0.0067(8) 0.0151(9)
 C29 0.0822(16) 0.0697(15) 0.0375(10) 0.0049(12) 0.0095(10) 0.0269(10)
 C30 0.0488(10) 0.0461(10) 0.0368(9) 0.0091(8) 0.0038(8) 0.0065(8)
 C31 0.0389(8) 0.0247(7) 0.0230(7) 0.0006(6) 0.0044(6) 0.0008(6)
 C32 0.0342(8) 0.0366(8) 0.0335(8) 0.0046(6) 0.0041(6) 0.0059(7)
 C33 0.0406(9) 0.0523(11) 0.0414(9) 0.0023(8) 0.0139(7) 0.0129(8)
 C34 0.0537(11) 0.0557(11) 0.0347(9) 0.0023(9) 0.0104(8) 0.0207(8)
 C35 0.0438(9) 0.0473(10) 0.0349(9) 0.0069(7) 0.0011(7) 0.0162(8)
 C36 0.0352(8) 0.0368(8) 0.0319(8) 0.0034(6) 0.0064(6) 0.0062(7)
 C37 0.068(2) 0.076(2) 0.067(2) -0.0053(16) -0.0014(16) 0.0176(18)
 C38 0.0616(18) 0.080(2) 0.0561(18) 0.0062(15) 0.0133(14) 0.0126(16)
 C39 0.0566(16) 0.078(2) 0.0427(16) 0.0012(14) 0.0147(13) 0.0057(14)

loop_
  _geom_bond_atom_site_label_1
  _geom_bond_atom_site_label_2
  _geom_bond_distance
  _geom_bond_site_symmetry_2
  _geom_bond_publ_flag
 N1 C1 1.398(2) . ?
 N1 C13 1.401(2) . ?
 N1 C31 1.438(2) . ?
 C1 C2 1.398(2) . ?
 C1 C6 1.423(2) . ?
 C2 H2 0.9500 . ?
 C2 C3 1.401(2) . ?
 C3 C4 1.395(2) . ?
 C3 C14 1.536(2) . ?
 C4 H4 0.9500 . ?
 C4 C5 1.382(2) . ?
 C5 H5 0.9500 . ?
 C5 C6 1.408(2) . ?
 C6 C7 1.420(2) . ?
 C7 C8 1.419(2) . ?
 C7 C22 1.492(2) . ?
 C8 C9 1.413(2) . ?
 C8 C13 1.418(2) . ?
 C9 H9 0.9500 . ?
 C9 C10 1.377(2) . ?
 C10 H10 0.9500 . ?
 C10 C11 1.401(3) . ?
 C11 C12 1.392(2) . ?
 C11 C18 1.529(2) . ?
 C12 H12 0.9500 . ?
 C12 C13 1.397(2) . ?
 C14 C15 1.522(3) . ?
 C14 C15B 1.530(13) . ?
 C14 C16 1.542(3) . ?
 C14 C16B 1.471(15) . ?
 C14 C17 1.539(4) . ?
 C14 C17B 1.502(13) . ?
 C15 H15a 0.9800 . ?
 C15 H15b 0.9800 . ?
 C15 H15c 0.9800 . ?
 C15B H15d 0.9800 . ?
 C15B H15e 0.9800 . ?
 C15B H15f 0.9800 . ?
 C16 H16a 0.9800 . ?
 C16 H16b 0.9800 . ?
 C16 H16c 0.9800 . ?
 C16B H16d 0.9800 . ?
 C16B H16e 0.9800 . ?
 C16B H16f 0.9800 . ?
 C17 H17a 0.9800 . ?
 C17 H17b 0.9800 . ?
 C17 H17c 0.9800 . ?
 C17B H17d 0.9800 . ?
 C17B H17e 0.9800 . ?
 C17B H17f 0.9800 . ?
 C18 C19 1.533(3) . ?
 C18 C20 1.538(2) . ?
 C18 C21 1.523(3) . ?
 C19 H19a 0.9800 . ?
 C19 H19b 0.9800 . ?
 C19 H19c 0.9800 . ?
 C20 H20a 0.9800 . ?
 C20 H20b 0.9800 . ?
 C20 H20c 0.9800 . ?
 C21 H21a 0.9800 . ?
 C21 H21b 0.9800 . ?
 C21 H21c 0.9800 . ?
 C22 C23 1.396(3) . ?
 C22 C27 1.405(2) . ?
 C23 C24 1.396(3) . ?
 C23 C28 1.510(3) . ?
 C24 H24 0.9500 . ?
 C24 C25 1.393(3) . ?
 C25 C26 1.378(3) . ?
 C25 C29 1.520(3) . ?
 C26 H26 0.9500 . ?
 C26 C27 1.391(3) . ?
 C27 C30 1.502(3) . ?
 C28 H28a 0.9800 . ?
 C28 H28b 0.9800 . ?
 C28 H28c 0.9800 . ?
 C29 H29a 0.9800 . ?
 C29 H29b 0.9800 . ?
 C29 H29c 0.9800 . ?
 C30 H30a 0.9800 . ?
 C30 H30b 0.9800 . ?
 C30 H30c 0.9800 . ?
 C31 C32 1.387(2) . ?
 C31 C36 1.386(2) . ?
 C32 H32 0.9500 . ?
 C32 C33 1.382(3) . ?
 C33 H33 0.9500 . ?
 C33 C34 1.391(3) . ?
 C34 H34 0.9500 . ?
 C34 C35 1.382(3) . ?
 C35 H35 0.9500 . ?
 C35 C36 1.390(3) . ?
 C36 H36 0.9500 . ?
 C37 H37a 0.9800 . ?
 C37 H37b 0.9800 . ?
 C37 H37c 0.9800 . ?
 C37 C38 1.516(5) . ?
 C37B H37f 0.9800 . ?
 C37B H37e 0.9800 . ?
 C37B H37d 0.9800 . ?
 C37B C38B 1.53(3) . ?
 C38 H38a 0.9900 . ?
 C38 H38b 0.9900 . ?
 C38 C39 1.513(5) . ?
 C38B H38d 0.9900 . ?
 C38B H38c 0.9900 . ?
 C38B C39B 1.49(3) . ?
 C39 C39 1.513(6) 2_655 ?
 C39 H39a 0.9900 . ?
 C39 H39b 0.9900 . ?
 C39B C39B 1.38(5) 2_655 ?
 C39B H39d 0.9900 . ?
 C39B H39c 0.9900 . ?

loop_
  _geom_angle_atom_site_label_1
  _geom_angle_atom_site_label_2
  _geom_angle_atom_site_label_3
  _geom_angle
  _geom_angle_site_symmetry_1
  _geom_angle_site_symmetry_3
  _geom_angle_publ_flag
 C13 N1 C1 122.24(14) . . ?
 C31 N1 C1 119.74(13) . . ?
 C31 N1 C13 118.01(13) . . ?
 C2 C1 N1 121.02(14) . . ?
 C6 C1 N1 118.67(14) . . ?
 C6 C1 C2 120.31(15) . . ?
 H2 C2 C1 119.09(10) . . ?
 C3 C2 C1 121.82(15) . . ?
 C3 C2 H2 119.09(9) . . ?
 C4 C3 C2 117.76(14) . . ?
 C14 C3 C2 119.60(15) . . ?
 C14 C3 C4 122.63(15) . . ?
 H4 C4 C3 119.44(9) . . ?
 C5 C4 C3 121.12(15) . . ?
 C5 C4 H4 119.44(10) . . ?
 H5 C5 C4 118.88(10) . . ?
 C6 C5 C4 122.25(15) . . ?
 C6 C5 H5 118.88(9) . . ?
 C5 C6 C1 116.75(14) . . ?
 C7 C6 C1 120.43(15) . . ?
 C7 C6 C5 122.82(15) . . ?
 C8 C7 C6 119.22(15) . . ?
 C22 C7 C6 121.08(14) . . ?
 C22 C7 C8 119.69(14) . . ?
 C9 C8 C7 122.66(15) . . ?
 C13 C8 C7 120.33(15) . . ?
 C13 C8 C9 117.00(15) . . ?
 H9 C9 C8 119.08(10) . . ?
 C10 C9 C8 121.85(16) . . ?
 C10 C9 H9 119.08(10) . . ?
 H10 C10 C9 119.44(10) . . ?
 C11 C10 C9 121.11(15) . . ?
 C11 C10 H10 119.44(9) . . ?
 C12 C11 C10 117.90(15) . . ?
 C18 C11 C10 119.58(15) . . ?
 C18 C11 C12 122.50(16) . . ?
 H12 C12 C11 119.08(10) . . ?
 C13 C12 C11 121.85(16) . . ?
 C13 C12 H12 119.08(9) . . ?
 C8 C13 N1 118.93(15) . . ?
 C12 C13 N1 120.82(15) . . ?
 C12 C13 C8 120.25(15) . . ?
 C15 C14 C3 112.47(18) . . ?
 C15B C14 C3 107.0(7) . . ?
 C15B C14 C15 27.7(6) . . ?
 C16 C14 C3 109.82(16) . . ?
 C16 C14 C15 108.2(2) . . ?
 C16 C14 C15B 85.8(6) . . ?
 C16B C14 C3 113.2(9) . . ?
 C16B C14 C15 122.6(9) . . ?
 C16B C14 C15B 105.2(10) . . ?
 C16B C14 C16 22.3(9) . . ?
 C17 C14 C3 109.23(17) . . ?
 C17 C14 C15 110.3(3) . . ?
 C17 C14 C15B 134.4(7) . . ?
 C17 C14 C16 106.7(2) . . ?
 C17 C14 C16B 85.1(9) . . ?
 C17B C14 C3 105.7(6) . . ?
 C17B C14 C15 79.0(9) . . ?
 C17B C14 C15B 106.6(10) . . ?
 C17B C14 C16 136.9(9) . . ?
 C17B C14 C16B 118.6(13) . . ?
 C17B C14 C17 36.8(9) . . ?
 H15a C15 C14 109.5 . . ?
 H15b C15 C14 109.5 . . ?
 H15b C15 H15a 109.5 . . ?
 H15c C15 C14 109.5 . . ?
 H15c C15 H15a 109.5 . . ?
 H15c C15 H15b 109.5 . . ?
 H15d C15B C14 109.5 . . ?
 H15e C15B C14 109.5 . . ?
 H15e C15B H15d 109.5 . . ?
 H15f C15B C14 109.5 . . ?
 H15f C15B H15d 109.5 . . ?
 H15f C15B H15e 109.5 . . ?
 H16a C16 C14 109.5 . . ?
 H16b C16 C14 109.5 . . ?
 H16b C16 H16a 109.5 . . ?
 H16c C16 C14 109.5 . . ?
 H16c C16 H16a 109.5 . . ?
 H16c C16 H16b 109.5 . . ?
 H16d C16B C14 109.5 . . ?
 H16e C16B C14 109.5 . . ?
 H16e C16B H16d 109.5 . . ?
 H16f C16B C14 109.5 . . ?
 H16f C16B H16d 109.5 . . ?
 H16f C16B H16e 109.5 . . ?
 H17a C17 C14 109.5 . . ?
 H17b C17 C14 109.5 . . ?
 H17b C17 H17a 109.5 . . ?
 H17c C17 C14 109.5 . . ?
 H17c C17 H17a 109.5 . . ?
 H17c C17 H17b 109.5 . . ?
 H17d C17B C14 109.5 . . ?
 H17e C17B C14 109.5 . . ?
 H17e C17B H17d 109.5 . . ?
 H17f C17B C14 109.5 . . ?
 H17f C17B H17d 109.5 . . ?
 H17f C17B H17e 109.5 . . ?
 C19 C18 C11 108.84(15) . . ?
 C20 C18 C11 109.18(15) . . ?
 C20 C18 C19 109.23(17) . . ?
 C21 C18 C11 112.63(15) . . ?
 C21 C18 C19 108.69(16) . . ?
 C21 C18 C20 108.21(17) . . ?
 H19a C19 C18 109.5 . . ?
 H19b C19 C18 109.5 . . ?
 H19b C19 H19a 109.5 . . ?
 H19c C19 C18 109.5 . . ?
 H19c C19 H19a 109.5 . . ?
 H19c C19 H19b 109.5 . . ?
 H20a C20 C18 109.5 . . ?
 H20b C20 C18 109.5 . . ?
 H20b C20 H20a 109.5 . . ?
 H20c C20 C18 109.5 . . ?
 H20c C20 H20a 109.5 . . ?
 H20c C20 H20b 109.5 . . ?
 H21a C21 C18 109.5 . . ?
 H21b C21 C18 109.5 . . ?
 H21b C21 H21a 109.5 . . ?
 H21c C21 C18 109.5 . . ?
 H21c C21 H21a 109.5 . . ?
 H21c C21 H21b 109.5 . . ?
 C23 C22 C7 120.45(15) . . ?
 C27 C22 C7 119.37(16) . . ?
 C27 C22 C23 120.16(16) . . ?
 C24 C23 C22 119.28(17) . . ?
 C28 C23 C22 120.45(16) . . ?
 C28 C23 C24 120.26(18) . . ?
 H24 C24 C23 119.43(12) . . ?
 C25 C24 C23 121.14(19) . . ?
 C25 C24 H24 119.43(12) . . ?
 C26 C25 C24 118.63(17) . . ?
 C29 C25 C24 120.7(2) . . ?
 C29 C25 C26 120.67(19) . . ?
 H26 C26 C25 118.97(10) . . ?
 C27 C26 C25 122.05(17) . . ?
 C27 C26 H26 118.97(11) . . ?
 C26 C27 C22 118.74(18) . . ?
 C30 C27 C22 121.17(16) . . ?
 C30 C27 C26 120.09(16) . . ?
 H28a C28 C23 109.5 . . ?
 H28b C28 C23 109.5 . . ?
 H28b C28 H28a 109.5 . . ?
 H28c C28 C23 109.5 . . ?
 H28c C28 H28a 109.5 . . ?
 H28c C28 H28b 109.5 . . ?
 H29a C29 C25 109.5 . . ?
 H29b C29 C25 109.5 . . ?
 H29b C29 H29a 109.5 . . ?
 H29c C29 C25 109.5 . . ?
 H29c C29 H29a 109.5 . . ?
 H29c C29 H29b 109.5 . . ?
 H30a C30 C27 109.5 . . ?
 H30b C30 C27 109.5 . . ?
 H30b C30 H30a 109.5 . . ?
 H30c C30 C27 109.5 . . ?
 H30c C30 H30a 109.5 . . ?
 H30c C30 H30b 109.5 . . ?
 C32 C31 N1 119.19(14) . . ?
 C36 C31 N1 119.53(15) . . ?
 C36 C31 C32 121.20(15) . . ?
 H32 C32 C31 120.24(9) . . ?
 C33 C32 C31 119.52(15) . . ?
 C33 C32 H32 120.24(10) . . ?
 H33 C33 C32 120.07(10) . . ?
 C34 C33 C32 119.86(17) . . ?
 C34 C33 H33 120.07(11) . . ?
 H34 C34 C33 119.92(11) . . ?
 C35 C34 C33 120.16(17) . . ?
 C35 C34 H34 119.92(11) . . ?
 H35 C35 C34 119.75(11) . . ?
 C36 C35 C34 120.50(16) . . ?
 C36 C35 H35 119.75(10) . . ?
 C35 C36 C31 118.75(16) . . ?
 H36 C36 C31 120.62(10) . . ?
 H36 C36 C35 120.62(10) . . ?
 H37b C37 H37a 109.5 . . ?
 H37c C37 H37a 109.5 . . ?
 H37c C37 H37b 109.5 . . ?
 C38 C37 H37a 109.5 . . ?
 C38 C37 H37b 109.5 . . ?
 C38 C37 H37c 109.5 . . ?
 H37e C37B H37f 109.5 . . ?
 H37d C37B H37f 109.5 . . ?
 H37d C37B H37e 109.5 . . ?
 C38B C37B H37f 109.5 . . ?
 C38B C37B H37e 109.5 . . ?
 C38B C37B H37d 109.5 . . ?
 H38a C38 C37 109.2(2) . . ?
 H38b C38 C37 109.2(2) . . ?
 H38b C38 H38a 107.9 . . ?
 C39 C38 C37 111.9(3) . . ?
 C39 C38 H38a 109.23(18) . . ?
 C39 C38 H38b 109.2(2) . . ?
 H38d C38B C37B 109.5(12) . . ?
 H38c C38B C37B 109.5(13) . . ?
 H38c C38B H38d 108.04565543(4) . . ?
 C39B C38B C37B 111(2) . . ?
 C39B C38B H38d 109.5(14) . . ?
 C39B C38B H38c 109.5(15) . . ?
 C39 C39 C38 113.7(4) 2_655 . ?
 H39a C39 C38 108.8(2) . . ?
 H39b C39 C38 108.83(18) . . ?
 H39b C39 H39a 107.7 . . ?
 C39B C39B C38B 123(4) 2_655 . ?
 H39d C39B C38B 106.7(13) . . ?
 H39c C39B C38B 106.7(16) . . ?
 H39c C39B H39d 106.59961(6) . . ?

loop_
  _geom_torsion_atom_site_label_1
  _geom_torsion_atom_site_label_2
  _geom_torsion_atom_site_label_3
  _geom_torsion_atom_site_label_4
  _geom_torsion
  _geom_torsion_site_symmetry_1
  _geom_torsion_site_symmetry_2
  _geom_torsion_site_symmetry_3
  _geom_torsion_site_symmetry_4
  _geom_torsion_publ_flag
 N1 C1 C2 C3 -178.73(14) . . . . ?
 N1 C1 C6 C5 178.98(14) . . . . ?
 N1 C1 C6 C7 -0.86(16) . . . . ?
 N1 C13 C8 C7 -2.30(17) . . . . ?
 N1 C13 C8 C9 177.82(15) . . . . ?
 N1 C13 C12 C11 -177.99(15) . . . . ?
 N1 C31 C32 C33 176.15(16) . . . . ?
 N1 C31 C36 C35 -175.98(16) . . . . ?
 C1 C2 C3 C4 -0.32(17) . . . . ?
 C1 C2 C3 C14 178.88(15) . . . . ?
 C1 C6 C5 C4 -0.12(17) . . . . ?
 C1 C6 C7 C8 -2.87(17) . . . . ?
 C1 C6 C7 C22 176.22(15) . . . . ?
 C2 C3 C4 C5 0.20(17) . . . . ?
 C2 C3 C14 C15 174.1(3) . . . . ?
 C2 C3 C14 C15B 145.2(7) . . . . ?
 C2 C3 C14 C16 53.6(2) . . . . ?
 C2 C3 C14 C16B 29.9(10) . . . . ?
 C2 C3 C14 C17 -63.1(3) . . . . ?
 C2 C3 C14 C17B -101.5(11) . . . . ?
 C3 C4 C5 C6 0.02(19) . . . . ?
 C4 C5 C6 C7 179.71(16) . . . . ?
 C5 C6 C7 C8 177.31(16) . . . . ?
 C5 C6 C7 C22 -3.60(18) . . . . ?
 C6 C7 C8 C9 -175.67(16) . . . . ?
 C6 C7 C8 C13 4.46(18) . . . . ?
 C6 C7 C22 C23 93.60(17) . . . . ?
 C6 C7 C22 C27 -87.99(17) . . . . ?
 C7 C8 C9 C10 -179.16(18) . . . . ?
 C7 C8 C13 C12 177.97(15) . . . . ?
 C7 C22 C23 C24 178.02(16) . . . . ?
 C7 C22 C23 C28 -0.60(18) . . . . ?
 C7 C22 C27 C26 -177.91(15) . . . . ?
 C7 C22 C27 C30 2.15(18) . . . . ?
 C8 C9 C10 C11 0.7(2) . . . . ?
 C8 C13 C12 C11 1.73(18) . . . . ?
 C9 C10 C11 C12 -1.0(2) . . . . ?
 C9 C10 C11 C18 -179.29(17) . . . . ?
 C10 C11 C12 C13 -0.27(19) . . . . ?
 C10 C11 C18 C19 58.95(18) . . . . ?
 C10 C11 C18 C20 -60.21(19) . . . . ?
 C10 C11 C18 C21 179.56(18) . . . . ?
 C22 C23 C24 C25 0.1(2) . . . . ?
 C22 C27 C26 C25 -0.38(19) . . . . ?
 C23 C24 C25 C26 0.0(2) . . . . ?
 C23 C24 C25 C29 179.97(19) . . . . ?
 C24 C25 C26 C27 0.1(2) . . . . ?
 C25 C26 C27 C30 179.55(17) . . . . ?
 C31 C32 C33 C34 0.0(2) . . . . ?
 C31 C36 C35 C34 -0.3(2) . . . . ?
 C32 C33 C34 C35 0.4(2) . . . . ?
 C33 C34 C35 C36 -0.3(2) . . . . ?
 C37 C38 C39 C39 179.2(3) . . . 2_655 ?
 C37B C38B C39B C39B -167(3) . . . 2_655 ?
 C38 C39 C39 C38 180.0(4) . . 2_655 2_655 ?
 C38B C39B C39B C38B 180(3) . . 2_655 2_655 ?

loop_
  _diffrn_refln_index_h
  _diffrn_refln_index_k
  _diffrn_refln_index_l
  _diffrn_refln_intensity_net
  _diffrn_refln_intensity_u
 0 0 -2 74.76 4.12
 0 0 -3 84.36 5.38
 0 0 3 79.53 3.87
 0 0 4 1268.88 17.87
 0 0 -4 1330.84 25.46
 0 0 5 -0.08 0.46
 0 0 -5 0.21 1.28
 0 0 -6 1354.86 33.72
 0 0 6 1309.62 22.74
 0 0 7 26.93 3.54
 0 0 -7 22.81 4.78
 0 0 -8 219.94 16.93
 0 0 8 225.49 11.1
 0 0 9 1.94 1.87
 0 0 -9 2.46 1.59
 0 0 10 25.55 5.85
 0 0 11 375.95 11.68
 0 0 11 385.4 22.32
 0 0 11 327.62 13.76
 0 0 12 39.08 4.99
 0 0 13 8.75 2.23
 0 0 14 5.46 2.07
 0 0 15 77.5 6.38
 0 0 15 83.47 4.3
 0 0 16 1 0.47
 0 0 16 1.44 0.6
 0 0 17 3.04 0.59
 0 -1 17 0.15 0.28
 0 -1 16 10.2 1.6
 0 -1 16 10.07 1.32
 0 -1 15 12.24 1.66
 0 -1 14 48.48 5.53
 0 -1 13 158.26 8.5
 0 -1 13 170.22 10.54
 0 -1 12 675.53 17.54
 0 -1 12 772.34 21.98
 0 -1 11 74.57 6.58
 0 -1 11 92.65 11.17
 0 1 -10 0.81 1.97
 0 -1 10 -1.21 1.73
 0 1 -9 75.67 10.73
 0 -1 9 90.62 10.63
 0 1 -8 431.7 23.17
 0 1 -7 277.44 16.57
 0 -1 7 273.54 9.8
 0 1 -6 198.15 12.77
 0 -1 6 207.18 7.68
 0 1 -5 3.54 1.75
 0 -1 5 4.41 0.97
 0 1 -4 31.47 2.55
 0 -1 4 30.31 2.28
 0 1 -4 31.49 4.04
 0 -1 3 58.62 2.49
 0 1 -3 59.95 3.23
 0 -1 2 1102.97 7.75
 0 1 -2 1108.79 12.67
 0 1 -1 606.67 10.65
 0 1 -1 624.9 9.23
 0 1 0 1698.79 15.8
 0 -1 0 1728.6 20.09
 0 -1 -1 54.61 3.68
 0 -1 -2 405 11.66
 0 -1 -3 3475.05 39.7
 0 -1 -4 382.34 15.06
 0 -1 -5 209.44 12.55
 0 1 5 192.17 8.93
 0 1 6 12.21 2.74
 0 -1 -6 11.19 3.15
 0 -1 -7 56.51 8.19
 0 1 7 48.47 5.37
 0 1 8 44.2 7.2
 0 1 8 31.19 4.6
 0 -1 -8 26.28 6.08
 0 1 9 86.74 11
 0 1 10 0.46 0.8
 0 1 11 5.08 1.54
 0 1 11 6.42 2.15
 0 1 12 1.17 1.12
 0 1 12 0.13 1.05
 0 1 13 2.09 1.39
 0 1 14 0.95 0.86
 0 1 15 -0.28 0.91
 0 1 15 -0.1 0.6
 0 1 16 -0.24 0.41
 0 1 17 63.67 2.6
 0 -2 17 1.19 0.45
 0 -2 16 0.18 0.46
 0 -2 15 -0.38 0.54
 0 -2 14 1.79 1.24
 0 -2 13 70.14 5.82
 0 -2 13 78.7 7.16
 0 -2 12 63.44 5.46
 0 -2 12 77.33 6.99
 0 -2 11 21.16 3.53
 0 -2 11 30.95 6.22
 0 -2 10 0.42 1.29
 0 2 -10 -0.28 1.4
 0 2 -9 25.19 6.05
 0 -2 9 36.14 6.54
 0 2 -8 53.24 8.22
 0 2 -7 5.42 2.79
 0 2 -6 2.13 2.35
 0 2 -5 21.37 2.77
 0 2 -4 129.72 6.38
 0 2 -3 221.88 10.4
 0 2 -3 230.48 8.15
 0 2 -2 1354.15 22.86
 0 2 -2 1301.41 19.09
 0 2 -1 4331.79 37.35
 0 2 -1 4339.68 34.22
 0 2 0 295.7 9.17
 0 2 0 290.07 3.36
 0 -2 0 275.81 11.18
 0 -2 -1 236.51 10.76
 0 -2 -2 107.95 7.61
 0 -2 -3 2020.73 35.35
 0 -2 -4 98.29 8.66
 0 2 5 865.28 21.06
 0 -2 -5 893.2 28.46
 0 2 6 439.07 16.33
 0 -2 -6 426.01 21.63
 0 2 7 93.85 8.16
 0 -2 -7 86.11 10.54
 0 2 8 2.15 1.6
 0 2 8 3.95 1.77
 0 2 9 233.48 14.52
 0 2 9 335.27 20.32
 0 2 10 10.37 3.64
 0 2 11 40.97 4.18
 0 2 11 36.78 4.58
 0 2 12 1.5 0.79
 0 2 12 2.13 1.38
 0 2 13 0.88 0.92
 0 2 13 1.18 1.56
 0 2 14 9.51 2.29
 0 2 15 0.33 0.86
 0 2 15 -0.09 0.43
 0 2 16 1.89 0.61
 0 -3 17 0.52 0.46
 0 -3 16 9.16 1.57
 0 -3 15 5.33 1.39
 0 -3 15 4.87 1.43
 0 -3 14 -0.17 0.74
 0 -3 13 32.85 4.08
 0 -3 12 6.22 1.82
 0 -3 11 8.91 1.95
 0 -3 11 12.19 2.84
 0 3 -11 15.78 6.06
 0 -3 11 15.05 4.36
 0 3 -11 10.86 5.15
 0 3 -10 6.9 3.97
 0 -3 10 5.87 2.63
 0 3 -10 5.43 2.54
 0 3 -9 0.74 1.66
 0 3 -9 2.4 3.27
 0 -3 9 0.78 1.13
 0 3 -8 28.18 6.46
 0 3 -8 27.84 6.27
 0 -3 8 36.76 6.07
 0 3 -7 1096.18 35.96
 0 3 -7 1096.44 35.57
 0 3 -6 2210.89 47.24
 0 3 -6 1993.17 32.66
 0 3 -5 24.11 3.58
 0 3 -5 25.7 4.72
 0 3 -4 18.91 3.76
 0 3 -4 19.77 3.01
 0 3 -3 0.81 1.01
 0 3 -3 0.63 0.97
 0 -3 2 683.2 7.41
 0 3 -2 656.68 18.53
 0 3 -1 751.03 17.69
 0 3 -1 776.14 18.93
 0 -3 0 2169.86 39.85
 0 3 0 2189.83 30.71
 0 -3 -1 560.49 20.17
 0 3 1 669.87 10.81
 0 -3 -2 6224.81 69.22
 0 -3 -3 9.12 3.18
 0 3 4 1007.78 20.58
 0 -3 -4 951.38 29.58
 0 -3 -5 701.42 27.46
 0 3 5 711.4 21.13
 0 3 6 0.3 1.14
 0 -3 -6 1.55 2.18
 0 3 6 -0.69 1.53
 0 3 7 329.48 18.92
 0 3 7 235.74 14.21
 0 3 8 64.88 7.98
 0 3 8 78.17 9.51
 0 3 9 9.34 3.06
 0 3 9 10.53 3.49
 0 3 10 171.29 8.45
 0 3 10 180.86 9.71
 0 3 11 9.93 2.04
 0 3 11 12.35 2.93
 0 3 12 6.4 1.91
 0 3 12 4.9 1.74
 0 3 13 7.27 1.72
 0 3 13 9.53 2.49
 0 3 14 1.1 1.34
 0 3 14 1.09 0.48
 0 3 15 4.78 1.62
 0 3 15 5.62 1.08
 0 3 16 7.14 0.96
 0 -4 17 0.71 0.37
 0 -4 16 7.74 1.46
 0 -4 16 7.04 1.42
 0 -4 15 1.42 0.85
 0 -4 15 0.55 0.65
 0 -4 14 2.99 1.5
 0 -4 14 2.91 1.14
 0 -4 13 39.24 4.68
 0 -4 12 0.62 0.68
 0 -4 11 17.19 2.91
 0 4 -10 -0.43 2
 0 4 -10 2.22 2.17
 0 4 -9 1.69 1.65
 0 -4 9 2.4 1.67
 0 4 -9 3.11 3.08
 0 4 -8 269.45 20.1
 0 4 -8 244.9 19.02
 0 -4 8 272.39 15.06
 0 4 -7 6.78 3.38
 0 -4 7 4.71 1.94
 0 4 -6 637.82 26.69
 0 4 -6 567.43 20.01
 0 4 -5 42.5 6.57
 0 4 -5 42.1 5.28
 0 -4 5 58.09 5.14
 0 4 -4 517.27 20.96
 0 4 -4 499.22 17.26
 0 4 -3 236.72 11.79
 0 -4 3 220.82 4.77
 0 4 -3 241.41 13.47
 0 4 -2 6.48 2.39
 0 4 -2 5.68 1.88
 0 4 -1 278.5 12.89
 0 4 -1 281.95 12.81
 0 4 0 1.41 1.17
 0 -4 0 2.62 1.72
 0 4 0 4.97 1.95
 0 4 1 207.93 5.45
 0 4 1 204.4 10.85
 0 -4 -1 196.29 13.92
 0 4 2 3259.99 43.17
 0 4 2 3404.87 29.74
 0 4 3 68.52 6.36
 0 -4 -3 57 8
 0 4 3 78.03 5.8
 0 4 4 460.83 16.39
 0 -4 -4 406.38 22.23
 0 4 5 87.34 8.18
 0 4 5 111.73 8.78
 0 -4 -5 80.75 10.38
 0 4 6 99.81 9.41
 0 4 6 121.35 9.57
 0 4 7 26.65 5.27
 0 4 7 29.54 5.1
 0 4 8 148.06 12.03
 0 4 8 126.12 11.93
 0 4 9 0.98 0.86
 0 4 9 1.11 1.26
 0 4 9 0.43 1.4
 0 4 10 39.48 4.61
 0 4 11 41.64 4.33
 0 4 11 39.24 4.9
 0 4 12 15.12 2.72
 0 4 12 12.81 2.63
 0 4 13 21.9 2.9
 0 4 13 19.94 3.44
 0 4 13 20.04 2.18
 0 4 14 1 0.97
 0 4 14 0.6 0.47
 0 4 15 1.06 0.82
 0 4 15 0.94 0.38
 0 -5 17 28.04 2.24
 0 -5 16 14.46 2.02
 0 -5 16 15.27 1.98
 0 -5 15 -0.09 0.47
 0 -5 15 1.31 0.92
 0 -5 14 -0.6 0.74
 0 -5 14 0.53 0.55
 0 -5 13 -0.66 0.77
 0 -5 13 -0.2 0.73
 0 -5 12 6.41 1.85
 0 -5 11 14.7 2.84
 0 -5 10 -1.06 0.57
 0 5 -10 0.83 1.41
 0 5 -10 0.17 1.81
 0 5 -9 1.99 2.7
 0 5 -9 1.44 2.1
 0 5 -8 3.77 3.23
 0 5 -7 38.1 7.52
 0 5 -6 38.43 7.11
 0 5 -6 35.71 5.67
 0 5 -5 48.65 7.53
 0 5 -5 42.25 5.99
 0 5 -4 27.66 5.28
 0 5 -4 23.33 4.46
 0 5 -3 3.96 1.97
 0 5 -3 4.23 2.17
 0 5 -2 40.58 5.56
 0 5 -2 40.68 5.82
 0 5 -1 408.43 17.44
 0 5 -1 437.38 18.1
 0 5 0 842.43 25.44
 0 5 1 758.01 23.69
 0 -5 -1 774.38 31.22
 0 5 2 5.46 2.11
 0 -5 -2 9.14 3.94
 0 -5 -3 47.93 8.08
 0 5 3 51.73 6.3
 0 5 4 55.28 6.5
 0 -5 -4 60.68 9.56
 0 5 5 409.82 19.31
 0 5 6 93.55 9.88
 0 5 7 1.18 1.73
 0 5 8 8.47 2.04
 0 5 8 10.99 3.78
 0 5 9 19.56 3.24
 0 5 10 0.53 0.81
 0 5 11 364.83 12.67
 0 5 11 383.82 14.53
 0 5 12 -0.86 0.88
 0 5 12 1.24 0.97
 0 5 12 0.23 0.45
 0 5 13 3.45 1.26
 0 5 13 3.46 1.48
 0 5 13 3.28 0.89
 0 5 14 11.24 2.07
 0 5 14 11.93 1.43
 0 5 15 0.38 0.28
 0 -6 17 2.46 0.67
 0 -6 16 2.36 0.83
 0 -6 15 4.31 1.24
 0 -6 15 3.85 1.3
 0 -6 14 1.62 1.27
 0 -6 14 -0.53 0.66
 0 -6 13 31.68 3.99
 0 -6 13 35.26 3.69
 0 -6 12 2.26 1.25
 0 -6 12 2.1 0.72
 0 -6 11 16.56 3.05
 0 -6 11 19.13 2.75
 0 6 -11 12.86 3.32
 0 -6 10 18.79 2.58
 0 -6 10 14.41 2.79
 0 6 -10 14.49 3.18
 0 6 -9 28.67 7.7
 0 6 -8 1.02 2.85
 0 6 -7 19.11 5.54
 0 6 -7 17.61 4.68
 0 6 -6 140.39 13.81
 0 6 -6 134.7 12.11
 0 6 -5 4.76 2.33
 0 6 -5 7.37 3.17
 0 6 -4 139.99 11.9
 0 6 -4 141.77 12.47
 0 6 -3 28.09 5.23
 0 6 -3 37.81 6.44
 0 6 -2 693.51 25.63
 0 6 -2 694.53 25.56
 0 6 -1 763.39 26.55
 0 6 -1 728.49 26.24
 0 6 0 15.78 3.93
 0 6 1 4.51 2.06
 0 6 2 383.42 19.24
 0 -6 -3 13 4.73
 0 6 3 14.26 3.52
 0 6 3 13.05 3.65
 0 6 4 230.31 14.81
 0 6 4 248.46 15.48
 0 6 5 66.55 8.48
 0 6 6 13.12 3.89
 0 6 7 38.77 4.22
 0 6 8 2.99 1.23
 0 6 9 3.31 1.51
 0 6 10 4.92 1.7
 0 6 10 4.44 1.19
 0 6 11 2.57 1.23
 0 6 11 2.14 1.2
 0 6 11 2.97 0.94
 0 6 12 4.96 1.57
 0 6 12 7.49 1.91
 0 6 12 7.18 1.28
 0 6 13 4.83 1.31
 0 6 13 6.06 1.72
 0 6 13 3.96 0.83
 0 6 14 6.39 1.36
 0 6 14 7.26 0.88
 0 -7 16 20.21 1.99
 0 -7 15 11.13 1.7
 0 -7 14 40.4 3.52
 0 -7 14 36.82 3.99
 0 -7 13 67.45 4.8
 0 -7 13 56.14 5.32
 0 -7 12 11.62 2.17
 0 -7 12 9.04 2.19
 0 7 -12 10.95 2.9
 0 -7 11 2.87 1.33
 0 -7 11 3.02 1.16
 0 7 -11 2.04 1.3
 0 -7 10 3.02 1.09
 0 -7 10 1.99 0.81
 0 7 -10 2.24 1.4
 0 -7 9 67.21 5.98
 0 -7 9 75.28 5.1
 0 -7 8 1 0.87
 0 7 -8 1.04 1.23
 0 7 -7 32.84 6.96
 0 7 -6 1.28 1.94
 0 7 -5 111.76 12.3
 0 7 -5 95.08 11.11
 0 7 -4 35.54 6.67
 0 7 -4 43.44 7.43
 0 7 -3 4.8 2.25
 0 7 -3 4.1 2.08
 0 7 -2 6.56 2.66
 0 7 -2 4 1.99
 0 7 -1 3.42 1.85
 0 7 0 16.87 4.48
 0 7 1 7.65 2.72
 0 7 1 8.33 3.39
 0 7 2 127.61 12.28
 0 7 2 121.36 10.61
 0 7 3 47.31 7.45
 0 7 3 51.14 7.26
 0 7 4 427.29 22.04
 0 7 5 193.96 15.53
 0 7 6 132.94 7.94
 0 7 7 3.11 1.39
 0 7 8 1.51 1.5
 0 7 9 0.27 0.66
 0 7 10 6.64 1.77
 0 7 11 5.34 1.46
 0 7 11 8.8 2.16
 0 7 12 22.77 2.62
 0 7 12 23.49 2.92
 0 7 13 14.65 1.75
 0 7 13 12.44 1.93
 0 8 -16 0.28 0.55
 0 -8 15 7.33 1.36
 0 -8 14 0.89 0.68
 0 -8 13 3.9 1.25
 0 -8 12 -1.04 0.88
 0 -8 11 34.39 3.54
 0 8 -11 25.68 4.35
 0 -8 10 1.08 0.75
 0 -8 10 0.94 0.73
 0 8 -10 0.26 1.49
 0 -8 9 3.7 1.16
 0 8 -9 4 1.6
 0 -8 8 0.92 0.7
 0 8 -8 0.96 1.31
 0 8 -7 225.03 8.18
 0 8 -7 232.26 13.35
 0 8 -6 5.34 3.62
 0 8 -6 2.13 1.73
 0 8 -5 214.43 18.32
 0 8 -4 12.86 4.56
 0 8 -3 0.34 0.94
 0 8 -2 6.72 3.37
 0 8 -1 50.7 8.61
 0 8 0 6.3 3.23
 0 8 1 19.27 4.33
 0 8 1 20.81 5.48
 0 8 2 2.84 2.46
 0 8 2 0.33 0.7
 0 8 3 8.58 3.47
 0 8 3 9.29 3.74
 0 8 3 7.03 2.35
 0 8 4 940.55 26.11
 0 8 5 669.08 17.97
 0 8 5 656.38 15.8
 0 8 6 0.78 1.4
 0 8 6 -0.42 0.75
 0 8 7 18.53 3.2
 0 8 8 14.58 2.75
 0 8 9 3.05 1.61
 0 8 10 19.37 2.66
 0 8 10 24.53 3.35
 0 8 11 18.57 2.37
 0 8 11 21.38 2.77
 0 8 12 1 0.69
 0 8 12 0.46 0.63
 0 9 -15 17.55 2.04
 0 -9 15 17.62 1.65
 0 -9 14 3.96 0.92
 0 -9 13 10.63 1.76
 0 -9 12 1.01 0.66
 0 -9 11 0.65 0.6
 0 -9 10 27.76 3.17
 0 -9 9 18.12 2.61
 0 9 -9 17.33 4.24
 0 9 -8 457.46 19.82
 0 9 -7 175.59 12.32
 0 9 -6 2.31 1.64
 0 9 -6 2.35 1.01
 0 9 -6 3.64 1.88
 0 9 -5 3.59 1.66
 0 9 -5 5.76 2.79
 0 9 -5 2.7 1.07
 0 9 -4 9.41 2.36
 0 9 -4 5.54 1.4
 0 9 -3 7.82 2.58
 0 9 -3 6.54 1.94
 0 9 -3 6.57 1.6
 0 9 -2 0.38 0.62
 0 9 -2 0.44 1.21
 0 9 -2 0.42 0.55
 0 9 -1 11.21 2.74
 0 9 -1 13.53 2.62
 0 9 -1 10.18 1.98
 0 9 0 2.77 1.61
 0 9 0 3.87 1.52
 0 9 1 25.82 4.43
 0 9 1 28.73 3.7
 0 9 2 2.51 1.7
 0 9 3 114.92 9.52
 0 9 4 7.56 1.61
 0 9 4 6.8 2.61
 0 9 5 2 1.27
 0 9 5 2.52 1.7
 0 9 5 1.15 0.79
 0 9 6 9.97 2.25
 0 9 6 9.01 1.91
 0 9 7 32.18 3.95
 0 9 8 0.29 0.96
 0 9 9 60.63 4.94
 0 9 10 3.82 1.03
 0 9 10 5.49 1.42
 0 9 11 5.59 1.07
 0 9 11 4.64 1.13
 0 10 -14 1.58 0.49
 0 10 -13 1.43 1.13
 0 10 -12 5.7 1.79
 0 10 -11 5.04 1.44
 0 10 -10 4.88 1.81
 0 10 -9 19.01 3.23
 0 10 -8 38.52 4.52
 0 10 -7 28.96 4.01
 0 10 -7 23.39 4.39
 0 10 -6 0.75 1.06
 0 10 -6 1.92 1.69
 0 10 -5 13.16 3.16
 0 10 -5 12.04 2.36
 0 10 -4 39.01 4.54
 0 10 -4 36.4 5.28
 0 10 -3 21.9 4.08
 0 10 -3 22.07 3.29
 0 10 -2 12.78 3.35
 0 10 -2 15.41 2.76
 0 10 -1 3.04 1.54
 0 10 -1 5.49 2.48
 0 10 0 11.55 2.49
 0 10 0 10.75 3.17
 0 10 1 2.39 2.06
 0 10 2 8.85 2.85
 0 10 3 1.32 1.44
 0 10 4 41.15 4.47
 0 10 4 43.84 4.1
 0 10 4 45.7 6.06
 0 10 5 0.91 0.95
 0 10 5 -0.28 0.55
 0 10 6 63.43 5.3
 0 10 6 57.8 4.25
 0 10 7 13.03 2.35
 0 10 8 3.23 1.21
 0 10 9 27.74 2.59
 0 10 9 28.24 2.86
 0 10 10 71.66 3.55
 0 10 10 69.49 3.78
 0 11 -13 9.42 1.5
 0 11 -12 5.81 1.42
 0 11 -11 5.77 1.54
 0 11 -10 1.42 1.04
 0 11 -9 -0.55 0.67
 0 11 -8 9.62 2.23
 0 11 -7 25.3 3.61
 0 11 -7 25 4.04
 0 11 -6 13.97 2.66
 0 11 -6 9.88 2.79
 0 11 -5 3.47 1.88
 0 11 -5 4.46 1.55
 0 11 -4 5.71 2.36
 0 11 -4 7.76 1.95
 0 11 -3 3.41 1.89
 0 11 -3 4.74 1.64
 0 11 -2 73.33 6.04
 0 11 -2 63.73 7.27
 0 11 -1 17.82 2.95
 0 11 -1 17.66 3.72
 0 11 0 2.46 1.48
 0 11 1 0.1 1.14
 0 11 2 0.85 1.44
 0 11 3 0.9 0.79
 0 11 3 0.34 0.57
 0 11 4 15.82 2.6
 0 11 4 17.43 3.5
 0 11 4 16.83 2.34
 0 11 5 1.3 0.75
 0 11 5 1.14 0.81
 0 11 6 7.04 1.67
 0 11 7 10.94 1.91
 0 11 8 45.94 3.06
 0 11 8 50.98 3.42
 0 12 -11 -0.02 0.4
 0 12 -10 0.74 0.61
 0 12 -9 1.91 0.97
 0 12 -8 1.2 1.06
 0 12 -7 4.18 1.34
 0 12 -7 4.6 1.61
 0 12 -6 1.04 0.87
 0 12 -6 0.55 0.8
 0 12 -5 17.34 3.36
 0 12 -5 22.69 3.08
 0 12 -4 14.72 3.32
 0 12 -4 14.91 2.58
 0 12 -3 37.16 4.24
 0 12 -3 28.47 4.67
 0 12 -2 10.4 2.85
 0 12 -1 0.17 1.26
 0 12 0 -0.91 1.51
 0 12 1 0.81 0.96
 0 12 2 2.11 0.92
 0 12 2 2.9 0.89
 0 12 2 3.28 1.68
 0 12 3 1.47 0.81
 0 12 3 1 0.61
 0 12 4 14.12 2.22
 0 12 4 13.71 1.8
 0 12 5 2.66 0.98
 0 12 6 0.31 0.47
 0 13 -9 1.27 0.66
 0 13 -8 0.16 0.53
 0 13 -7 0.05 0.45
 0 13 -7 -0.27 0.71
 0 13 -6 14.37 2.13
 0 13 -6 11.19 2.32
 0 13 -5 0.63 0.68
 0 13 -5 0.57 0.57
 0 13 -4 2.79 1.46
 0 13 -3 13.62 2.81
 0 13 -2 1.03 1.17
 0 13 -1 0.19 0.69
 0 13 0 1.66 1.4
 0 13 0 0.78 0.45
 0 13 1 0.02 0.45
 0 13 1 -0.01 0.44
 0 13 1 0.6 0.84
 0 13 2 4.52 1.3
 0 -13 -2 3.75 0.7
 0 13 2 3.96 1.04
 0 13 3 19.5 2.17
 0 13 3 17.85 1.73
 0 13 4 24.72 2.16
 0 -14 5 9.12 1.04
 0 -14 4 1.68 0.54
 0 14 -4 3.76 1.25
 0 -14 3 7.83 1.05
 0 14 -3 8.09 1.78
 0 14 -3 7.21 1.14
 0 14 -2 4.53 1
 0 -14 2 4.81 0.84
 0 14 -2 5.02 1.44
 0 14 -2 4.45 0.89
 0 14 -1 1.64 0.63
 0 -14 1 1.47 0.39
 0 14 -1 0.76 0.43
 0 14 0 1.9 0.6
 -1 14 0 4.67 0.95
 1 -14 1 9.76 1.08
 -1 14 -1 10.57 1.45
 -1 14 -1 10.09 1.26
 1 -14 2 7.13 1
 -1 14 -2 7.13 1.22
 -1 14 -2 6 1.06
 1 -14 3 1.35 0.48
 1 -14 4 112.02 3.66
 -1 13 4 31.83 2.55
 1 -13 -3 8.78 1.32
 -1 13 3 9.76 1.63
 -1 13 2 16.77 2.13
 1 -13 -2 14.93 1.41
 -1 13 2 14.75 1.65
 1 -13 -1 20.55 1.82
 -1 13 1 22.3 2.58
 -1 13 1 20.64 2.19
 -1 13 0 13.22 3
 -1 13 -1 0.57 0.66
 -1 13 -2 3.06 1.33
 -1 13 -3 19.99 3.37
 -1 13 -4 57.29 5.42
 -1 13 -5 12.24 2.05
 -1 13 -5 13.91 2.56
 -1 13 -6 1.43 0.8
 1 -13 6 2.77 0.74
 -1 13 -6 0.85 0.68
 -1 13 -7 8.41 1.59
 1 -13 7 10.97 1.21
 -1 13 -8 4.13 0.96
 -1 13 -9 0.01 0.42
 -1 12 7 2.07 0.8
 -1 12 6 0.94 0.66
 1 -12 -5 7.57 1.24
 -1 12 5 9.48 1.62
 -1 12 4 8.94 1.77
 -1 12 3 6 1.44
 1 -12 -3 5.76 1.09
 -1 12 3 4 1.04
 -1 12 2 -0.98 1.15
 -1 12 2 0.23 0.73
 -1 12 2 0.87 0.68
 -1 12 1 0.06 1.39
 -1 12 0 0.88 1.12
 -1 12 -1 4.58 2.24
 -1 12 -2 12.11 2.9
 -1 12 -3 5.87 1.66
 -1 12 -3 6.31 2.28
 -1 12 -4 10.75 2.26
 -1 12 -4 9.51 2.4
 -1 12 -5 -0.51 0.8
 -1 12 -5 0.12 0.69
 -1 12 -6 8.7 2.11
 -1 12 -6 8.24 2.11
 -1 12 -7 62.53 4.84
 -1 12 -8 1.67 0.97
 -1 12 -9 -0.47 0.55
 -1 12 -10 1.47 0.64
 -1 12 -11 2 0.84
 -1 11 8 0.86 0.76
 -1 11 7 0.77 0.94
 1 -11 -6 0.75 0.58
 -1 11 6 2.77 1.27
 -1 11 5 3.33 1.34
 -1 11 4 10.8 2.28
 -1 11 4 9.51 1.77
 -1 11 3 13.53 2.09
 -1 11 3 12.74 3.36
 -1 11 2 17.21 3.83
 -1 11 1 1.68 1.08
 -1 11 0 1.84 1.73
 -1 11 -1 130.51 7.8
 -1 11 -1 122.71 9.99
 -1 11 -2 3.27 1.07
 -1 11 -2 1.25 1.76
 -1 11 -3 32.99 3.98
 -1 11 -3 27.86 4.83
 -1 11 -4 29.81 3.78
 -1 11 -4 30.81 4.9
 -1 11 -5 9.47 2.18
 -1 11 -5 8.88 2.74
 -1 11 -6 129.16 7.82
 -1 11 -6 111.45 8.43
 -1 11 -7 41.06 4.42
 -1 11 -8 2.75 1.52
 -1 11 -9 2.07 1.1
 -1 11 -10 16.65 2.63
 -1 11 -11 1.09 0.81
 -1 11 -12 1.53 0.92
 -1 11 -13 12.37 1.56
 -1 10 10 7.46 1.26
 -1 10 10 9.35 1.62
 -1 10 9 22.56 2.72
 -1 10 8 0.49 0.97
 -1 10 7 6 1.57
 -1 10 6 17.21 2.95
 -1 10 5 8.34 2.06
 -1 10 4 -0.29 0.86
 -1 10 4 -0.23 0.82
 -1 10 4 -0.1 0.61
 -1 10 3 26.56 5.04
 -1 10 2 6.47 2.49
 -1 10 1 1.52 0.9
 -1 10 0 28.22 3.85
 -1 10 0 24.67 4.55
 -1 10 -1 2.15 1.36
 -1 10 -1 1.65 1.77
 -1 10 -2 4.52 2.24
 -1 10 -2 3.33 1.44
 -1 10 -3 3.12 1.56
 -1 10 -3 2.4 1.78
 -1 10 -4 34.42 4.21
 -1 10 -4 30.75 4.72
 -1 10 -5 17.18 3.56
 -1 10 -5 21.03 3.33
 -1 10 -6 48.88 5.14
 -1 10 -6 40.89 5.07
 -1 10 -7 33.35 4.14
 -1 10 -8 31.84 4.05
 1 -10 8 30.35 3.32
 1 -10 9 26.97 3.09
 -1 10 -9 21.54 3.42
 1 -10 10 4.97 1.33
 -1 10 -10 5.21 1.57
 1 -10 11 0.95 0.7
 -1 10 -11 0.63 0.79
 1 -10 12 0.29 0.32
 -1 10 -12 -1.28 0.89
 1 -10 13 7.54 1.21
 -1 10 -13 6.36 1.45
 -1 10 -14 10.28 1.5
 -1 9 11 1.99 0.72
 -1 9 11 2.1 0.9
 -1 9 10 9.14 1.64
 -1 9 10 10.69 2.09
 -1 9 9 4.22 1.72
 -1 9 8 22.91 3.43
 -1 9 7 57.5 5.28
 -1 9 6 7.1 2.14
 -1 9 5 118.53 7.81
 -1 9 5 103.02 9.12
 -1 9 4 1 1.47
 -1 9 3 133.98 10.36
 -1 9 2 34.35 5.27
 -1 9 1 1.07 1.17
 -1 9 1 1.39 1.45
 -1 9 0 12.76 2.41
 -1 9 0 12.14 3.26
 -1 9 -1 32.08 3.73
 -1 9 -1 34.78 5.07
 -1 9 -2 1.24 1.41
 -1 9 -2 1.39 0.76
 -1 9 -3 3.15 1.57
 -1 9 -3 5.26 1.92
 -1 9 -4 7.42 1.75
 -1 9 -4 7.79 2.37
 -1 9 -5 22.2 3.4
 -1 9 -5 15.28 3.13
 -1 9 -6 456.05 15.19
 1 -9 6 537.8 14.15
 1 -9 7 540.06 14.38
 1 -9 8 2.79 1.13
 1 -9 9 -0.21 0.64
 1 -9 10 2.06 0.99
 1 -9 11 3.09 1.21
 1 -9 12 8.03 1.66
 1 -9 13 1.22 0.6
 1 -9 14 0.46 0.41
 -1 9 -15 35.18 2.64
 -1 8 12 6.55 1.24
 -1 8 12 5.92 1.45
 -1 8 11 0.81 0.58
 -1 8 11 3.42 1.12
 -1 8 10 3.09 1.52
 -1 8 9 1.26 1.32
 -1 8 8 13.42 2.6
 -1 8 7 -0.28 0.97
 -1 8 6 435.66 14.93
 -1 8 5 459.79 14.97
 -1 8 5 427.74 18.15
 -1 8 4 4.31 1.92
 -1 8 3 21.78 5.25
 -1 8 3 20.39 5.46
 -1 8 3 13.67 3.12
 -1 8 2 17.88 5.11
 -1 8 1 9.91 4.09
 -1 8 0 15.35 4.76
 -1 8 -1 -0.76 1.65
 -1 8 -2 1.96 2.3
 -1 8 -3 6.71 3.91
 -1 8 -3 3.76 2.86
 -1 8 -4 -0.73 1.52
 -1 8 -4 -1.1 1.04
 -1 8 -5 146.94 15.1
 -1 8 -5 164.46 17.33
 -1 8 -6 39.02 8.89
 -1 8 -6 37.66 7.8
 -1 8 -6 26.15 4.51
 1 -8 7 29.77 3.36
 -1 8 -7 25.14 4.65
 1 -8 8 298.19 10.53
 -1 8 -8 210.84 13.1
 1 -8 9 88.56 5.79
 1 -8 10 23.26 3.01
 1 -8 11 -0.47 0.58
 1 -8 12 6.18 1.58
 1 -8 13 3.11 1.04
 1 -8 14 3.05 1.14
 1 -8 15 32.57 2.59
 -1 7 13 8.68 1.44
 -1 7 13 8.2 1.73
 -1 7 12 7.95 1.59
 -1 7 12 5.73 1.73
 -1 7 11 2.27 0.69
 -1 7 11 3.76 1.52
 -1 7 10 2.04 1.61
 -1 7 9 1.45 0.99
 -1 7 8 2.33 1.28
 -1 7 7 5.82 1.64
 -1 7 6 101.97 7
 -1 7 6 97.26 8.34
 -1 7 5 17.91 4.92
 -1 7 4 5.32 2.71
 1 -7 -3 101.6 15.22
 -1 7 3 115.41 12.17
 -1 7 2 97.69 11.14
 -1 7 1 3.57 1.35
 -1 7 0 5.28 3.07
 -1 7 -1 3.76 2.67
 -1 7 -1 4.85 3
 -1 7 -2 94.06 10.95
 -1 7 -2 98.31 11.44
 -1 7 -3 176.56 14.88
 -1 7 -3 175.53 16.01
 -1 7 -4 4.48 2.63
 -1 7 -4 8.04 4
 -1 7 -5 3.51 2.79
 -1 7 -5 2.77 2.29
 -1 7 -6 103.1 11.6
 -1 7 -6 111.88 14.38
 -1 7 -7 100.91 14.24
 -1 7 -8 83.14 13.45
 1 -7 8 73.58 4.95
 1 -7 8 65.15 5.82
 1 -7 9 16.03 2.92
 1 -7 9 14.07 2.28
 1 -7 9 13.74 2.12
 -1 7 -9 14.41 3.3
 1 -7 10 35.25 4.41
 1 -7 10 39.99 3.83
 1 -7 10 35.49 3.39
 -1 7 -10 31.91 4.95
 1 -7 11 1.23 0.76
 1 -7 11 0.94 0.7
 1 -7 11 -0.93 0.82
 1 -7 12 9.1 1.87
 1 -7 13 21.14 2.78
 1 -7 14 18.38 2.4
 1 -7 15 3.59 0.96
 1 -7 16 37.66 2.59
 -1 6 14 43.98 3.81
 -1 6 14 42.4 2.22
 -1 6 13 0.94 0.92
 -1 6 13 2.61 1.03
 -1 6 13 0.48 0.4
 -1 6 12 1.77 1.27
 -1 6 12 1.88 1.16
 -1 6 12 -0.1 0.45
 -1 6 11 23.21 3.13
 -1 6 11 28.56 3.91
 -1 6 10 6.6 2.23
 -1 6 9 59.86 5.73
 -1 6 8 0.62 1.21
 -1 6 7 15.12 2.68
 -1 6 7 9.17 3.56
 -1 6 6 26.33 5.64
 1 -6 -5 235.89 22.7
 1 -6 -4 47.23 9.77
 -1 6 4 52.39 7.42
 1 -6 -3 100.18 13.95
 -1 6 3 127.18 11.46
 1 -6 -2 5.51 3.77
 -1 6 2 3.31 2.26
 1 -6 -1 0.98 1.41
 -1 6 1 1.25 1.35
 -1 6 0 274.12 16.62
 -1 6 -1 268.18 17.3
 -1 6 -1 242.58 15.81
 -1 6 -2 193.65 15.24
 -1 6 -2 179.38 13.58
 -1 6 -3 22.16 5.21
 -1 6 -3 23.57 4.91
 -1 6 -4 3.53 1.73
 -1 6 -4 1.75 2.77
 -1 6 -5 31.09 5.79
 -1 6 -5 28.93 6.73
 -1 6 -6 3.2 1.85
 -1 6 -6 7.89 3.76
 -1 6 -7 1.36 2.7
 -1 6 -8 77.84 12.7
 1 -6 9 6.73 1.57
 1 -6 9 6.57 2
 -1 6 -9 8.9 4.67
 -1 6 -9 11.2 5.46
 1 -6 10 104.3 6.16
 1 -6 10 86.31 6.64
 1 -6 10 103.05 5.75
 1 -6 11 147.73 7.47
 1 -6 11 144.45 6.84
 1 -6 12 71.62 6.07
 1 -6 12 85.8 5.66
 1 -6 12 81.77 5.08
 1 -6 13 0.49 0.57
 1 -6 13 2.48 1.04
 1 -6 14 4.67 1.28
 1 -6 15 2.63 0.94
 1 -6 16 1.98 0.72
 -1 5 15 0.22 0.52
 -1 5 15 0.95 0.4
 -1 5 14 19.07 2.15
 -1 5 14 18.41 2.89
 -1 5 14 18.92 1.84
 -1 5 13 10.98 2.09
 -1 5 13 10.84 2.32
 -1 5 13 9.94 1.49
 -1 5 12 69.02 5.35
 -1 5 12 76.52 6.63
 -1 5 11 59.39 5.05
 -1 5 11 57.29 5.9
 -1 5 10 45.94 5.14
 -1 5 9 14.92 2.97
 -1 5 8 11.01 2.32
 -1 5 8 11.38 4.15
 -1 5 7 1.14 1.63
 1 -5 -6 0.96 2.43
 -1 5 5 71.62 7.77
 1 -5 -5 62.99 11.06
 1 -5 -4 15.47 5.65
 1 -5 -3 436.29 26.72
 1 -5 -2 87.38 11.98
 1 -5 -1 794.89 34.58
 -1 5 0 195.55 13.53
 1 -5 0 206.76 17.48
 -1 5 -1 86.59 8.92
 -1 5 -2 0.69 1.48
 -1 5 -2 -0.58 1.97
 -1 5 -3 48.65 7.51
 -1 5 -3 42.95 5.83
 -1 5 -4 59.49 8.52
 -1 5 -4 56.91 6.97
 -1 5 -5 10.08 2.93
 -1 5 -5 12.68 4.01
 -1 5 -6 227.8 18.36
 -1 5 -6 194.31 12.61
 -1 5 -7 13.33 4.79
 -1 5 -8 105.61 14.43
 -1 5 -9 1.42 1.45
 -1 5 -9 -0.13 1.74
 1 -5 10 11 2.26
 1 -5 10 11.41 1.9
 1 -5 10 11.79 1.95
 -1 5 -10 15.03 5.9
 -1 5 -10 14.4 6.33
 1 -5 11 0.49 0.44
 1 -5 11 1.2 1
 1 -5 11 0.99 0.82
 1 -5 12 -0.45 0.55
 1 -5 12 0.07 0.76
 1 -5 12 -0.41 0.4
 1 -5 13 12.74 2.19
 1 -5 13 9.95 2.18
 1 -5 13 11.9 1.95
 1 -5 14 4.4 1.37
 1 -5 14 3.47 1.31
 1 -5 15 6.9 1.43
 1 -5 16 1.34 0.58
 1 -5 17 9.52 1.17
 -1 4 16 0.56 0.59
 -1 4 16 0.3 0.27
 -1 4 15 6.67 1.61
 -1 4 15 7.13 1.12
 -1 4 14 3.13 1.05
 -1 4 14 5.22 1.75
 -1 4 14 4.45 1.06
 -1 4 13 9.73 2.02
 -1 4 13 9.43 2.44
 -1 4 12 2.81 1.09
 -1 4 12 5.17 1.68
 -1 4 11 5.71 1.56
 -1 4 11 6.91 2.25
 -1 4 10 25 3.88
 -1 4 9 6.42 1.92
 -1 4 9 2.98 2.09
 -1 4 9 6.09 2.91
 -1 4 8 20.07 5.28
 -1 4 8 11.56 3.77
 -1 4 7 4.6 2.37
 1 -4 -7 5.33 3.42
 1 -4 -6 57.39 10.06
 1 -4 -5 7.69 3.81
 1 -4 -4 334.05 21.72
 1 -4 -3 1.84 1.68
 1 -4 -2 -0.35 1.27
 1 -4 -1 89.59 10.6
 -1 4 0 44.49 5.85
 1 -4 0 47.61 7.82
 -1 4 -1 500.54 19.61
 -1 4 -2 18.15 4.17
 -1 4 -3 55.19 5.82
 -1 4 -3 52.62 6.98
 -1 4 -4 14.92 3.06
 -1 4 -4 16.6 4.29
 -1 4 -5 2.12 1.37
 -1 4 -5 4.89 3.63
 1 -4 5 2.88 1.08
 -1 4 -6 114.03 12.75
 -1 4 -6 100.96 8.08
 1 -4 6 104.56 6.99
 -1 4 -7 10.7 4.14
 1 -4 7 8.54 2.33
 -1 4 -8 228.98 18.72
 1 -4 8 216.46 12.43
 -1 4 -8 267.39 21.48
 -1 4 -9 53.21 10.26
 -1 4 -9 46.71 9.01
 -1 4 -10 175.23 18.29
 -1 4 -10 192.98 21
 1 -4 11 2.7 1.53
 1 -4 11 3.76 1.21
 1 -4 12 6.03 1.71
 1 -4 12 6.44 1.57
 1 -4 13 -0.14 0.7
 1 -4 13 -0.56 0.66
 1 -4 13 0.18 0.57
 1 -4 14 5.03 1.34
 1 -4 14 3.93 1.14
 1 -4 15 1.04 0.63
 1 -4 16 0.66 0.45
 1 -4 17 89.94 3.65
 -1 3 16 3.09 1.02
 -1 3 16 4.78 0.84
 -1 3 15 2.78 1.39
 -1 3 15 2.51 0.77
 -1 3 14 3.52 1.69
 -1 3 13 5.83 1.68
 -1 3 13 4.5 2.1
 -1 3 12 28.43 3.52
 -1 3 12 29.95 4.3
 -1 3 11 16.11 2.83
 -1 3 11 16.2 2.65
 -1 3 11 17.16 3.21
 -1 3 10 13.11 2.58
 -1 3 10 18.6 5.81
 -1 3 9 25.34 6.35
 -1 3 9 19.52 4.56
 1 -3 -8 -0.03 1.7
 -1 3 8 3.91 2.31
 1 -3 -7 10.42 3.85
 1 -3 -6 19.21 5.47
 1 -3 -5 780.84 31.62
 1 -3 -4 638.98 26.82
 1 -3 -3 301.7 17.54
 1 -3 -2 82.96 9.14
 1 -3 -1 10.12 2.82
 1 -3 0 136.21 11.24
 1 -3 1 223.34 14.1
 -1 3 -2 0.86 1.54
 1 -3 3 216.31 6.97
 -1 3 -3 243.55 13.8
 -1 3 -4 11.96 2.41
 1 -3 4 10.12 1.54
 1 -3 4 10.22 1.82
 -1 3 -4 13.32 3.45
 1 -3 5 1158.56 21.64
 -1 3 -5 1201.62 22.97
 -1 3 -6 176.88 14.5
 1 -3 6 164.37 9.19
 -1 3 -7 46.33 8.06
 1 -3 7 42.21 5.28
 -1 3 -8 0.93 1.23
 1 -3 8 0.65 0.92
 -1 3 -8 1.22 1.58
 -1 3 -9 0.06 1.06
 1 -3 9 0.69 1.04
 -1 3 -9 1.97 1.97
 -1 3 -10 63.72 10.7
 -1 3 -10 77.84 12.88
 1 -3 10 58.74 7.72
 1 -3 11 10.17 2.09
 1 -3 11 7.15 2.92
 1 -3 13 12.57 2.14
 1 -3 14 0.41 0.77
 1 -3 14 0.6 0.55
 1 -3 15 0.17 0.46
 1 -3 16 27.35 2.49
 1 -3 17 5.86 0.93
 -1 2 17 0.57 0.25
 -1 2 16 15.88 2.46
 -1 2 16 20.05 1.86
 -1 2 15 24.27 3.47
 -1 2 14 3.67 1.96
 -1 2 13 13.37 2.37
 -1 2 13 16.38 2.66
 -1 2 13 13.19 3.17
 -1 2 12 8.06 1.82
 -1 2 12 8.46 2
 -1 2 12 10.46 2.6
 -1 2 11 2.69 1.18
 -1 2 11 5.8 1.65
 -1 2 11 6.55 2.13
 -1 2 10 52.91 9.17
 -1 2 9 185.8 12.89
 1 -2 -9 169.63 18.58
 1 -2 -8 8.05 4.46
 -1 2 8 7.96 2.57
 1 -2 -7 76.21 10.73
 1 -2 -6 310.68 19.95
 1 -2 -5 304.62 18.03
 1 -2 -4 4.34 2.39
 1 -2 -3 131.19 10.35
 1 -2 -2 656.64 21.38
 1 -2 -1 4803.44 55.29
 1 -2 0 216.84 11.71
 1 -2 1 33.84 4.69
 1 -2 2 788.55 11.87
 1 -2 3 27.12 2.64
 1 -2 3 29.71 2.62
 1 -2 4 94.33 5.72
 -1 2 -4 99.71 5.3
 1 -2 4 92.06 4.63
 -1 2 -4 92.54 8.32
 1 -2 5 103.32 5.25
 -1 2 -5 110.09 5.27
 1 -2 5 115.3 7.4
 1 -2 6 11.8 2.84
 -1 2 -7 316.72 17.95
 1 -2 7 322.12 15.15
 1 -2 8 127.8 10.26
 -1 2 -8 131.89 12.68
 -1 2 -9 162.47 15.31
 1 -2 9 161.96 12.28
 -1 2 -10 19.53 6.4
 1 -2 10 21.57 4.82
 1 -2 11 20.48 3.23
 1 -2 12 46.3 5.26
 1 -2 13 43.3 3.22
 1 -2 14 15.03 1.86
 1 -2 15 15.75 2.14
 1 -2 15 17.56 2.23
 1 -2 16 -0.09 0.37
 -1 1 17 7.93 1
 -1 1 16 1.26 1.2
 -1 1 16 0.35 0.32
 -1 1 15 14.89 2.97
 -1 1 14 16.67 2.74
 -1 1 14 17.12 3.38
 -1 1 13 66.68 5.59
 -1 1 13 70.83 6.93
 -1 1 12 -0.51 0.8
 -1 1 12 -0.14 0.92
 -1 1 11 4.76 1.49
 -1 1 11 3.78 1.5
 1 -1 -10 196.59 20.93
 1 -1 -9 112.12 14.59
 -1 1 8 207.52 11.6
 1 -1 -8 198.3 17.76
 1 -1 -7 116.53 12.47
 -1 1 7 106.54 7.94
 1 -1 -6 -1.32 1.43
 1 -1 -5 5.05 2.85
 1 -1 -4 125.07 9.65
 1 -1 -3 2225.84 36.71
 1 -1 -2 3115.17 39.24
 1 -1 -1 1361.09 23.62
 -1 1 1 1344.91 18.8
 1 -1 0 35.8 3.73
 1 -1 1 517.76 9.2
 1 -1 1 559.24 14.45
 1 -1 2 1955.08 20.29
 1 -1 2 1931.09 19.21
 1 -1 3 43.99 3.33
 1 -1 3 51.01 3.92
 1 -1 3 43.85 3.09
 1 -1 4 24 2.75
 -1 1 -4 24.87 1.54
 1 -1 4 26.38 3.45
 1 -1 4 25.61 2.62
 1 -1 5 0.02 0.39
 -1 1 -5 -0.99 1.14
 1 -1 5 -0.13 0.89
 1 -1 6 61.65 6.49
 1 -1 6 55.31 4.63
 -1 1 -6 55.27 6.42
 1 -1 7 5.4 2.08
 -1 1 -7 5.38 2.29
 1 -1 7 6.36 1.85
 1 -1 8 2.59 1.7
 -1 1 -8 2.51 2.1
 1 -1 9 49.02 6.92
 1 -1 10 66.2 8.55
 1 -1 11 358.85 14.23
 1 -1 12 -0.06 0.78
 1 -1 13 132.42 8.83
 1 -1 13 142.56 6
 1 -1 14 0.17 0.39
 1 -1 15 0.39 0.33
 1 -1 15 0.91 0.55
 1 -1 15 0.63 0.54
 1 -1 16 0.1 0.24
 1 -1 16 0.8 0.55
 -1 0 17 8.15 1.18
 -1 0 17 9.13 1.11
 -1 0 16 55.39 3.25
 -1 0 15 1.83 1.09
 -1 0 15 2.44 1.57
 -1 0 14 23.68 3.29
 -1 0 14 23.35 3.98
 -1 0 13 42.5 4.54
 -1 0 13 48.18 5.67
 -1 0 12 5.71 1.63
 -1 0 12 5.34 1.89
 -1 0 11 525.66 17.46
 1 0 -11 529.34 35.99
 1 0 -10 699.93 37.94
 1 0 -9 3.51 3.37
 1 0 -8 193.02 16.66
 -1 0 7 127.67 7.5
 1 0 -7 126.47 12.26
 1 0 -6 4.58 2.1
 1 0 -5 12.97 3.18
 1 0 -4 194.32 10.78
 1 0 -3 2639.45 34.74
 1 0 -2 13.14 2.15
 1 0 -1 3201.46 27.16
 -1 0 0 64.85 3
 1 0 0 66.25 3.18
 1 0 1 2415.04 22.2
 1 0 1 2409.9 24.08
 1 0 2 1992.39 19.97
 1 0 2 2044.36 22.84
 1 0 3 10.09 1.63
 1 0 3 9.3 1.83
 -1 0 -3 12.52 1.83
 -1 0 -4 69.77 5.27
 1 0 4 65.5 4.57
 1 0 4 59.53 5.11
 1 0 5 23.66 4.02
 1 0 5 14.83 2.39
 -1 0 -5 16.12 2.94
 1 0 6 67.58 6.85
 1 0 6 60.06 5.21
 -1 0 -6 60.09 6.58
 1 0 7 3.81 1.68
 1 0 7 3.46 1.54
 -1 0 -7 5.07 2.18
 1 0 8 28.25 4.93
 1 0 8 28 4.26
 1 0 9 93.47 9.65
 1 0 10 274.15 17.65
 1 0 11 41.78 4.15
 1 0 11 35.6 4.61
 1 0 12 101.6 7.82
 1 0 13 1.48 0.8
 1 0 13 1.56 0.43
 1 0 14 21.11 3.41
 1 0 14 23.99 2.39
 1 0 15 1.21 0.59
 1 0 15 0.08 0.34
 1 0 16 0.91 0.47
 1 0 16 1.41 0.54
 -1 -1 17 0.7 0.42
 -1 -1 17 2.06 0.61
 -1 -1 16 11.47 1.92
 -1 -1 16 13.25 1.55
 -1 -1 15 3.12 1.27
 -1 -1 14 16.94 3.02
 -1 -1 14 21.48 3.7
 -1 -1 13 197.92 9.96
 -1 -1 13 212.75 11.86
 -1 -1 12 8.13 1.98
 -1 -1 12 8.49 2.64
 -1 -1 11 222.71 19.19
 1 1 -11 137.76 17.83
 1 1 -10 2.86 2.11
 1 1 -9 48.97 9.3
 1 1 -8 447.95 24.63
 1 1 -7 226.89 15.67
 -1 -1 6 59.16 3.77
 1 1 -6 64.18 7.49
 1 1 -5 23.26 4.14
 -1 -1 5 19.34 1.87
 1 1 -4 50.71 4.57
 1 1 -4 50.86 5.37
 1 1 -3 441.08 12.31
 1 1 -3 452.83 13.95
 1 1 -2 159.68 7.06
 1 1 -2 149.94 6.69
 1 1 -1 248.91 4.81
 1 1 -1 236.97 6.19
 1 1 -1 238.66 7.73
 1 1 0 9.53 1.15
 1 1 0 9.54 1.51
 1 1 0 9.65 1.47
 1 1 1 1335.69 15.3
 1 1 1 1367.36 15.86
 1 1 2 966.14 15.36
 -1 -1 -2 947.49 13.51
 1 1 2 981.03 12.66
 1 1 3 462.7 12.68
 -1 -1 -3 433.97 11.74
 1 1 3 399.69 13.57
 1 1 3 454.2 7.84
 1 1 3 420.51 11.62
 1 1 4 81.35 6.36
 -1 -1 -4 73.95 5.83
 1 1 4 65.94 5.03
 1 1 5 156.57 9.83
 1 1 5 129.24 7.68
 -1 -1 -5 133.56 9.07
 1 1 6 236.75 11.28
 -1 -1 -6 220.07 13.23
 1 1 7 177 11.94
 1 1 7 146.83 9.7
 1 1 8 63.54 6.82
 1 1 8 61.11 7.5
 1 1 9 184.04 13.78
 1 1 9 165.67 11.73
 1 1 10 21.28 4.83
 1 1 11 63.02 5.16
 1 1 11 56.6 5.62
 1 1 12 0.08 0.62
 1 1 12 1.62 1.13
 1 1 13 2.4 1.35
 1 1 13 2.24 0.62
 1 1 14 12.77 2.71
 1 1 14 13.94 1.78
 1 1 15 -0.05 0.31
 1 1 16 37.01 2.32
 1 1 16 30.02 2.22
 -1 -2 17 3.96 0.98
 -1 -2 16 1.59 0.8
 -1 -2 15 27.1 3.4
 -1 -2 14 17.67 2.88
 -1 -2 13 216.89 10.57
 -1 -2 13 226.25 12.31
 -1 -2 12 3.25 1.39
 -1 -2 12 2.82 1.12
 -1 -2 11 71.84 10.88
 1 2 -11 39.55 9.39
 1 2 -10 29.27 7.36
 1 2 -9 -0.79 1.15
 1 2 -8 166.13 14.92
 1 2 -7 277.3 17.5
 1 2 -6 12.79 3.69
 1 2 -6 11.82 2.72
 1 2 -5 8.5 2.16
 1 2 -5 10.05 3.06
 1 2 -4 113.1 7.11
 1 2 -3 105.8 6.03
 1 2 -3 100.31 6.25
 1 2 -2 173.13 6.49
 1 2 -2 155.04 5.21
 1 2 -2 167.17 3.64
 1 2 -2 163.09 7.72
 1 2 -1 511.51 8.5
 1 2 -1 493.03 12.01
 1 2 -1 499.51 9
 1 2 -1 511.97 12.77
 1 2 -1 473.11 10.82
 1 2 0 61.26 4.66
 1 2 0 62.48 4.65
 1 2 0 72.08 4.61
 1 2 0 71.8 3.86
 -1 -2 -1 9798.19 54.9
 1 2 1 9999 52.61
 -1 -2 -2 962.5 18.31
 1 2 2 984.76 16.23
 -1 -2 -3 577 15.76
 1 2 3 603.21 12.5
 1 2 3 581.14 15.3
 1 2 4 87.05 6.5
 -1 -2 -4 73.3 6.38
 1 2 4 76.1 6.02
 1 2 4 78.31 4.29
 1 2 5 126.66 8.69
 -1 -2 -5 105.74 8.71
 1 2 5 112.8 7.95
 1 2 6 120.27 9.02
 1 2 6 109.86 8.5
 1 2 7 9.65 2.8
 1 2 7 8.12 2.5
 1 2 8 5.13 2.06
 1 2 8 8.69 2.99
 1 2 9 24.04 5.26
 1 2 9 23.08 4.85
 1 2 10 -0.33 0.68
 1 2 10 -0.51 1.2
 1 2 11 3.5 1.66
 1 2 11 3.12 1.07
 1 2 12 1.3 1
 1 2 12 1.87 1.45
 1 2 13 7.48 1.93
 1 2 13 6.23 1.17
 1 2 14 8.12 2.07
 1 2 14 6 1.22
 1 2 15 2.3 1.12
 1 2 15 2.68 0.74
 1 2 16 88.11 3.38
 -1 -3 17 26.7 2.48
 -1 -3 17 33.31 2.7
 -1 -3 16 0.09 0.61
 -1 -3 16 0.56 0.64
 -1 -3 15 11.92 2.29
 -1 -3 14 24.35 3.53
 -1 -3 13 1.52 1.53
 -1 -3 12 0.88 0.92
 -1 -3 11 0.64 0.69
 -1 -3 11 -0.67 1.08
 1 3 -11 -1.37 1.67
 -1 -3 11 1.38 2.55
 1 3 -11 3.33 3.67
 1 3 -10 32.29 8.05
 1 3 -10 28.46 7.45
 1 3 -9 59.04 9.3
 1 3 -9 62.99 10.04
 1 3 -8 9.7 4.43
 1 3 -7 673.18 22.54
 1 3 -7 716.9 28.78
 1 3 -7 736.85 27.46
 1 3 -6 2675.16 47.25
 1 3 -6 2616.92 42.27
 1 3 -6 2686.63 51.9
 1 3 -5 13.54 3.04
 1 3 -5 10.84 2.7
 1 3 -4 10.82 2.52
 1 3 -4 11.25 2.53
 1 3 -3 577.75 15.85
 1 3 -3 541.02 13.02
 1 3 -3 563.07 16.67
 1 3 -2 196.11 8.15
 1 3 -2 175.88 7.53
 1 3 -2 178.66 9.12
 1 3 -2 190.56 5.36
 1 3 -1 423.16 11.19
 1 3 -1 429.26 13.67
 1 3 -1 422.8 9.72
 1 3 0 3511.73 38.31
 1 3 0 3418.03 31.42
 1 3 1 282.93 10.76
 1 3 1 285.73 10.08
 1 3 2 7.57 1.57
 1 3 2 8.44 1.89
 -1 -3 -2 6.52 1.9
 1 3 2 9.11 2.03
 1 3 3 2.31 0.97
 1 3 3 5.68 1.66
 1 3 3 4.22 1.71
 -1 -3 -3 5.67 2.04
 1 3 4 2368.45 30.05
 1 3 4 2318.66 36.57
 1 3 5 26.35 4.16
 1 3 5 29.12 4.24
 1 3 6 2.89 1.7
 1 3 6 1.96 0.89
 1 3 7 13.95 3.3
 1 3 7 15.45 3.61
 1 3 8 32.12 5.58
 1 3 8 30.35 5.56
 1 3 9 12.87 3.72
 1 3 9 14.87 4.03
 1 3 10 16.43 2.82
 1 3 10 14.76 2.92
 1 3 11 24.69 3.34
 1 3 11 22.15 3.58
 1 3 12 0.87 0.82
 1 3 12 -0.09 0.72
 1 3 12 -1.1 0.79
 1 3 13 1.65 1.27
 1 3 13 1.44 1.08
 1 3 13 0.9 0.38
 1 3 14 9.93 2.16
 1 3 14 12.35 1.58
 1 3 15 1.12 0.87
 1 3 15 -0.06 0.31
 1 3 16 8.79 0.96
 -1 -4 17 10.5 1.53
 -1 -4 17 10.16 1.6
 -1 -4 16 3.25 1.11
 -1 -4 16 3.96 1.12
 -1 -4 15 5.24 1.75
 -1 -4 14 8.88 2.26
 -1 -4 13 14.81 2.84
 -1 -4 12 1.02 1.15
 -1 -4 11 13.82 2.58
 1 4 -11 13.19 5.9
 1 4 -10 9.36 3.84
 1 4 -10 9.04 4.3
 1 4 -9 1.57 1.85
 1 4 -9 4.02 2.99
 1 4 -8 1.48 1.63
 1 4 -8 2.91 2.44
 1 4 -7 21.2 5.07
 1 4 -7 16.3 4.05
 1 4 -7 21.46 5.44
 1 4 -6 98.85 9.82
 1 4 -6 81.56 8.23
 1 4 -5 265.7 14.58
 1 4 -5 247.36 13.59
 1 4 -4 7.98 2.24
 1 4 -4 7.67 2.76
 1 4 -3 0.73 0.31
 1 4 -3 0.41 0.64
 1 4 -3 0.59 0.77
 1 4 -2 60.09 3.79
 1 4 -2 52.56 5.68
 1 4 -2 60.37 5.35
 1 4 -1 0.09 0.46
 1 4 -1 0.71 1.23
 1 4 0 432.32 12.82
 1 4 0 443.1 15.89
 1 4 1 1370.86 24.7
 1 4 1 1402.54 27.81
 -1 -4 -2 93.16 8.69
 1 4 2 88.82 6.84
 1 4 2 92.51 7.15
 1 4 3 758.86 17.39
 -1 -4 -3 653.13 22.79
 1 4 3 696.43 19.44
 1 4 3 718.89 20.84
 1 4 4 43.56 4.73
 1 4 4 40.67 5.5
 1 4 4 41.88 4.79
 1 4 5 4.78 1.85
 1 4 5 2.43 1.79
 1 4 6 9.42 2.73
 1 4 6 6.41 2.6
 1 4 7 18.81 4.4
 1 4 7 20.89 4.41
 1 4 8 -0.33 0.77
 1 4 8 -0.15 0.9
 1 4 9 7.22 1.92
 1 4 10 71.27 5.73
 1 4 10 73.56 6.24
 1 4 11 22.03 3.14
 1 4 11 21.99 3.54
 1 4 11 25.02 2.54
 1 4 12 35.69 3.88
 1 4 12 27.29 3.81
 1 4 12 32.38 2.85
 1 4 13 23.28 2.96
 1 4 13 20.76 3.17
 1 4 13 20.7 2.15
 1 4 14 0.94 0.73
 1 4 14 0.43 0.32
 1 4 15 8.46 1.06
 -1 -5 17 15.71 1.74
 -1 -5 17 15.7 1.9
 -1 -5 16 4.05 1.11
 -1 -5 16 2.22 0.87
 -1 -5 15 13.41 2.57
 -1 -5 15 16.65 2.36
 -1 -5 14 6.24 1.68
 -1 -5 14 5.92 1.89
 -1 -5 13 54.35 5.47
 -1 -5 12 42.02 4.72
 -1 -5 11 1.76 1.11
 1 5 -11 2.48 1.22
 1 5 -10 6.23 2.82
 1 5 -9 0.13 1.26
 1 5 -8 21.24 6.11
 1 5 -7 4.04 2.21
 1 5 -7 1.17 1.77
 1 5 -6 123.71 11.27
 1 5 -6 123.61 11.06
 1 5 -5 133.9 10.78
 1 5 -5 111.25 10.21
 1 5 -4 50.44 6.54
 1 5 -4 52.36 6.18
 1 5 -3 425.19 16.62
 1 5 -3 398.75 17.82
 1 5 -2 148.33 6.97
 1 5 -2 153.06 9.46
 1 5 -2 145.94 10.61
 1 5 -1 3.25 1.66
 1 5 -1 5.5 1.74
 1 5 0 1486.32 26.63
 1 5 0 1451.1 32.52
 1 5 1 274.14 12.33
 1 5 1 251.09 13.44
 1 5 2 367.23 16.21
 1 5 2 398.84 16.08
 1 5 3 1680.45 34.7
 1 5 3 1810.7 36.21
 1 5 4 -0.66 0.84
 1 5 5 493.83 21.28
 1 5 6 108.4 10.7
 1 5 7 0.62 0.86
 1 5 8 17.76 2.83
 1 5 9 4.77 1.53
 1 5 10 79.02 5.98
 1 5 10 82.45 6.51
 1 5 10 75.49 4.37
 1 5 11 82.33 5.97
 1 5 11 89.03 6.74
 1 5 11 84.91 4.62
 1 5 12 4.19 1.47
 1 5 12 3.26 1.2
 1 5 12 2.55 0.73
 1 5 13 8.99 1.84
 1 5 13 7.71 1.8
 1 5 13 7.12 1.18
 1 5 14 2.39 1.01
 1 5 14 2.78 0.65
 -1 -6 17 0.98 0.48
 -1 -6 16 0.16 0.48
 -1 -6 16 0.8 0.8
 -1 -6 15 0.9 0.73
 -1 -6 15 0.87 0.95
 -1 -6 14 0.62 1.33
 -1 -6 14 -0.21 0.5
 -1 -6 13 1.18 1.37
 -1 -6 13 0.09 0.52
 -1 -6 12 98 7.45
 1 6 -12 84.51 7.61
 -1 -6 11 5.07 1.49
 -1 -6 11 4.17 1.61
 1 6 -11 7 2.34
 -1 -6 10 3.29 1.01
 -1 -6 10 3.19 1.61
 1 6 -10 3.99 2
 1 6 -9 4.29 3.25
 1 6 -8 30.6 7.49
 1 6 -7 1.55 1.11
 1 6 -6 175.44 14.58
 1 6 -5 441.93 22.3
 1 6 -4 52.08 7.44
 1 6 -3 7.43 3.19
 1 6 -3 9.5 2.88
 1 6 -2 5.76 3.02
 1 6 -1 16.92 4.08
 1 6 -1 17.55 3.07
 1 6 0 169.77 10.13
 1 6 0 159.85 12.13
 1 6 1 52.21 7.09
 1 6 1 61.41 6.59
 1 6 2 152.97 10.98
 1 6 2 141.84 11.39
 1 6 3 418.8 19.36
 1 6 3 406.69 19.46
 1 6 4 3.87 2.41
 1 6 5 1.14 1.33
 1 6 6 7.6 3.06
 1 6 7 10.22 2.28
 1 6 7 11.02 2.13
 1 6 8 2.76 1.22
 1 6 8 3.11 0.62
 1 6 8 3.55 0.84
 1 6 9 2.37 1.49
 1 6 9 0.81 0.53
 1 6 10 5.92 1.48
 1 6 10 8.59 2.07
 1 6 10 7.58 1.37
 1 6 11 1.71 0.6
 1 6 11 0.95 0.51
 1 6 12 0.42 0.7
 1 6 12 1.56 1.06
 1 6 12 1.58 0.63
 1 6 13 6.31 1.3
 1 6 13 3.59 1.25
 1 6 13 7.87 1.06
 -1 -7 16 4.14 0.96
 -1 -7 15 6.12 1.28
 -1 -7 15 5.84 1.62
 -1 -7 14 0.81 1
 -1 -7 14 0.74 0.72
 -1 -7 13 0.97 0.64
 -1 -7 13 0.04 0.88
 1 7 -13 0.79 1.08
 -1 -7 12 7.81 1.72
 -1 -7 12 8.28 2.19
 1 7 -12 3.36 1.35
 -1 -7 11 3.33 1.53
 -1 -7 11 3.95 1.46
 1 7 -11 1.8 1.46
 -1 -7 10 11.25 1.94
 -1 -7 10 9.24 2.33
 1 7 -10 6.54 2.24
 -1 -7 9 9.92 2.22
 -1 -7 9 12.91 2.06
 1 7 -9 8.73 2.66
 1 7 -8 5.76 3.54
 1 7 -7 15.95 5.15
 1 7 -6 256.93 19.31
 1 7 -5 49.68 8.39
 1 7 -4 215.2 16.66
 1 7 -3 94.38 11.13
 1 7 -2 55.61 8.47
 1 7 -1 10.98 3.81
 1 7 0 23.76 5.3
 1 7 0 27.12 4.56
 1 7 1 143.48 10.83
 1 7 1 131.77 12.44
 1 7 2 319.26 17.16
 1 7 2 300.22 18.68
 1 7 3 35.72 6.61
 1 7 3 32.5 5.84
 1 7 4 4.67 2.84
 1 7 5 750.22 18.09
 1 7 5 744.97 16.63
 1 7 6 124.77 7.64
 1 7 6 136.08 7.27
 1 7 7 -0.54 0.63
 1 7 7 1.33 1.29
 1 7 8 12.39 2.54
 1 7 8 9.61 1.72
 1 7 9 10.4 2.3
 1 7 10 0.03 0.63
 1 7 10 -1.19 0.72
 1 7 11 24.57 2.84
 1 7 11 23.4 3.07
 1 7 12 11.57 1.82
 1 7 12 12.3 2.02
 1 8 -16 0.35 0.44
 -1 -8 15 14.13 1.78
 -1 -8 14 0.14 0.36
 -1 -8 13 5.95 1.38
 -1 -8 13 5.75 1.76
 1 8 -13 6.66 2.34
 -1 -8 12 0.81 0.87
 -1 -8 12 0.73 0.77
 1 8 -12 0.33 1.07
 -1 -8 11 59.39 4.52
 -1 -8 11 49.55 5.38
 -1 -8 10 34.37 4.46
 -1 -8 10 42.83 3.83
 1 8 -10 29.46 4.96
 -1 -8 9 52.43 5.53
 1 8 -9 32.93 5.26
 -1 -8 8 46.9 5.12
 1 8 -8 33.29 5.29
 1 8 -8 36.48 3.35
 1 8 -7 262.82 9.06
 1 8 -7 267.58 14.48
 1 8 -6 883.23 38.93
 1 8 -6 589.44 20.87
 1 8 -5 18.07 5.76
 1 8 -4 8.39 4.12
 1 8 -3 140.89 14.64
 1 8 -2 59.73 9.61
 1 8 -1 69.53 10.1
 1 8 0 53.17 8.81
 1 8 1 -0.64 1.87
 1 8 1 -0.2 1.54
 1 8 2 1.44 1.12
 1 8 2 4.18 1.6
 1 8 3 7.34 2.95
 1 8 3 5.55 2.41
 1 8 4 89.55 5.93
 1 8 5 1058.1 22.39
 1 8 5 1061.03 20.63
 1 8 6 -0.73 0.58
 1 8 6 0.46 0.62
 1 8 7 0.06 0.61
 1 8 7 2.32 1.18
 1 8 8 94.75 6.64
 1 8 8 92.52 5.64
 1 8 9 2.62 1.02
 1 8 10 -0.26 0.66
 1 8 10 -0.38 0.71
 1 8 11 20.14 2.31
 1 8 11 14.88 2.17
 1 8 12 25.52 2.16
 1 9 -15 5.74 1.18
 1 9 -14 1.3 0.79
 -1 -9 14 -0.08 0.44
 -1 -9 13 9.58 1.62
 1 9 -12 0.75 1.41
 1 9 -11 5.33 2.68
 1 9 -10 1.88 2.19
 1 9 -9 95.42 5.41
 1 9 -9 103.95 9.41
 1 9 -8 10.59 2.61
 1 9 -8 6.35 2.31
 1 9 -8 5.23 1.43
 1 9 -7 93.53 6.96
 1 9 -7 84.66 8.41
 1 9 -7 76.74 5.16
 1 9 -6 4.56 1.82
 1 9 -6 4.1 1.1
 1 9 -6 3.34 1.84
 1 9 -5 25.47 3.52
 1 9 -5 17.16 2.51
 1 9 -5 19.26 3.62
 1 9 -4 1.53 0.88
 1 9 -4 2.19 1.11
 1 9 -4 0.11 1.37
 1 9 -3 54.58 5.06
 1 9 -3 51.66 4.2
 1 9 -3 54.54 6.35
 1 9 -2 16.19 2.79
 1 9 -2 16.56 2.37
 1 9 -1 8.69 1.94
 1 9 -1 7.25 2.55
 1 9 -1 7.47 1.56
 1 9 0 2.21 1.24
 1 9 0 -0.8 1.22
 1 9 0 1.09 1.07
 1 9 1 -0.36 1.03
 1 9 1 0.18 0.54
 1 9 2 43.41 5.86
 1 9 3 7.58 2.64
 1 9 4 59.56 4.98
 1 9 4 49.32 6.08
 1 9 5 29.27 3.83
 1 9 5 32.81 3.57
 1 9 6 10.14 2.35
 1 9 6 10.02 2.12
 1 9 7 106.94 6.8
 1 9 7 96.38 5.74
 1 9 8 20.38 2.88
 1 9 9 0.84 0.64
 1 9 9 0.55 0.53
 1 9 10 7.95 1.38
 1 9 10 8.02 1.83
 1 9 11 36.82 2.48
 1 10 -14 8.36 1.51
 1 10 -13 0.99 0.84
 1 10 -12 -0.56 0.75
 1 10 -11 0.24 0.68
 1 10 -10 1.97 1.37
 1 10 -9 82.31 6.35
 1 10 -9 84.43 8.45
 1 10 -8 4.82 2.1
 1 10 -8 5.9 2.07
 1 10 -8 4.87 2.21
 1 10 -7 17.97 2.88
 1 10 -7 15.41 2.36
 1 10 -7 15.45 4.05
 1 10 -6 8.2 2.31
 1 10 -6 11.88 3.54
 1 10 -6 7.16 1.68
 1 10 -5 0.1 0.92
 1 10 -5 0.49 0.65
 1 10 -4 31.61 3.95
 1 10 -4 23.09 4.31
 1 10 -4 24.56 3.09
 1 10 -3 7.52 2.32
 1 10 -3 4.99 1.58
 1 10 -3 5.21 1.36
 1 10 -2 48.92 4.92
 1 10 -2 43.51 4.04
 1 10 -2 39.1 5.57
 1 10 -1 43.35 4.7
 1 10 -1 39.37 3.92
 1 10 -1 38.47 5.79
 1 10 0 3.86 1.82
 1 10 1 0.34 0.94
 1 10 2 -1.11 1.45
 1 10 3 22.72 4.22
 1 10 3 26.15 3.27
 1 10 4 37.3 4.15
 1 10 4 36.95 3.81
 1 10 4 38.06 5.32
 1 10 5 25.67 3.32
 1 10 5 29.22 3.25
 1 10 6 0.19 0.7
 1 10 6 1.53 0.92
 1 10 7 59.8 4.6
 1 10 7 55.44 3.82
 1 10 8 15.67 2.06
 1 10 8 20.03 2.43
 1 10 9 9.51 1.45
 1 10 9 12.01 1.71
 1 11 -13 55.92 3.48
 1 11 -12 12.7 1.92
 1 11 -11 2.54 1.07
 1 11 -10 5.4 1.57
 1 11 -9 8.21 1.93
 1 11 -8 1.83 1.09
 1 11 -8 0.86 1
 1 11 -7 1.43 1.24
 1 11 -7 0.49 1.16
 1 11 -6 3.95 1.49
 1 11 -6 4.23 1.92
 1 11 -5 -0.2 0.79
 1 11 -5 1.82 0.99
 1 11 -4 6.92 1.85
 1 11 -4 7.71 2.43
 1 11 -3 2.01 1.08
 1 11 -3 4.1 1.86
 1 11 -2 29.32 3.75
 1 11 -2 23.63 4.57
 1 11 -1 145.69 11
 1 11 0 4.27 2.18
 1 11 1 -1.96 1.4
 1 11 2 4.6 1.9
 1 11 2 3.32 1.06
 1 11 3 15.82 2.59
 1 11 3 15.63 2.4
 1 11 3 13.21 3.02
 1 11 4 0.77 0.78
 1 11 4 -0.4 0.59
 1 11 4 0.89 0.84
 1 11 5 49.56 4.06
 1 11 5 49.19 3.79
 1 11 6 28.31 2.98
 1 11 6 24.85 2.36
 1 11 7 44.33 3.14
 1 11 7 44.6 3.31
 1 11 8 8.3 1.23
 1 12 -12 3.13 0.82
 1 12 -11 -0.36 0.65
 1 12 -10 -0.26 0.56
 1 12 -9 0.88 0.73
 1 12 -8 0.69 0.63
 1 12 -8 1.14 1.09
 1 12 -7 25.3 3.19
 1 12 -7 24.48 3.84
 1 12 -6 4.59 1.51
 1 12 -6 4.7 2.03
 1 12 -5 1.62 0.96
 1 12 -5 0.55 1.41
 1 12 -4 10.28 2.75
 1 12 -4 12.8 2.54
 1 12 -3 10.2 2.74
 1 12 -3 10.93 2.25
 1 12 -2 0.48 1.28
 1 12 -1 6.95 2.59
 1 12 0 1.7 1.27
 1 12 1 23.84 2.82
 1 12 1 21.03 3.72
 1 12 2 9.74 1.75
 1 12 2 11.2 2.63
 1 12 2 10.33 1.78
 1 12 3 14.58 2.17
 1 12 3 13.29 1.92
 1 12 4 -1.21 0.56
 1 12 4 0.82 0.81
 1 12 5 30.55 2.65
 1 12 5 26.57 2.19
 1 13 -10 5.09 0.95
 1 13 -9 3.46 0.94
 1 13 -8 1.57 0.78
 1 13 -8 2.42 1.07
 1 13 -7 11.58 1.83
 1 13 -7 9.84 2.06
 1 13 -6 13.98 2.01
 1 13 -6 10.89 2.35
 1 13 -5 0.46 0.76
 1 13 -4 -0.38 0.77
 1 13 -3 -0.64 0.66
 1 13 -2 6.38 2.11
 1 13 -1 -0.47 0.95
 1 13 -1 1.37 0.74
 1 13 0 0.27 0.56
 1 13 0 -0.39 0.68
 1 13 0 0.34 0.46
 1 13 1 0.21 0.53
 1 13 1 0.19 0.59
 1 13 1 0.35 0.53
 1 13 2 0.07 0.34
 1 13 2 0.78 0.5
 1 13 3 -0.06 0.45
 1 13 3 0.2 0.3
 1 14 -5 -0.41 0.4
 1 14 -5 0.47 0.64
 1 14 -4 -0.21 0.48
 1 14 -4 1.64 0.77
 1 14 -3 1.87 1.07
 1 14 -3 2.82 0.77
 1 14 -2 0.12 0.27
 1 14 -2 -0.13 0.33
 1 14 -1 0.25 0.3
 2 -14 1 0.65 0.45
 2 -14 1 1.38 0.45
 2 -14 2 5.18 0.82
 2 -14 3 1.07 0.44
 2 -14 4 5.91 0.81
 2 -13 -4 21.63 1.89
 -2 13 4 20.06 2.03
 2 -13 -3 0.49 0.49
 -2 13 3 0.35 0.61
 -2 13 2 9.73 1.57
 2 -13 -2 10.14 1.18
 2 -13 -1 34.69 2.37
 -2 13 1 32.2 2.95
 -2 13 1 30.05 2.45
 2 -13 0 1.56 0.68
 -2 13 0 0.91 0.6
 2 -13 1 1.92 0.67
 2 -13 2 75.27 3.82
 -2 13 -2 72.98 6.24
 2 -13 3 35.94 2.63
 -2 13 -3 35.23 4.2
 2 -13 4 1.09 0.67
 -2 13 -4 1.41 1.04
 2 -13 5 123.73 4.51
 -2 13 -6 11.25 1.65
 2 -13 6 12.32 1.35
 -2 13 -7 1.15 0.66
 2 -13 7 1.2 0.42
 -2 12 7 0.56 0.4
 2 -12 -6 1.59 0.57
 -2 12 6 1.76 0.67
 2 -12 -5 0.59 0.6
 -2 12 5 1.71 0.89
 -2 12 4 4.17 1.2
 2 -12 -3 28.54 2.28
 -2 12 3 30.15 3.23
 -2 12 2 9.47 1.88
 2 -12 -2 10.47 1.5
 -2 12 2 10.03 1.73
 -2 12 1 -0.35 0.96
 -2 12 0 1.21 1.26
 -2 12 -1 0.42 0.91
 -2 12 -2 35.24 5.03
 -2 12 -3 99.83 5.97
 -2 12 -3 104.28 8.17
 -2 12 -4 1.35 0.9
 -2 12 -4 0.78 0.79
 -2 12 -5 118.49 6.48
 -2 12 -5 116.81 7.88
 -2 12 -6 1.44 0.8
 2 -12 6 2.48 0.81
 -2 12 -7 43.41 3.85
 2 -12 7 61.83 3.25
 -2 12 -8 24.45 2.71
 -2 12 -9 -0.64 0.72
 -2 12 -10 -0.67 0.58
 -2 11 9 8.02 1.31
 -2 11 8 2.7 1
 2 -11 -7 5.87 1.16
 -2 11 7 8.09 1.68
 2 -11 -6 1.23 0.93
 -2 11 6 0.49 0.54
 -2 11 5 -0.28 0.58
 -2 11 4 -0.3 0.72
 -2 11 3 -0.14 0.62
 -2 11 3 3.98 2.29
 -2 11 2 9.19 2.85
 -2 11 1 20.9 4.13
 -2 11 0 10.45 2.93
 -2 11 -1 11.65 2.39
 -2 11 -1 10.02 3.08
 -2 11 -2 30.72 3.67
 -2 11 -2 31.6 4.92
 -2 11 -3 24.9 3.37
 -2 11 -3 28.5 4.61
 -2 11 -4 49.75 4.76
 -2 11 -4 47.18 5.75
 -2 11 -5 107.39 7.05
 -2 11 -5 109.41 8.36
 -2 11 -6 3.45 1.33
 2 -11 7 0.23 0.43
 -2 11 -7 1.18 1.23
 2 -11 7 0.34 0.43
 2 -11 8 39.23 3.65
 -2 11 -8 35.38 3.8
 -2 11 -9 10.5 2.04
 2 -11 9 9.93 1.73
 -2 11 -10 0.7 0.72
 2 -11 10 1.83 0.83
 2 -11 11 0.19 0.3
 -2 11 -11 -0.19 0.44
 -2 11 -12 13.68 1.68
 -2 10 10 15.61 1.77
 -2 10 10 19.22 2.26
 -2 10 9 4 1.32
 -2 10 8 0.74 0.86
 2 -10 -7 2.36 0.98
 -2 10 7 0.14 0.6
 -2 10 6 1.96 1.08
 -2 10 5 4.47 1.48
 -2 10 4 35.93 4.26
 -2 10 4 32.34 5.38
 -2 10 3 1.45 1.37
 -2 10 2 16.02 3.71
 -2 10 1 55.67 6.99
 -2 10 0 1.51 1.23
 -2 10 0 -0.97 1.54
 -2 10 -1 7.21 1.8
 -2 10 -1 6.92 2.48
 -2 10 -2 7.44 1.73
 -2 10 -2 6.75 2.25
 -2 10 -3 25.85 3.62
 -2 10 -3 24.92 4.27
 -2 10 -4 43.97 4.54
 -2 10 -4 36.19 5.08
 2 -10 5 90.27 6.31
 -2 10 -5 89.02 6.61
 -2 10 -5 78.94 7.12
 -2 10 -6 2.65 1.53
 2 -10 6 4.34 1.45
 -2 10 -7 317.23 12.38
 2 -10 7 354.61 11.96
 -2 10 -8 49.98 4.94
 2 -10 8 57.38 4.71
 -2 10 -9 22.97 3.37
 2 -10 9 22.43 2.9
 2 -10 10 4.82 1.25
 -2 10 -10 4.42 1.54
 -2 10 -11 0.85 0.88
 2 -10 11 2 0.91
 -2 10 -12 1.97 0.94
 2 -10 12 2.67 0.86
 2 -10 13 28.41 2.33
 -2 10 -13 26.24 2.43
 -2 9 11 0.94 0.54
 -2 9 11 1.37 0.83
 -2 9 10 5.68 1.69
 -2 9 9 15.8 2.88
 -2 9 8 5.51 1.87
 2 -9 -7 -0.06 0.52
 -2 9 7 0.25 0.95
 -2 9 6 3.19 1.28
 -2 9 5 54.95 5.24
 -2 9 4 494.71 20.31
 -2 9 3 156.12 11.44
 -2 9 2 1.63 0.93
 -2 9 1 37.52 4
 -2 9 1 32.99 5.11
 -2 9 0 1.33 1.07
 -2 9 0 -1.08 1.2
 -2 9 -1 14.46 2.48
 -2 9 -1 12.74 3.04
 -2 9 -2 4.48 1.92
 -2 9 -2 5.44 1.76
 2 -9 3 5.38 1.84
 -2 9 -3 2.6 1.61
 -2 9 -3 4.73 1.62
 -2 9 -4 2.91 1.14
 -2 9 -4 3.86 1.42
 2 -9 4 3.98 1.06
 2 -9 5 21.71 2.95
 -2 9 -5 17.66 2.97
 2 -9 6 39.42 3.98
 -2 9 -6 38.34 4.71
 2 -9 7 1346.95 23.42
 2 -9 8 76.61 5.64
 2 -9 9 3.3 1.04
 2 -9 10 7.36 1.74
 2 -9 11 3.33 1.27
 2 -9 12 0.08 0.42
 2 -9 13 20.56 2.28
 2 -9 14 0.67 0.39
 -2 9 -14 1.07 0.71
 -2 8 13 3.6 0.95
 -2 8 12 2.31 0.82
 -2 8 12 2.83 1.05
 -2 8 11 0.1 0.57
 -2 8 11 2.78 1.32
 -2 8 10 0.94 1.05
 -2 8 9 7.29 2.04
 -2 8 8 28.67 3.79
 -2 8 7 29.75 4
 -2 8 6 1.11 0.97
 -2 8 5 461.76 14.88
 -2 8 5 447.14 18.95
 -2 8 4 73.23 7.59
 -2 8 3 31.71 7.26
 -2 8 3 22.97 4.15
 -2 8 2 1.96 2.43
 -2 8 1 141.01 15.31
 -2 8 0 99.1 12.79
 -2 8 -1 70.89 10.78
 -2 8 -2 16.93 5.54
 -2 8 -2 15.01 5.05
 -2 8 -3 41.24 8.26
 -2 8 -3 37.85 8.58
 -2 8 -4 0.94 1.12
 -2 8 -4 -0.76 2.53
 -2 8 -5 91.6 14.13
 -2 8 -5 94.06 12.27
 2 -8 6 76.81 5.5
 2 -8 7 209.19 9.08
 2 -8 8 4.31 1.48
 2 -8 9 37.95 3.95
 2 -8 10 260.71 10.19
 2 -8 11 1.28 1.02
 2 -8 12 16.14 2.47
 2 -8 13 6.13 1.29
 2 -8 14 28.51 2.65
 2 -8 15 0.88 0.44
 -2 7 14 5.13 1.2
 -2 7 13 3.34 0.91
 -2 7 13 4.3 1.52
 -2 7 12 2.7 0.95
 -2 7 12 3.63 1.34
 -2 7 11 3.95 1.64
 -2 7 10 13.22 3
 -2 7 9 -0.55 1.05
 -2 7 8 0.78 0.72
 -2 7 7 68.55 5.9
 -2 7 6 0.26 0.84
 2 -7 -5 5.36 3.22
 -2 7 4 3.64 2.43
 2 -7 -4 3.53 3.74
 -2 7 3 20.81 5.56
 2 -7 -3 21.53 8.1
 -2 7 2 25.98 6.09
 2 -7 -2 30.47 9.11
 -2 7 0 30.09 6.35
 -2 7 -1 110.01 12.24
 -2 7 -1 116.69 13.35
 -2 7 -2 56.6 8.75
 -2 7 -2 58.21 9.72
 -2 7 -3 0.09 1.65
 -2 7 -3 2.32 2.85
 -2 7 -4 10.41 3.77
 -2 7 -4 13.79 5.1
 -2 7 -5 12.96 4.24
 -2 7 -5 11.08 5.19
 -2 7 -6 104.14 14.79
 2 -7 7 1.33 0.88
 2 -7 7 1.32 0.58
 -2 7 -7 0.04 2.18
 2 -7 8 5.26 1.53
 2 -7 8 1.92 0.9
 2 -7 9 17.35 2.63
 2 -7 9 16.12 2.39
 2 -7 10 14.78 2.42
 2 -7 10 14.11 2.25
 2 -7 11 11.74 2.21
 2 -7 11 10.34 1.94
 2 -7 12 1.27 0.95
 2 -7 13 31.67 3.27
 2 -7 14 4.17 1.19
 2 -7 15 5.82 1.17
 -2 6 14 4.92 1.6
 -2 6 14 2.6 0.59
 -2 6 13 12.65 1.88
 -2 6 13 12.09 2.45
 -2 6 13 11.65 1.44
 -2 6 12 10.11 1.91
 -2 6 12 9.59 1.96
 -2 6 12 8.53 2.03
 -2 6 11 48 5.22
 -2 6 10 58.21 5.73
 -2 6 9 0.11 1
 -2 6 8 3.88 1.62
 -2 6 7 1.77 1.19
 2 -6 -6 5.13 3.37
 2 -6 -5 8.07 5.34
 2 -6 -4 19.86 7.37
 2 -6 -3 8.84 4.55
 2 -6 -2 30.86 8.09
 2 -6 -1 18.6 6.97
 2 -6 0 257.22 23.17
 -2 6 0 268.71 18.5
 -2 6 -1 1141.93 38.72
 -2 6 -2 95.18 11.75
 -2 6 -3 28.03 6.72
 -2 6 -3 29.49 5.77
 -2 6 -4 17.87 4.61
 -2 6 -4 14.46 5.16
 -2 6 -5 60.88 8.19
 -2 6 -5 61.53 10.43
 -2 6 -6 2.05 2.21
 -2 6 -7 194.09 20.33
 -2 6 -8 1.55 1.63
 2 -6 9 621.94 14.81
 2 -6 9 580.8 14
 2 -6 10 58.76 5.33
 2 -6 10 76.57 5.33
 2 -6 10 73.05 5.1
 2 -6 11 0.67 0.8
 2 -6 11 1.47 1.22
 2 -6 11 0.63 0.6
 2 -6 12 17.3 2.49
 2 -6 12 18.13 2.45
 2 -6 13 13.76 2.19
 2 -6 13 11.65 1.87
 2 -6 14 5.25 1.29
 2 -6 14 4.13 0.95
 2 -6 15 40.98 3.13
 2 -6 16 3.71 0.85
 -2 5 15 0.24 0.74
 -2 5 15 0.22 0.25
 -2 5 14 9.77 2.3
 -2 5 14 10.58 1.39
 -2 5 13 2.09 1
 -2 5 13 1.49 0.92
 -2 5 13 2.85 1.54
 -2 5 12 117.73 6.76
 -2 5 12 126.9 6.86
 -2 5 12 132.43 8.82
 -2 5 11 91.11 7.35
 -2 5 10 18 3.25
 -2 5 9 1.18 1.33
 -2 5 8 1.3 1.06
 -2 5 8 0.64 1.88
 2 -5 -7 2.89 2.92
 2 -5 -6 13.61 6.53
 2 -5 -5 9.72 4.85
 2 -5 -4 17.08 6.37
 2 -5 -3 3.9 3.72
 2 -5 -2 38.94 8.93
 2 -5 -1 56.32 10.14
 -2 5 1 64.13 8.46
 -2 5 0 48.5 7.27
 2 -5 0 42.66 8.88
 -2 5 -1 592.22 26.12
 -2 5 -2 4.12 2.37
 -2 5 -3 41.77 7.4
 -2 5 -4 72.16 8.07
 -2 5 -4 71.14 10.03
 -2 5 -5 0.28 0.61
 -2 5 -5 2.7 2.11
 -2 5 -6 1.13 1.56
 -2 5 -7 426.5 28.73
 -2 5 -8 8.33 4.16
 2 -5 9 209.54 8.3
 2 -5 9 202.74 8.16
 -2 5 -9 234.58 21.16
 -2 5 -9 241.23 24.08
 2 -5 10 66.96 4.89
 2 -5 10 56.9 5
 2 -5 10 67.1 4.88
 2 -5 11 34.13 3.52
 2 -5 11 34.35 3.55
 2 -5 12 51.89 4.31
 2 -5 12 48.58 4.17
 2 -5 13 3.61 1.15
 2 -5 13 3.54 1.11
 2 -5 14 6.27 1.45
 2 -5 14 4.97 1.15
 2 -5 15 0.73 0.58
 2 -5 15 1.04 0.3
 2 -5 16 1.04 0.58
 -2 4 16 0.77 0.68
 -2 4 16 -0.44 0.35
 -2 4 15 6.94 1.7
 -2 4 15 7.47 1.19
 -2 4 14 2.86 1.14
 -2 4 14 4.27 1.75
 -2 4 13 0.24 0.86
 -2 4 13 2.07 0.88
 -2 4 12 -0.02 0.83
 -2 4 12 1.23 0.92
 -2 4 12 0.65 0.89
 -2 4 11 11.15 2.18
 -2 4 11 12.17 2.73
 -2 4 10 52.32 5.42
 -2 4 9 42.56 4.64
 -2 4 9 45.87 7.59
 2 -4 -8 14.67 6.5
 2 -4 -7 8.24 4.38
 2 -4 -6 0.65 2.5
 2 -4 -5 12.26 5.32
 2 -4 -4 189.2 17.74
 2 -4 -3 10.51 4.11
 2 -4 -2 0.6 1.55
 2 -4 -1 3.19 3.31
 -2 4 1 0.06 1.1
 -2 4 0 4.68 2.54
 2 -4 0 1.82 2.3
 2 -4 1 43.92 8.02
 -2 4 -1 43.79 6.54
 -2 4 -2 64.3 8.18
 -2 4 -3 5.47 3.14
 -2 4 -4 13.16 4.03
 -2 4 -5 43.88 5.51
 -2 4 -5 44.75 7.83
 -2 4 -6 671.96 32.15
 -2 4 -7 224.65 19.82
 -2 4 -8 27.59 7.62
 -2 4 -9 7.86 4.71
 -2 4 -9 3.41 2.27
 2 -4 10 2.47 1.03
 2 -4 10 2.43 1
 2 -4 11 60.03 4.59
 2 -4 11 65.56 4.88
 2 -4 12 217.8 8.79
 2 -4 12 217.14 8.92
 2 -4 13 29.23 3.17
 2 -4 13 29.42 3.18
 2 -4 14 12.05 1.95
 2 -4 14 11.61 1.89
 2 -4 15 0.48 0.31
 2 -4 15 -0.17 0.45
 2 -4 16 13.42 1.6
 -2 3 16 2.49 0.96
 -2 3 16 5.12 0.9
 -2 3 15 0.11 0.43
 -2 3 15 0.23 0.7
 -2 3 14 11.92 2.13
 -2 3 14 15.01 3.17
 -2 3 13 6.07 1.88
 -2 3 13 8.45 2.54
 -2 3 12 5.84 2.01
 -2 3 12 5.65 2.07
 -2 3 11 22.42 3.71
 -2 3 10 0.25 0.72
 2 -3 -9 2.91 3.68
 -2 3 9 3.77 2.28
 2 -3 -8 11.89 5.05
 2 -3 -7 6.12 3.43
 2 -3 -6 591.96 31.76
 2 -3 -5 568.34 29.44
 2 -3 -4 3.91 3.27
 2 -3 -3 22.35 5.62
 2 -3 -2 306.16 18.73
 2 -3 -1 23.45 5.17
 -2 3 1 23.84 4.3
 2 -3 0 18.31 4.61
 -2 3 0 16.49 3.6
 2 -3 1 39.91 6.68
 -2 3 -1 40.8 5.75
 2 -3 2 248.18 7.58
 -2 3 -2 254.88 14.68
 -2 3 -3 10.1 3.31
 2 -3 4 1.49 0.92
 -2 3 -4 5.4 2.96
 -2 3 -5 17.64 4.62
 -2 3 -5 13.45 2.49
 2 -3 6 259.86 12.27
 -2 3 -6 289.23 19.9
 2 -3 7 46.72 5.67
 -2 3 -7 56.3 9.53
 2 -3 8 83.12 8.26
 -2 3 -8 88.97 10.84
 -2 3 -8 83.07 12.26
 2 -3 9 10.55 3.35
 -2 3 -9 12.27 4.78
 -2 3 -10 18.58 6.84
 2 -3 11 194.77 8.12
 2 -3 12 0.04 0.59
 2 -3 13 2.52 1.04
 2 -3 13 2.15 1.02
 2 -3 14 2.44 0.91
 2 -3 14 0.97 0.85
 2 -3 15 18.81 2.12
 2 -3 15 18.04 2.07
 2 -3 16 -0.09 0.24
 2 -3 16 0.01 0.25
 -2 2 17 116.26 3.71
 -2 2 16 1.34 0.93
 -2 2 15 4.13 1.16
 -2 2 15 1.54 1.03
 -2 2 14 -0.33 0.86
 -2 2 14 0.11 1.13
 -2 2 13 4.19 1.52
 -2 2 13 5.93 2.1
 -2 2 12 0.64 0.85
 -2 2 12 1.56 1
 -2 2 11 25.42 3.87
 2 -2 -10 9.18 5.14
 2 -2 -9 5.39 4.07
 -2 2 9 3.74 1.86
 2 -2 -8 20.46 6.7
 2 -2 -7 12.38 5.05
 2 -2 -6 403.98 24.37
 2 -2 -5 1.63 2.05
 2 -2 -4 44.07 7.25
 2 -2 -3 10.52 3.67
 2 -2 -2 934.67 28.56
 2 -2 -1 12.55 3.26
 -2 2 1 12.13 2.81
 2 -2 0 273.5 14.83
 2 -2 1 683.13 22.94
 2 -2 2 573.04 13.58
 2 -2 3 112.71 6.86
 -2 2 -3 114.08 9.56
 2 -2 4 1328.24 24.22
 -2 2 -4 1295.26 34.47
 -2 2 -5 0.77 1.78
 2 -2 5 1.07 0.9
 2 -2 5 2.14 1.27
 -2 2 -6 66.7 9.14
 2 -2 6 62.68 6.15
 2 -2 7 7.71 2.69
 -2 2 -7 8.48 3.47
 -2 2 -7 10.59 3.37
 -2 2 -8 184.38 17.66
 2 -2 8 148.55 11.07
 2 -2 9 106.51 10.15
 -2 2 -9 116.9 15.13
 2 -2 10 69.26 8.79
 -2 2 -10 76.34 13.32
 2 -2 11 449.17 10.26
 2 -2 12 528.84 11.32
 2 -2 13 327.08 10.24
 2 -2 13 353.27 9.04
 2 -2 14 4.58 1.2
 2 -2 14 5.03 1.23
 2 -2 15 2.75 0.8
 2 -2 15 4.18 1.12
 2 -2 16 0.13 0.22
 2 -2 16 -0.48 0.45
 -2 1 17 -0.18 0.36
 -2 1 16 1.04 0.88
 -2 1 16 0.76 0.68
 -2 1 15 3.41 1.43
 -2 1 15 2.62 1.92
 -2 1 14 8.3 2.05
 -2 1 14 7.26 2.31
 -2 1 13 42.45 4.56
 -2 1 13 41.99 5.33
 -2 1 12 1.12 1.11
 -2 1 12 0.87 1.39
 -2 1 11 132.31 7.54
 2 -1 -11 113.19 17.91
 -2 1 11 138.92 8.91
 2 -1 -10 19.25 7.13
 2 -1 -9 0.25 2.33
 2 -1 -8 114.92 14.45
 2 -1 -7 26.52 6.61
 2 -1 -6 16.88 5.21
 2 -1 -5 94.65 10.07
 2 -1 -4 62.17 7.7
 2 -1 -3 361.86 16.76
 2 -1 -2 632.24 20.73
 2 -1 -1 192.32 10.7
 -2 1 1 196.82 8.74
 2 -1 0 8797.95 68.84
 -2 1 0 8650.69 60.79
 2 -1 1 6595.33 50.2
 -2 1 -1 6575.26 56.35
 -2 1 -2 265.27 12.19
 2 -1 2 270.34 10.28
 2 -1 2 264.77 10.4
 2 -1 3 13.11 2.43
 2 -1 4 1.04 0.89
 2 -1 4 -0.12 0.49
 2 -1 4 0.41 0.69
 2 -1 5 75.06 5.81
 2 -1 5 69.51 6.04
 -2 1 -5 74.87 6.64
 2 -1 5 72.2 6.43
 2 -1 6 4.64 1.99
 -2 1 -6 3.36 1.57
 2 -1 6 5.23 1.68
 2 -1 6 5.55 2.24
 2 -1 7 8.44 2.69
 2 -1 7 10.47 2.39
 2 -1 8 22.37 4.4
 2 -1 9 1.16 1.23
 2 -1 10 49.91 7.63
 2 -1 11 444.82 10.49
 2 -1 12 336.87 9.24
 2 -1 13 4.38 1.17
 2 -1 13 4.89 1.07
 2 -1 14 32.38 2.95
 2 -1 14 35.99 2.85
 2 -1 15 54.11 3.68
 2 -1 15 58.98 3.2
 2 -1 16 5.6 0.97
 2 -1 16 4.17 0.62
 -2 0 17 0.22 0.4
 -2 0 17 -0.35 0.34
 -2 0 16 2.52 0.99
 -2 0 15 5.47 1.65
 -2 0 15 5.18 2.06
 -2 0 14 57.67 5.34
 -2 0 14 57.78 6.2
 -2 0 13 22.1 3.48
 -2 0 13 24.21 3.99
 -2 0 12 574.9 16.58
 -2 0 12 596.41 19.63
 -2 0 11 96.6 6.47
 -2 0 11 96.97 7.48
 2 0 -11 97.1 15.99
 2 0 -10 4.82 4.11
 2 0 -9 48.93 9.61
 2 0 -8 136.11 14.75
 2 0 -7 160.19 14.68
 2 0 -6 4.67 2.05
 2 0 -5 1.46 1.42
 2 0 -4 52.06 6.22
 2 0 -3 85.77 7.3
 2 0 -2 6.56 2.02
 2 0 -1 7608.78 55.49
 -2 0 1 7571.62 41.1
 2 0 0 5560.72 41.85
 -2 0 0 5489.24 39.47
 2 0 1 67.58 5.48
 2 0 1 80.66 4.48
 -2 0 -1 68.78 4.99
 2 0 2 59.47 5.09
 2 0 2 58.26 5.54
 2 0 3 0.75 0.58
 2 0 3 -0.14 0.71
 2 0 3 0.19 0.42
 2 0 4 1.19 0.84
 -2 0 -4 2.11 1.08
 2 0 4 1.82 1.34
 2 0 4 1.91 1.09
 2 0 5 1.98 1.19
 2 0 5 1.03 1.31
 -2 0 -5 1.1 1.18
 2 0 5 0.51 0.93
 2 0 6 4.34 1.79
 2 0 6 4.26 1.51
 2 0 7 19.84 3.9
 2 0 7 24.61 3.96
 2 0 8 75.42 8.18
 2 0 8 73.05 7.36
 2 0 9 98.67 10.03
 2 0 10 -0.49 0.75
 2 0 10 0.97 1.38
 2 0 11 73.87 4.31
 2 0 12 9.79 1.61
 2 0 13 -0.04 0.51
 2 0 14 55.29 3.5
 2 0 15 14.06 1.6
 2 0 16 2.14 0.66
 2 0 16 0.61 0.32
 -2 -1 17 0.07 0.5
 -2 -1 17 0.94 0.38
 -2 -1 16 1.22 0.85
 -2 -1 15 6.51 1.73
 -2 -1 15 5.83 1.92
 -2 -1 14 8.27 2.2
 -2 -1 14 9.03 2.5
 -2 -1 13 261.72 11.74
 -2 -1 13 243.78 12.88
 -2 -1 12 63.24 5.62
 -2 -1 12 64.73 6.44
 2 1 -11 -0.13 1.7
 2 1 -10 4.19 3.87
 2 1 -9 38.81 8.56
 2 1 -8 7.95 3.86
 2 1 -7 106.28 11.69
 2 1 -6 12.32 3.6
 2 1 -5 65.26 7.41
 2 1 -4 329.05 14.6
 2 1 -3 184.19 9.66
 2 1 -3 164.19 9.87
 2 1 -2 26.02 3.7
 2 1 -2 27.13 3.37
 2 1 -1 1484.5 25.73
 2 1 -1 1440.01 21.63
 2 1 -1 1419.47 20.02
 2 1 0 4.62 0.99
 2 1 0 5.62 1.63
 2 1 0 4.46 1.16
 2 1 1 193.7 8.69
 2 1 2 1444.85 22.73
 2 1 2 1433.97 26.78
 2 1 3 380.55 12.42
 2 1 3 382.52 15.02
 2 1 3 394.71 12.53
 -2 -1 -3 342.34 6.49
 2 1 4 6.22 1.66
 2 1 4 8.01 2
 2 1 4 6.69 2.27
 2 1 5 72.83 6.36
 2 1 5 69.1 6.13
 2 1 6 808.09 23.2
 2 1 6 765.06 21.91
 2 1 7 8.96 2.83
 2 1 7 7.41 2.61
 2 1 8 50.34 6.88
 2 1 8 47.69 6.32
 2 1 9 28.72 5.59
 2 1 9 37.94 6
 2 1 10 3.86 1.61
 2 1 10 6.26 1.97
 2 1 11 3.54 1.46
 2 1 11 2.76 0.74
 2 1 12 6.07 1.31
 2 1 13 40.08 3.19
 2 1 14 29.17 2.51
 2 1 15 46.57 2.84
 2 1 16 3.64 0.77
 2 1 16 2.33 0.47
 -2 -2 18 1.82 0.56
 -2 -2 17 0.77 0.59
 -2 -2 16 31.15 3.47
 -2 -2 15 13.68 2.57
 -2 -2 14 1 1.04
 -2 -2 13 9.96 2.41
 -2 -2 13 9.35 2.14
 -2 -2 12 15.35 2.63
 -2 -2 12 4.01 1.38
 2 2 -11 0.93 2.8
 2 2 -10 4.98 3.1
 2 2 -9 310.65 23.27
 2 2 -8 0.7 1.54
 2 2 -7 295.98 18.74
 2 2 -6 1502.29 34.61
 2 2 -6 1599.02 39.66
 2 2 -5 104.33 8.59
 2 2 -5 113.93 9.62
 2 2 -5 107.3 4.47
 2 2 -4 875.76 23.68
 2 2 -4 932.83 24.6
 2 2 -4 874.54 14.2
 2 2 -3 0.75 0.54
 2 2 -3 0.06 0.65
 2 2 -3 -0.07 0.7
 2 2 -3 0.32 0.48
 2 2 -2 68.1 5.96
 2 2 -2 69.64 5.24
 2 2 -2 64.89 4.63
 2 2 -2 62.75 5.81
 2 2 -1 213.74 7.1
 2 2 -1 212.17 10.13
 2 2 -1 204.23 10.2
 2 2 -1 210.43 7.84
 2 2 -1 197.34 8.79
 2 2 0 1858.58 32.23
 2 2 0 1851.96 28.97
 2 2 0 1815.98 17.82
 2 2 0 1866.64 22.91
 2 2 0 1800.99 28.52
 2 2 1 0.68 1.16
 2 2 1 0.89 0.85
 2 2 2 423.97 13.31
 2 2 2 396.58 15.81
 2 2 2 403.42 12.71
 2 2 3 12.56 2.35
 2 2 3 11.89 2.25
 2 2 3 12.4 3.2
 2 2 4 22.77 3.55
 2 2 4 27.57 3.83
 2 2 5 1019.06 24.78
 2 2 5 936.11 24.26
 2 2 6 333.84 15.36
 2 2 6 319.54 15.17
 2 2 7 0.13 0.84
 2 2 7 0.49 1.27
 2 2 8 16.56 3.96
 2 2 8 16.07 3.92
 2 2 9 -0.13 1.05
 2 2 9 2.56 2.3
 2 2 9 1.68 0.92
 2 2 10 22.88 3.15
 2 2 10 22.37 2.92
 2 2 10 15.36 1.97
 2 2 11 10.77 2.36
 2 2 11 8.91 1.58
 2 2 12 7.92 2.01
 2 2 12 2.96 0.63
 2 2 13 50.42 3.5
 2 2 14 10.32 1.47
 2 2 15 9.75 1.27
 -2 -3 18 59.07 2.91
 -2 -3 17 8.52 1.48
 -2 -3 17 6.03 1.27
 -2 -3 16 6.64 1.7
 -2 -3 15 9.49 2.21
 -2 -3 14 7.79 1.96
 -2 -3 13 18.96 3.31
 -2 -3 12 11.75 2.56
 -2 -3 11 13.48 2.59
 2 3 -11 19.46 7.22
 -2 -3 11 14.98 3.12
 2 3 -10 20.58 6.76
 2 3 -9 64.57 10.44
 2 3 -8 408.29 24.2
 2 3 -7 861.26 29.14
 2 3 -7 918.98 33.48
 2 3 -7 892.82 28.27
 2 3 -6 322.31 17.27
 2 3 -6 357.13 19.07
 2 3 -6 345.82 15.39
 2 3 -5 0.24 0.61
 2 3 -5 0.89 0.92
 2 3 -5 0.25 1.28
 2 3 -4 135.63 9.79
 2 3 -4 126.49 5.63
 2 3 -4 134.03 9.93
 2 3 -4 141.87 7.27
 2 3 -3 56.05 5.73
 2 3 -3 58.19 4.44
 2 3 -3 61.65 3.6
 2 3 -3 58.91 6.19
 2 3 -2 84.32 6.95
 2 3 -2 86.96 4.44
 2 3 -2 81.89 5.97
 2 3 -2 87.85 7.32
 2 3 -1 60.3 6.19
 2 3 -1 65.84 4.34
 2 3 -1 59.25 5.47
 2 3 -1 63.52 6
 2 3 0 36.1 3.55
 2 3 0 35.35 4.72
 2 3 0 34.26 4.34
 2 3 1 9.62 2.07
 2 3 1 12.59 2.71
 2 3 1 11.89 3
 2 3 2 158.15 8.7
 2 3 2 167.56 9.35
 2 3 3 115.65 8.09
 2 3 3 121.23 7.91
 2 3 4 68.53 6.64
 2 3 5 -0.18 1.25
 2 3 5 1.78 1.21
 2 3 6 5.98 2.19
 2 3 6 5.75 2.1
 2 3 7 1.41 1.55
 2 3 7 1.61 1.38
 2 3 8 17.76 4.38
 2 3 8 12.27 3.54
 2 3 9 29.78 5.98
 2 3 9 29.93 3.47
 2 3 9 32.77 3.53
 2 3 9 26.67 2.55
 2 3 10 43.76 4.34
 2 3 10 42.32 4.17
 2 3 10 34.86 2.99
 2 3 11 9.82 2.2
 2 3 11 8.7 2.19
 2 3 11 6.84 1.32
 2 3 12 40.19 4.07
 2 3 12 35.42 3.03
 2 3 13 4.28 1.04
 2 3 14 2.76 0.75
 2 3 15 0.66 0.29
 -2 -4 17 0.19 0.4
 -2 -4 17 0.29 0.49
 -2 -4 16 24.3 2.67
 -2 -4 16 22.35 2.99
 -2 -4 15 20.06 3.13
 -2 -4 14 15.42 2.8
 -2 -4 13 -0.35 0.69
 -2 -4 12 27.91 3.95
 -2 -4 11 -0.2 0.7
 2 4 -11 -0.25 0.9
 2 4 -10 27.88 7.43
 2 4 -9 0.9 2.66
 2 4 -8 77.61 10.94
 2 4 -7 121.66 11.68
 2 4 -7 131.87 13.08
 2 4 -6 303.37 18.58
 2 4 -6 295.32 17.13
 2 4 -5 18.65 4.34
 2 4 -5 18.87 3.48
 2 4 -4 237.56 11.69
 2 4 -4 236.82 13.97
 2 4 -3 135.81 8.93
 2 4 -3 133.35 5.27
 2 4 -3 115.88 9.6
 2 4 -2 143.88 9.74
 2 4 -2 168.98 6.91
 2 4 -2 164.08 10.92
 2 4 -1 32.1 3.45
 2 4 -1 29.17 4.71
 2 4 0 458.43 17.58
 2 4 0 445.46 13.86
 2 4 1 86.79 6.62
 2 4 1 83.34 7.45
 2 4 2 390.76 14.94
 2 4 2 367.99 15.54
 2 4 3 126.26 9.07
 2 4 3 123.09 8.95
 2 4 4 117.89 9.48
 2 4 5 25 4.55
 2 4 6 2.13 1.46
 2 4 7 5.57 2.45
 2 4 8 3.67 2.25
 2 4 8 3.79 1.22
 2 4 8 3.44 0.92
 2 4 9 19.58 2.75
 2 4 9 16.68 2.81
 2 4 9 19.29 2.77
 2 4 9 16.51 2.1
 2 4 10 83.67 6.15
 2 4 10 86.59 6.52
 2 4 10 86.89 5.81
 2 4 10 85.08 4.7
 2 4 11 119.54 7.13
 2 4 11 103.52 7.09
 2 4 11 102.27 5.18
 2 4 12 13.62 2.42
 2 4 12 12.76 1.76
 2 4 13 16.61 1.83
 2 4 14 6.86 1.07
 -2 -5 17 5.55 1.07
 -2 -5 17 6.2 1.23
 -2 -5 16 12.77 2.16
 -2 -5 16 14.6 2.01
 -2 -5 15 10.8 1.95
 -2 -5 15 9.79 2.21
 -2 -5 14 4.6 1.84
 -2 -5 13 66.2 6.17
 -2 -5 12 -0.46 0.98
 2 5 -12 0.79 1.09
 -2 -5 11 2.95 1.48
 2 5 -11 3.52 1.66
 2 5 -10 6.24 4.19
 -2 -5 10 3.03 1.37
 2 5 -9 23.04 6.65
 2 5 -8 1.73 1.8
 2 5 -8 1.13 1.9
 2 5 -7 212.32 16.55
 2 5 -7 219.96 18.01
 2 5 -6 12 3.87
 2 5 -6 13.07 4.36
 2 5 -5 519.37 23.38
 2 5 -4 27.18 5.35
 2 5 -3 108.55 10.09
 2 5 -2 410.79 12.18
 2 5 -2 390.71 18.64
 2 5 -1 1878.86 29.12
 2 5 -1 1817.75 39.36
 2 5 0 151.51 8.97
 2 5 0 137.91 10.98
 2 5 1 331.3 14.04
 2 5 1 302.17 15.98
 2 5 2 1.04 1.56
 2 5 2 3 1.59
 2 5 3 42.77 5.85
 2 5 3 37.07 5.58
 2 5 4 14.72 3.45
 2 5 5 64.89 8.06
 2 5 6 4.92 2.4
 2 5 7 7.57 3.21
 2 5 7 6.52 1.66
 2 5 7 5.6 1.13
 2 5 7 3.04 0.9
 2 5 8 18.63 2.95
 2 5 8 14.69 2.48
 2 5 8 13.98 1.82
 2 5 9 -0.11 0.81
 2 5 9 1.3 1.29
 2 5 9 0.37 0.55
 2 5 9 0.24 1.06
 2 5 10 27.16 3.5
 2 5 10 27.53 3.62
 2 5 10 24.95 2.5
 2 5 10 28.2 3.34
 2 5 11 0.38 0.99
 2 5 11 1.28 1.13
 2 5 11 0.38 0.33
 2 5 12 17.76 2.53
 2 5 12 14.9 1.8
 2 5 13 2.69 0.77
 2 5 14 -1.18 0.5
 -2 -6 17 7.3 1.13
 -2 -6 16 6.18 1.2
 -2 -6 16 3.47 1.18
 -2 -6 15 1.01 0.73
 -2 -6 15 1.08 1.05
 -2 -6 14 7.35 1.58
 -2 -6 14 8.63 2.42
 -2 -6 13 130.18 8.47
 -2 -6 13 155.53 7.4
 -2 -6 12 88.69 7.05
 2 6 -12 78.67 7.53
 -2 -6 11 0.84 1.07
 2 6 -11 0.4 1.18
 -2 -6 10 41.68 4.61
 2 6 -10 30.35 4.41
 2 6 -9 6.3 4.76
 2 6 -8 32.09 7.32
 2 6 -8 34.91 7.83
 2 6 -7 16.25 4.8
 2 6 -7 16.16 5.21
 2 6 -6 1.37 1.89
 2 6 -5 58.66 8.76
 2 6 -4 175.74 14.45
 2 6 -3 26.1 5.64
 2 6 -2 99.23 10.46
 2 6 -1 2.68 1.95
 2 6 -1 3.2 1.33
 2 6 0 5.11 2.4
 2 6 0 5.64 1.96
 2 6 1 0.38 1.84
 2 6 1 0.27 1.1
 2 6 2 146.7 10.96
 2 6 2 134.02 11.82
 2 6 3 10.38 3.15
 2 6 4 56.08 7.54
 2 6 5 0.08 1.5
 2 6 6 6.38 1.89
 2 6 6 5.95 1.54
 2 6 7 4.55 1.25
 2 6 7 3.14 0.74
 2 6 8 2.63 1.67
 2 6 8 0.91 0.79
 2 6 8 0.68 0.66
 2 6 9 8.66 1.97
 2 6 9 7.27 1.86
 2 6 9 7.52 1.82
 2 6 9 7.72 1.34
 2 6 10 7.16 1.85
 2 6 10 7.73 1.88
 2 6 10 9.72 1.84
 2 6 10 6.8 1.27
 2 6 11 1.62 0.96
 2 6 11 0.54 0.4
 2 6 12 2.95 1.08
 2 6 12 3.59 0.76
 2 6 13 -0.17 0.37
 -2 -7 16 11.52 1.47
 -2 -7 15 10.49 1.64
 -2 -7 15 8.86 1.93
 -2 -7 14 13.03 1.99
 -2 -7 14 12.6 2.4
 2 7 -14 12.18 2.61
 -2 -7 13 3.81 1.13
 -2 -7 13 4.34 1.62
 2 7 -13 3.34 1.86
 -2 -7 12 25.01 3.8
 -2 -7 12 28.94 3.17
 2 7 -12 21.55 4.06
 -2 -7 11 16.99 3.21
 -2 -7 11 14.15 2.26
 2 7 -11 12.14 3.21
 -2 -7 10 0.98 1.28
 2 7 -10 1.37 1.9
 -2 -7 9 2.34 1.34
 2 7 -9 2.46 1.64
 2 7 -8 112.14 14.66
 2 7 -8 116.46 15.16
 -2 -7 8 86.4 6.65
 2 7 -8 72.21 7.17
 2 7 -7 0.27 2.14
 2 7 -7 -0.54 1.71
 2 7 -6 11.93 4.21
 2 7 -5 217.56 18.22
 2 7 -4 36.73 7.44
 2 7 -3 10.12 3.83
 2 7 -2 81.83 10.49
 2 7 -1 23.3 5.84
 2 7 0 5.16 3.01
 2 7 0 5.94 2.07
 2 7 1 7.71 3.08
 2 7 1 9.66 2.95
 2 7 2 5.55 2.96
 2 7 2 4.16 2.15
 2 7 3 135.89 12.01
 2 7 4 1028.49 21.52
 2 7 4 1061.25 20
 2 7 5 500.4 14.53
 2 7 5 506.94 14.14
 2 7 6 28.01 3.49
 2 7 6 31.12 3.55
 2 7 7 8.89 2.01
 2 7 7 8.21 1.74
 2 7 8 1.35 1.05
 2 7 8 -1.61 1.12
 2 7 9 16.89 2.63
 2 7 9 21.65 3.04
 2 7 9 21.19 2.68
 2 7 10 2.56 0.89
 2 7 10 0.46 0.61
 2 7 11 1.87 0.97
 2 7 12 15.23 1.85
 2 8 -15 3.17 1.06
 -2 -8 15 3.07 0.82
 -2 -8 14 22.55 2.32
 2 8 -14 19.6 3.29
 -2 -8 13 52.98 5.13
 -2 -8 13 58.06 4.03
 -2 -8 12 8.81 2.21
 2 8 -12 5.7 2.09
 -2 -8 11 40.81 4.85
 2 8 -11 33.69 5.3
 -2 -8 10 28.77 3.99
 2 8 -10 21.7 4.46
 -2 -8 9 22.41 3.74
 2 8 -9 18.75 4
 2 8 -8 337.35 10.51
 2 8 -8 333.8 16.28
 2 8 -7 266.85 9.3
 2 8 -7 260.46 14.15
 2 8 -6 108.17 6.93
 2 8 -6 92.21 8.19
 2 8 -6 95.69 5.54
 2 8 -5 206.39 19.28
 2 8 -4 44.8 8.81
 2 8 -3 181.43 17.44
 2 8 -2 43.25 8.48
 2 8 -1 18.83 5.5
 2 8 0 39.58 7.91
 2 8 1 4.64 3.04
 2 8 2 22.69 4.91
 2 8 2 15.65 3.28
 2 8 3 37.27 4.55
 2 8 3 27 3.2
 2 8 4 794.05 18.52
 2 8 4 806.13 18.14
 2 8 5 1.67 1.04
 2 8 5 0.01 0.59
 2 8 6 29.11 3.55
 2 8 6 29.27 3.48
 2 8 7 31.77 3.7
 2 8 7 30.59 3.41
 2 8 8 0.89 0.95
 2 8 8 0.81 0.83
 2 8 9 4.03 1.22
 2 8 9 5.72 1.5
 2 8 9 6.72 1.5
 2 8 10 23.74 2.61
 2 8 11 6.26 1.2
 2 9 -15 1.32 0.56
 2 9 -14 0.57 0.77
 2 9 -13 9.94 2.04
 2 9 -13 11.63 2.79
 2 9 -12 2.51 1.28
 2 9 -12 1.19 1.5
 2 9 -11 14.02 2.63
 2 9 -11 12.32 3.3
 2 9 -10 5.98 2.02
 2 9 -10 5.07 2.52
 2 9 -9 135.92 8.22
 2 9 -9 125.99 10.44
 2 9 -9 126.34 6.39
 2 9 -8 151.95 8.66
 2 9 -8 135.77 10.9
 2 9 -8 140.91 6.99
 2 9 -7 35.45 4.14
 2 9 -7 32.64 5.41
 2 9 -7 34.07 3.5
 2 9 -6 12.53 2.43
 2 9 -6 12.36 2.19
 2 9 -6 12.05 3.21
 2 9 -5 33.98 4.04
 2 9 -5 27.3 4.46
 2 9 -5 28.15 3.21
 2 9 -4 0.28 0.74
 2 9 -4 0.28 1.34
 2 9 -4 0.42 0.77
 2 9 -3 23.54 3.38
 2 9 -3 21.72 2.88
 2 9 -2 59.72 5.24
 2 9 -2 52.25 4.35
 2 9 -1 4.24 1.4
 2 9 -1 3.72 1.2
 2 9 0 16.36 2.87
 2 9 0 13.09 3.17
 2 9 0 13.82 2.24
 2 9 1 0.72 1.13
 2 9 1 0.22 0.51
 2 9 2 14.78 3.49
 2 9 3 24.15 3.22
 2 9 4 32.69 3.88
 2 9 4 31.24 3.61
 2 9 5 1.31 1.24
 2 9 5 0.66 1.01
 2 9 6 28.66 3.38
 2 9 6 26.95 3.26
 2 9 7 15.22 2.36
 2 9 7 13.29 2.04
 2 9 8 1.42 0.76
 2 9 8 1.7 1.21
 2 9 8 1.84 0.94
 2 9 9 0.4 0.58
 2 9 10 39.9 2.76
 2 10 -14 0.59 0.44
 2 10 -13 0.43 0.63
 2 10 -12 1.63 1.05
 2 10 -11 10.52 2.08
 2 10 -11 12.5 3.22
 2 10 -10 20.13 2.95
 2 10 -10 23.33 4.37
 2 10 -9 4.34 1.67
 2 10 -9 3.16 1.11
 2 10 -9 6.89 2.74
 2 10 -8 60.39 5.46
 2 10 -8 52.77 4.34
 2 10 -8 56.77 7.14
 2 10 -7 -0.04 0.96
 2 10 -7 0.79 0.7
 2 10 -7 1.04 1.56
 2 10 -6 -0.24 0.8
 2 10 -6 0.59 1.44
 2 10 -6 -0.23 0.65
 2 10 -5 0.85 0.75
 2 10 -5 -0.6 1.15
 2 10 -5 0.85 1.03
 2 10 -4 2.76 1.31
 2 10 -4 4.51 1.51
 2 10 -3 1.1 0.8
 2 10 -3 1.21 0.91
 2 10 -2 118.52 7.6
 2 10 -2 113.03 6.53
 2 10 -2 99.47 8.95
 2 10 -1 2.17 0.89
 2 10 -1 2.09 2.19
 2 10 -1 4.4 1.27
 2 10 0 1.67 1.75
 2 10 0 1.74 0.99
 2 10 1 0.21 0.84
 2 10 2 -0.23 1.78
 2 10 2 0.67 0.91
 2 10 3 0.49 0.83
 2 10 3 1.28 1.28
 2 10 3 0.7 0.86
 2 10 4 48.07 4.38
 2 10 4 50.76 4.4
 2 10 5 24.03 3.03
 2 10 5 25.68 3.03
 2 10 6 107.91 5.93
 2 10 6 106.14 5.69
 2 10 7 0.03 0.44
 2 10 7 0.91 0.71
 2 10 7 0.65 0.6
 2 10 8 14.65 1.81
 2 10 8 16.43 1.82
 2 10 9 96.09 3.85
 2 11 -13 1.18 0.57
 2 11 -12 12.81 1.81
 2 11 -11 1.02 0.85
 2 11 -10 21.84 2.83
 2 11 -9 20.99 2.95
 2 11 -9 21.92 3.63
 2 11 -8 12.03 2.28
 2 11 -8 8.65 2.44
 2 11 -7 7.71 1.95
 2 11 -7 5.57 2.34
 2 11 -7 5.44 1.49
 2 11 -6 3.32 1.53
 2 11 -6 0.54 1.08
 2 11 -6 2.66 0.97
 2 11 -5 1.83 1.29
 2 11 -5 0.77 0.79
 2 11 -5 -0.47 0.61
 2 11 -4 0.41 1.06
 2 11 -4 0.42 1.15
 2 11 -4 0.22 0.68
 2 11 -3 0.83 0.71
 2 11 -3 1.95 1.44
 2 11 -3 1.95 1.02
 2 11 -2 125.76 6.73
 2 11 -2 123.55 9.8
 2 11 -1 29.5 4.84
 2 11 0 0.4 0.83
 2 11 1 22.34 2.95
 2 11 1 18.84 3.6
 2 11 2 -0.05 0.58
 2 11 2 1.67 1.24
 2 11 2 1.71 0.69
 2 11 3 -1.28 0.76
 2 11 3 0.72 0.86
 2 11 3 -0.53 1.01
 2 11 4 6.65 1.42
 2 11 4 6.22 1.46
 2 11 5 86.66 4.83
 2 11 5 87.5 4.8
 2 11 6 26 2.32
 2 11 6 24.58 2.36
 2 11 6 24.73 2.34
 2 11 7 3.02 0.74
 2 12 -11 8.79 1.38
 2 12 -10 0.34 0.55
 2 12 -9 4.45 1.44
 2 12 -9 6.06 1.38
 2 12 -8 3.66 1.41
 2 12 -8 5.69 1.46
 2 12 -7 1.07 0.63
 2 12 -7 0.9 1.4
 2 12 -6 -0.21 0.69
 2 12 -6 -0.06 0.71
 2 12 -5 1.44 1.05
 2 12 -5 0.62 1.32
 2 12 -4 -0.23 0.66
 2 12 -4 -0.75 1.18
 2 12 -3 8.39 2.38
 2 12 -2 0.44 1.18
 2 12 -1 1.47 1.34
 2 12 -1 0.33 0.96
 2 12 0 1.18 0.59
 2 12 0 0.94 1.21
 2 12 1 4.24 1.23
 2 12 1 4.09 1.03
 2 12 1 5.21 2.07
 2 12 2 0.46 0.45
 2 12 2 0.23 0.75
 2 12 3 6.4 1.34
 2 12 3 9.17 1.61
 2 12 4 23.74 2.2
 2 12 4 22.69 2.19
 2 12 5 4.21 0.87
 2 13 -9 5.45 1
 2 13 -8 49.48 3.35
 2 13 -8 40.99 3.71
 2 13 -7 6.34 1.61
 2 13 -6 1.99 1.18
 2 13 -5 1.85 1.12
 2 13 -4 1 1.08
 2 13 -3 6.31 1.75
 2 13 -3 7.56 1.36
 2 13 -2 -0.79 1.16
 2 13 -2 -0.04 0.52
 2 13 -1 15.96 1.96
 2 13 -1 15.82 2.96
 2 13 0 28.35 2.53
 2 13 0 28.62 3.48
 2 13 0 29.02 2.54
 2 13 1 3.21 0.8
 2 13 1 3.96 1.01
 2 13 1 5 1.46
 2 13 2 2.62 0.86
 2 14 -4 0.6 0.73
 3 -13 -4 1.03 0.48
 3 -13 -3 0.92 0.55
 -3 13 3 0.33 0.47
 3 -13 -2 32.78 2.64
 -3 13 2 30.54 2.59
 3 -13 -2 27.8 1.88
 3 -13 -1 0.97 0.64
 -3 13 1 1.8 0.69
 3 -13 -1 0.67 0.39
 3 -13 0 4.99 0.96
 -3 13 0 4.65 1.1
 3 -13 1 1.23 0.63
 -3 13 -1 1.57 0.76
 3 -13 2 1.39 0.61
 3 -13 3 6.95 1.16
 3 -13 4 13.68 1.51
 3 -13 5 7.34 1.05
 3 -13 6 2.84 0.63
 3 -12 -6 3.75 0.84
 -3 12 6 4.25 1.08
 3 -12 -5 17.43 2.05
 -3 12 5 20.81 2.32
 3 -12 -4 3.86 1.11
 -3 12 4 4.1 1.12
 3 -12 -3 34.75 2.46
 -3 12 3 35.19 3.3
 3 -12 -2 21.52 2.09
 -3 12 2 21.54 2.65
 3 -12 -1 5.62 1.26
 3 -12 0 8.24 1.48
 3 -12 1 43.97 3.22
 3 -12 2 15.42 1.96
 -3 12 -2 14.04 3.13
 3 -12 3 62.77 3.84
 -3 12 -3 55.88 5.68
 3 -12 4 20.82 2.16
 3 -12 5 0 0.42
 -3 12 -6 0.06 0.45
 3 -12 6 0.71 0.43
 -3 12 -7 18.23 2.15
 -3 12 -8 1.73 0.86
 3 -12 8 0.14 0.48
 -3 12 -9 0.4 0.46
 3 -12 9 0.14 0.34
 -3 11 8 19.99 2.27
 3 -11 -7 0.72 0.56
 -3 11 7 1.19 0.87
 3 -11 -6 0.99 0.78
 -3 11 6 1.39 0.76
 3 -11 -5 -0.11 0.61
 -3 11 5 0.22 0.64
 -3 11 4 20.33 2.86
 3 -11 -3 2.09 0.67
 -3 11 3 3.36 1.3
 3 -11 -2 0.62 0.61
 3 -11 -1 2.11 0.94
 -3 11 1 5.35 2.28
 -3 11 0 17.85 4.06
 -3 11 -1 43.73 5.84
 -3 11 -2 12.11 3.16
 3 -11 3 6.98 1.67
 -3 11 -3 7.76 2.5
 3 -11 4 8.77 1.99
 -3 11 -4 10.58 2.13
 3 -11 4 10.37 1.8
 -3 11 -4 8.53 2.35
 -3 11 -5 5.31 1.65
 3 -11 5 9.73 2.09
 3 -11 5 10.36 1.68
 3 -11 6 111.12 6.79
 -3 11 -6 108.45 6.32
 3 -11 6 122.2 5.21
 3 -11 7 13.13 2.34
 -3 11 -7 11.22 2.06
 3 -11 7 15.68 1.75
 3 -11 8 2.83 1.1
 -3 11 -8 2.77 1.13
 -3 11 -9 30.92 3.05
 3 -11 9 37.27 3.41
 3 -11 10 4.02 1.01
 -3 11 -10 4 1.04
 3 -11 11 1.39 0.59
 -3 11 -11 0.66 0.39
 -3 10 10 4 0.78
 -3 10 10 5.19 1.26
 -3 10 9 29.88 3.07
 3 -10 -8 7.69 1.47
 -3 10 8 9.24 1.98
 3 -10 -7 0.53 0.63
 -3 10 7 -0.72 0.6
 3 -10 -6 7.82 1.69
 -3 10 6 5.91 1.67
 -3 10 5 2.89 1.35
 -3 10 4 10.44 2.3
 3 -10 -4 10.57 1.63
 3 -10 -3 56.21 3.84
 -3 10 2 4.32 2.45
 -3 10 1 38.76 5.89
 -3 10 0 19.04 4.14
 3 -10 1 13.08 2.67
 -3 10 -1 12.44 3.37
 3 -10 2 -0.52 0.88
 -3 10 -2 1.53 1.37
 3 -10 3 5.21 1.9
 -3 10 -3 4.78 2.09
 3 -10 4 34.76 4.14
 -3 10 -4 33.52 3.84
 3 -10 5 23.87 3.41
 -3 10 -5 20.86 3.04
 -3 10 -6 264.05 10.85
 3 -10 6 298.61 11.61
 3 -10 6 288.2 8.41
 -3 10 -7 180.48 8.83
 3 -10 7 189.28 8.89
 3 -10 8 31.3 3.58
 -3 10 -8 29.69 3.59
 3 -10 9 22.45 2.85
 -3 10 -9 17.75 2.7
 -3 10 -10 2.27 1.26
 3 -10 10 0.92 0.57
 -3 10 -11 1.98 0.91
 3 -10 11 1.99 0.83
 -3 10 -12 0.25 0.4
 3 -10 12 -0.53 0.59
 -3 9 11 39.65 2.71
 -3 9 11 42.25 3.56
 -3 9 10 0.76 0.81
 -3 9 9 0.36 0.82
 3 -9 -8 1.59 1.01
 -3 9 8 0.62 0.94
 3 -9 -7 0.52 0.75
 -3 9 7 1.64 1.33
 -3 9 6 71.5 5.82
 -3 9 5 179.75 9.37
 3 -9 -4 7.71 1.44
 -3 9 4 5.66 1.82
 -3 9 3 383.96 17.9
 3 -9 -2 1.44 1.41
 -3 9 2 1.66 1.47
 3 -9 -1 0.64 0.89
 -3 9 1 2.52 1.8
 3 -9 0 1.49 1.13
 -3 9 0 1.38 0.95
 3 -9 1 7.4 2.04
 -3 9 -1 5.96 2.31
 3 -9 2 17.15 3.02
 -3 9 -2 13.8 3.18
 3 -9 3 1.61 1.25
 -3 9 -3 1.18 1
 3 -9 4 9.19 1.89
 -3 9 -4 10.89 2.22
 -3 9 -5 6.26 1.86
 3 -9 5 7.5 1.79
 -3 9 -6 336.29 12.59
 3 -9 6 357.05 9.32
 3 -9 7 54.94 5.02
 3 -9 8 56.23 4.85
 3 -9 9 30.4 3.53
 3 -9 10 16.21 2.44
 3 -9 11 -0.34 0.55
 3 -9 12 0.45 0.57
 3 -9 13 -0.41 0.49
 -3 9 -13 1.2 0.81
 -3 8 13 2.09 0.84
 -3 8 12 3.28 1.16
 -3 8 11 2.02 0.63
 -3 8 11 4.61 1.67
 -3 8 10 32.44 3.92
 3 -8 -9 17.95 2.55
 -3 8 9 23.11 3.45
 3 -8 -8 12.4 2.25
 -3 8 8 16.44 2.86
 3 -8 -7 32.64 3.74
 -3 8 7 34.17 4.15
 -3 8 6 509.48 15.87
 -3 8 5 80.25 6.17
 -3 8 4 80.37 8.1
 3 -8 -3 6.43 2.04
 -3 8 3 12.42 3.26
 -3 8 2 18.97 6.02
 -3 8 2 7.76 2.44
 -3 8 1 248.21 20.95
 -3 8 0 9.55 4.47
 -3 8 -1 10.75 4.51
 -3 8 -1 8.98 4.58
 -3 8 -2 8.04 4.22
 -3 8 -2 3.27 3.4
 -3 8 -3 87.77 12.46
 -3 8 -3 77.25 13.19
 3 -8 4 39.86 4.06
 -3 8 -4 50.73 9.34
 -3 8 -4 46.8 10.43
 3 -8 5 57.62 4.92
 3 -8 6 16.43 2.69
 3 -8 7 33.45 3.77
 3 -8 8 195.6 9.15
 3 -8 9 69.68 5.42
 3 -8 10 27.59 3.39
 3 -8 11 0.28 1.02
 3 -8 12 -0.1 0.61
 3 -8 13 2.55 1.03
 3 -8 14 0.59 0.44
 -3 7 14 10.2 1.61
 -3 7 13 32.49 3.45
 -3 7 12 2.04 0.79
 -3 7 12 3.1 0.91
 -3 7 11 2.5 1.21
 -3 7 10 5 1.89
 3 -7 -9 18.65 2.72
 -3 7 9 20.59 3.27
 3 -7 -8 105.35 6.51
 -3 7 8 113.1 7.66
 3 -7 -7 3.39 1.36
 -3 7 7 3.52 1.09
 -3 7 6 37.16 4.29
 -3 7 5 0.46 0.83
 3 -7 -5 0.01 2.6
 3 -7 -4 78.39 15.91
 3 -7 -3 13.13 6.68
 3 -7 -2 4.2 5.2
 3 -7 -1 24.29 8.08
 -3 7 0 487.92 29.1
 -3 7 -1 0.06 1.72
 -3 7 -2 32.14 7.97
 -3 7 -3 13.34 4.77
 -3 7 -3 11.43 5.38
 -3 7 -4 4.63 2.91
 -3 7 -4 1.08 2.02
 -3 7 -5 -1.25 2.15
 -3 7 -5 4.4 3.41
 3 -7 6 232.63 9.45
 -3 7 -6 286.33 26.08
 3 -7 7 105.55 6.42
 3 -7 7 104.41 6.1
 3 -7 8 533.79 14.66
 3 -7 8 501.38 13.63
 3 -7 9 5.66 1.82
 3 -7 9 5.54 1.61
 3 -7 10 38.27 3.88
 3 -7 10 37.01 3.69
 3 -7 11 73.66 5.34
 3 -7 11 61.5 4.6
 3 -7 12 39.27 3.68
 3 -7 13 0.05 0.49
 3 -7 14 1.07 0.73
 3 -7 15 0.03 0.26
 -3 6 14 20.69 2.73
 -3 6 14 21.03 1.59
 -3 6 13 10.42 1.82
 -3 6 13 9.6 2.23
 -3 6 12 21.42 3.35
 -3 6 11 0.87 0.67
 -3 6 10 42.96 4.98
 3 -6 -9 5.58 1.56
 -3 6 9 5.81 2.02
 3 -6 -8 1.15 0.85
 -3 6 8 1.14 1.05
 3 -6 -7 102.69 6.3
 -3 6 7 120.48 7.44
 3 -6 -7 109.85 18.78
 3 -6 -6 1.7 3.16
 3 -6 -5 2.86 4.35
 3 -6 -4 16.19 6.65
 3 -6 -3 97.52 16.03
 3 -6 -2 1.5 3.64
 3 -6 -1 9.32 5.15
 3 -6 0 534.05 35.02
 -3 6 0 509.53 27.74
 -3 6 -1 165.63 16.1
 -3 6 -2 5.22 2.95
 -3 6 -3 50.92 9.51
 -3 6 -4 -0.24 0.89
 -3 6 -4 1.25 3.42
 -3 6 -5 0.4 0.8
 -3 6 -5 4.24 2.45
 -3 6 -6 24.93 7.29
 -3 6 -7 170.24 20.37
 3 -6 8 12.77 2.18
 3 -6 8 13.12 2.17
 3 -6 9 5.63 1.48
 3 -6 9 4.43 1.37
 3 -6 10 13.27 2.28
 3 -6 10 14.49 2.39
 3 -6 11 150.47 7.43
 3 -6 11 150.01 7.35
 3 -6 12 -0.24 0.59
 3 -6 12 0.15 0.51
 3 -6 13 -0.19 0.58
 3 -6 13 -0.94 0.74
 3 -6 14 3.14 0.98
 3 -6 15 2.69 0.79
 -3 5 15 26.66 3.02
 -3 5 15 33.22 2.05
 -3 5 14 2.55 0.99
 -3 5 14 4.62 1.7
 -3 5 13 16.78 2.5
 -3 5 13 18.41 3.27
 -3 5 12 51.08 5.39
 -3 5 11 14.84 3.08
 -3 5 10 1.09 1.1
 -3 5 9 95.65 7.05
 -3 5 8 3.23 1.38
 3 -5 -8 0.07 2.38
 3 -5 -7 4.27 3.15
 3 -5 -6 1.43 2.54
 3 -5 -5 11.71 6.05
 3 -5 -4 4.52 3.47
 3 -5 -3 172.97 19.56
 3 -5 -2 58.72 11.12
 3 -5 -1 146.21 17.21
 -3 5 1 142.01 13.33
 3 -5 0 3.24 2.77
 -3 5 0 4.38 3.32
 3 -5 1 206.99 19.81
 -3 5 -1 201.66 16.62
 -3 5 -2 3.39 2.14
 -3 5 -3 315.69 22.04
 -3 5 -4 160.18 16.42
 -3 5 -5 11.79 5.03
 -3 5 -6 42.57 9.37
 -3 5 -7 146.75 17.76
 3 -5 8 91.47 5.46
 3 -5 8 95.9 5.72
 3 -5 9 1.82 0.87
 3 -5 9 3.52 1.31
 3 -5 10 262.35 9.61
 3 -5 10 257.52 9.88
 3 -5 11 6.95 1.58
 3 -5 11 10.26 1.97
 3 -5 12 1.91 0.85
 3 -5 12 2.26 1.1
 3 -5 13 1.32 0.92
 3 -5 13 1.43 0.97
 3 -5 14 1.86 0.77
 3 -5 14 1.15 0.61
 3 -5 15 1.54 0.65
 3 -5 15 0.41 0.42
 -3 4 16 10.83 1.74
 -3 4 16 11.93 1.19
 -3 4 15 5.25 1.24
 -3 4 15 3.03 1.33
 -3 4 14 2.24 1.13
 -3 4 14 2.89 1.52
 -3 4 13 1.69 1.09
 -3 4 13 3.1 1.54
 -3 4 12 15.04 3.07
 -3 4 11 16.65 3.15
 -3 4 10 1.7 1.28
 -3 4 9 5.76 1.7
 3 -4 -9 4.12 4.85
 3 -4 -8 3.55 3.51
 3 -4 -7 4.8 4.54
 3 -4 -6 247.38 23.72
 3 -4 -5 0.67 2.47
 3 -4 -4 -2.53 3.15
 3 -4 -3 157.61 17.34
 3 -4 -2 -0.3 1.5
 -3 4 1 45.37 7.13
 3 -4 -1 43.19 8.68
 3 -4 0 -0.24 1.6
 -3 4 0 7.81 2.72
 3 -4 1 17.45 5.35
 -3 4 -1 16.89 4.88
 -3 4 -2 820.54 31.6
 -3 4 -3 68.84 9.96
 -3 4 -4 38.26 7.38
 3 -4 4 41.45 5.48
 -3 4 -5 270.35 20.96
 -3 4 -6 660.34 34.31
 -3 4 -7 16.88 6.17
 -3 4 -8 470.23 32.65
 3 -4 9 49.2 3.97
 3 -4 9 51.78 4.24
 3 -4 10 450.29 12.25
 3 -4 10 459.58 13.07
 3 -4 11 3.93 1.22
 3 -4 11 4.91 1.69
 3 -4 12 12.39 1.98
 3 -4 12 13.34 2.24
 3 -4 13 11.53 1.89
 3 -4 13 12.44 2.17
 3 -4 14 6.29 1.23
 3 -4 14 4.59 1.2
 3 -4 15 4 0.94
 3 -4 15 4.68 0.97
 -3 3 16 20.62 2.19
 -3 3 16 21.33 2.81
 -3 3 15 1.06 0.52
 -3 3 15 4.37 1.76
 -3 3 14 21.68 3.02
 -3 3 14 25.34 3.84
 -3 3 13 34.07 4.02
 -3 3 13 40.98 5.15
 -3 3 12 27.28 4.12
 -3 3 11 72.82 6.51
 -3 3 10 13.49 2.71
 3 -3 -10 5.33 5.21
 3 -3 -9 2.66 1.39
 3 -3 -8 1.07 2.16
 3 -3 -7 114.88 15.95
 3 -3 -6 661.19 36.45
 3 -3 -5 359.81 25.31
 3 -3 -4 8.57 4.1
 3 -3 -3 270.95 20.29
 3 -3 -2 1.53 1.78
 -3 3 2 0.74 1.32
 3 -3 -1 96.01 11.24
 -3 3 1 95.2 9.1
 3 -3 0 76.18 9.93
 -3 3 0 70.18 8.04
 3 -3 1 48.11 7.77
 -3 3 -1 40.23 6.34
 3 -3 2 541.18 16.03
 -3 3 -2 561.56 24.32
 -3 3 -3 277.74 17.8
 -3 3 -4 15.58 5.02
 3 -3 4 9.68 2.62
 -3 3 -5 97.6 11.9
 -3 3 -6 51.93 9.37
 -3 3 -7 58.25 10.26
 -3 3 -8 45.11 9.75
 -3 3 -9 205.08 21.84
 3 -3 10 198.41 7.89
 3 -3 11 3.76 1.23
 3 -3 12 3.49 1.14
 3 -3 12 3.91 1.22
 3 -3 13 17.08 2.24
 3 -3 13 18.21 2.54
 3 -3 14 18.95 2.22
 3 -3 14 20.66 2.49
 3 -3 15 2.94 0.81
 3 -3 15 2.49 0.84
 -3 2 17 -0.17 0.31
 -3 2 16 2.48 0.96
 -3 2 16 0.85 0.84
 -3 2 15 0.09 0.63
 -3 2 15 2.64 1.77
 -3 2 14 5.16 1.62
 -3 2 14 2.86 1.41
 -3 2 13 47.33 4.85
 -3 2 13 48.05 5.74
 -3 2 12 16.48 2.94
 -3 2 12 20.6 3.67
 -3 2 11 13.09 2.7
 3 -2 -10 -3.8 3.46
 3 -2 -9 0.86 2.65
 3 -2 -8 64.17 11.9
 3 -2 -7 91.25 13.57
 3 -2 -6 19.2 6.1
 3 -2 -5 50.42 9.12
 3 -2 -4 3.03 2.53
 3 -2 -3 69.85 9.31
 -3 2 2 336.33 15
 3 -2 -2 343.84 19.27
 3 -2 -1 277 16.89
 -3 2 1 285.35 14
 3 -2 0 -1.06 1.87
 -3 2 0 0.65 0.78
 -3 2 -1 2723.33 46.46
 3 -2 1 2742.11 50.46
 3 -2 1 2662.79 38.77
 3 -2 2 577.87 17.79
 -3 2 -2 565.54 22.53
 3 -2 3 626.05 19.77
 -3 2 -3 615.06 25.01
 3 -2 4 162.33 10.4
 -3 2 -4 151.74 12.93
 3 -2 5 191.55 11.7
 -3 2 -5 190.69 15.51
 -3 2 -6 110.53 12.65
 -3 2 -7 13.46 4.64
 -3 2 -8 22.99 6.51
 -3 2 -9 115.89 15.99
 3 -2 10 28.45 2.86
 3 -2 10 31.48 2.7
 3 -2 11 286.98 9.42
 3 -2 11 314.94 8.7
 3 -2 12 1.82 0.79
 3 -2 12 1.7 0.82
 3 -2 13 22.81 2.49
 3 -2 13 27.78 2.5
 3 -2 13 28.59 3.17
 3 -2 14 1.4 0.58
 3 -2 14 1.42 0.72
 3 -2 15 2.27 0.81
 3 -2 16 -0.12 0.22
 -3 1 17 0.33 0.52
 -3 1 17 -0.26 0.25
 -3 1 16 0.33 0.58
 -3 1 16 1.19 1.36
 -3 1 15 26.43 3.36
 -3 1 15 24.57 3.69
 -3 1 14 21.04 3.15
 -3 1 14 18.63 3.42
 -3 1 13 0.31 0.9
 -3 1 13 -0.56 1.04
 -3 1 12 6.03 1.98
 -3 1 12 6.17 2.21
 -3 1 11 170.14 8.74
 -3 1 11 159.73 9.56
 3 -1 -10 340.13 29.95
 3 -1 -9 22.87 7.43
 3 -1 -8 4.71 3.87
 3 -1 -7 39.91 8.14
 3 -1 -6 80.39 11.34
 3 -1 -5 -0.08 1.48
 3 -1 -4 168.81 13.91
 3 -1 -3 317.7 17.81
 -3 1 2 648.72 17.55
 3 -1 -2 636.28 23.41
 -3 1 1 4465.63 47.98
 3 -1 -1 4483.38 58.62
 3 -1 0 68.08 7.13
 -3 1 0 70.97 6.5
 3 -1 1 3222.74 46.28
 3 -1 1 3130.81 43.75
 -3 1 -1 3064.81 44.98
 3 -1 2 969.34 24.78
 3 -1 2 941.84 23.44
 -3 1 -2 917.89 26.19
 3 -1 3 41.45 5.18
 -3 1 -3 40.82 5.91
 -3 1 -4 22.55 4.79
 3 -1 4 23.88 4.07
 -3 1 -5 5.77 3.21
 3 -1 5 4.23 2.19
 3 -1 6 257.81 15.1
 -3 1 -6 224.58 17.49
 -3 1 -7 -0.95 1.83
 -3 1 -8 13.44 5.28
 -3 1 -9 21.96 6.69
 3 -1 10 202.58 6.96
 3 -1 11 303.93 8.75
 3 -1 12 485.59 10.93
 3 -1 13 12.07 1.75
 3 -1 14 -0.1 0.59
 3 -1 14 0.94 0.54
 3 -1 15 7.32 1.29
 3 -1 15 6.37 0.85
 -3 0 17 9.54 1.66
 -3 0 16 14.68 2.36
 -3 0 15 5.86 1.71
 -3 0 15 3.42 1.64
 -3 0 14 34.43 4.17
 -3 0 14 27.76 4.36
 -3 0 13 101.18 7.32
 -3 0 13 98 8.09
 -3 0 12 1.15 1.15
 -3 0 12 1.61 1.39
 -3 0 11 381.63 12.98
 -3 0 11 371.17 14.59
 3 0 -11 368.96 32.52
 3 0 -10 5.82 4.45
 3 0 -9 4.09 3.67
 3 0 -8 37.38 8.09
 3 0 -7 15.73 4.59
 3 0 -6 52.84 8.66
 3 0 -5 39.88 6.59
 3 0 -4 198.82 13.85
 3 0 -3 423.76 18.44
 3 0 -2 3042.4 45.99
 3 0 -1 2419.12 37.6
 -3 0 1 2375.97 28.85
 3 0 0 119.87 7.68
 3 0 0 116.72 8.82
 -3 0 0 115.43 7.12
 -3 0 -1 5.71 1.95
 3 0 1 5.39 1.94
 3 0 1 5.4 1.63
 3 0 1 4.22 1.84
 3 0 2 457.5 18.31
 3 0 2 460.1 14.44
 3 0 2 455.34 16.87
 -3 0 -2 435.41 16.54
 3 0 3 24.25 4.17
 3 0 3 28.17 3.8
 3 0 4 526.32 20.2
 3 0 4 497.2 16.89
 3 0 5 22.52 4.64
 3 0 5 21.45 3.76
 3 0 6 36.99 5.11
 3 0 6 47.23 6.94
 3 0 7 3.41 1.87
 3 0 8 228.32 14.31
 3 0 9 16.88 2.71
 3 0 10 32.14 2.82
 3 0 11 18.68 2.19
 3 0 12 210.62 7.32
 3 0 13 1.17 0.76
 3 0 14 1.99 0.69
 3 0 15 22.71 2.17
 3 0 15 23.41 1.79
 -3 -1 17 0.32 0.45
 -3 -1 16 0.62 0.74
 -3 -1 15 6.4 2
 -3 -1 14 129.02 8.31
 -3 -1 14 128.59 9.09
 -3 -1 13 141.48 8.67
 -3 -1 13 140.41 9.55
 -3 -1 12 17.94 3
 -3 -1 12 15.04 3
 -3 -1 11 6.88 1.85
 3 1 -11 3.61 2.84
 -3 -1 11 4.84 1.76
 3 1 -10 15.45 6.27
 3 1 -9 155.22 17.38
 3 1 -8 15.2 5.2
 3 1 -7 1.78 2.24
 3 1 -6 1.55 2.46
 3 1 -5 244.24 15.65
 3 1 -4 138.11 10.63
 3 1 -3 444.99 17.46
 3 1 -2 1378.52 26.01
 3 1 -2 1445.12 28.17
 3 1 -1 494.25 14.84
 3 1 -1 472.94 15.82
 -3 -1 1 499.72 9.11
 3 1 0 388.27 16.45
 3 1 0 363.49 14.26
 3 1 0 373.34 11.9
 -3 -1 0 368.18 10.8
 3 1 0 360.36 10.28
 3 1 1 415.68 17.7
 3 1 1 428.42 13.54
 3 1 1 430.9 16.23
 3 1 2 127.25 10.32
 3 1 2 124.62 9.3
 3 1 2 120.98 7.59
 3 1 3 586.92 17.53
 3 1 3 602.31 21.76
 3 1 4 2.06 1.8
 3 1 4 0.94 1.43
 3 1 5 74.57 8.96
 3 1 5 65.35 6.73
 3 1 6 161.63 11.12
 3 1 7 233.6 14.19
 3 1 8 36.72 5.92
 3 1 9 2.1 1.24
 3 1 9 2.15 1.46
 3 1 9 0.21 0.49
 3 1 10 45.35 4.35
 3 1 10 46.18 4.45
 3 1 10 38.17 3.18
 3 1 11 4.79 1.27
 3 1 12 0.15 0.52
 3 1 13 1.09 0.73
 3 1 14 0.62 0.58
 3 1 15 50.68 3.1
 3 1 15 52.08 2.65
 -3 -2 18 3.81 0.76
 -3 -2 17 13.57 2.08
 -3 -2 16 2.9 1.15
 -3 -2 15 0.4 0.94
 -3 -2 14 44.7 4.91
 -3 -2 13 -1.72 1.31
 -3 -2 13 -0.23 1.3
 -3 -2 12 5.81 1.67
 -3 -2 12 6.04 1.79
 -3 -2 11 3.93 1.43
 3 2 -11 4.33 3.47
 -3 -2 11 2.77 1.21
 3 2 -10 13.89 5.5
 3 2 -9 5.04 3
 3 2 -8 14.33 4.99
 3 2 -7 224.39 17.41
 3 2 -6 217.35 15.52
 3 2 -5 639.64 25.04
 3 2 -5 659.36 16.39
 3 2 -5 672.58 24.73
 3 2 -4 4.68 2.42
 3 2 -4 6.06 2.62
 3 2 -4 7.67 1.94
 3 2 -3 13.43 3.42
 3 2 -3 15.1 3.18
 3 2 -3 14.4 2.65
 3 2 -2 431.56 18.15
 3 2 -2 437.14 18.14
 3 2 -2 425.15 14.87
 3 2 -2 431.15 14.58
 3 2 -1 21.98 4.23
 3 2 -1 20.97 4.21
 3 2 -1 21.71 3.57
 3 2 -1 21.38 2.86
 3 2 -1 24.07 3.01
 3 2 0 185.38 11.2
 3 2 0 171.13 11.78
 3 2 0 174.13 10.48
 3 2 0 181.52 8.49
 3 2 0 180.71 5.91
 3 2 1 8.5 3.01
 3 2 1 6.02 2.01
 3 2 1 6.31 2.02
 3 2 1 7.02 1.89
 3 2 2 16.16 3.22
 3 2 2 19.35 4.14
 3 2 2 15.89 3.04
 3 2 3 86.66 9.15
 3 2 3 81.85 6.84
 3 2 4 187.7 11.06
 3 2 4 211.13 15.09
 3 2 5 78.11 7.67
 3 2 6 313.12 16.16
 3 2 7 1.51 1.51
 3 2 8 5.42 2.46
 3 2 9 21.78 3.03
 3 2 9 16.5 2.07
 3 2 9 20.5 2.94
 3 2 10 2.34 1.23
 3 2 10 1.39 1.25
 3 2 10 0.91 0.54
 3 2 11 29.63 3.71
 3 2 11 29.88 3.73
 3 2 11 22.87 2.47
 3 2 12 94.19 4.83
 3 2 13 16.8 1.92
 3 2 14 39.59 2.63
 3 2 15 14.79 1.32
 -3 -3 18 18.26 1.64
 -3 -3 17 30.48 3.05
 -3 -3 16 1.24 0.81
 -3 -3 15 14.38 2.72
 -3 -3 14 29.2 4.05
 -3 -3 13 0.77 1.61
 -3 -3 12 26.59 3.81
 3 3 -11 17.56 6.7
 -3 -3 11 10.87 2.34
 3 3 -10 16.73 6.09
 3 3 -9 19.71 6.73
 3 3 -8 64.88 10.15
 3 3 -7 0.7 1.04
 3 3 -6 176.24 14.1
 3 3 -6 188.83 14.36
 3 3 -5 30.95 6.01
 3 3 -5 29.99 5.29
 3 3 -4 10.33 3.32
 3 3 -4 7.71 3.19
 3 3 -4 8.38 2.84
 3 3 -4 8.03 1.9
 3 3 -3 0.85 1.4
 3 3 -3 -0.43 1.06
 3 3 -3 0.57 0.96
 3 3 -3 1.39 1.01
 3 3 -2 1.81 1.56
 3 3 -2 1.29 0.97
 3 3 -2 3.86 1.72
 3 3 -2 2.41 1.39
 3 3 -2 4.63 1.46
 3 3 -1 27.74 4.99
 3 3 -1 28.08 5.02
 3 3 -1 29.72 4.63
 3 3 -1 30.68 3.42
 3 3 -1 27.7 3.36
 3 3 0 -0.27 1.25
 3 3 0 -0.63 1.78
 3 3 0 0.18 0.92
 3 3 0 0.13 0.64
 3 3 1 92.47 8.23
 3 3 1 92.01 6.95
 3 3 1 86.62 8.78
 3 3 2 9.33 2.7
 3 3 2 9.28 3.07
 3 3 2 8.42 2.07
 3 3 3 7.74 2.62
 3 3 3 11.32 3.86
 3 3 3 14.28 3.14
 3 3 4 119.37 9.42
 3 3 5 23.08 4.53
 3 3 6 23.47 4.93
 3 3 7 2.03 2.15
 3 3 8 -1.25 0.93
 3 3 8 0.82 1
 3 3 8 0.16 0.62
 3 3 8 -0.15 0.43
 3 3 9 51.77 4.73
 3 3 9 52.85 4.69
 3 3 9 45.35 3.41
 3 3 10 28.83 3.63
 3 3 10 23.13 3.24
 3 3 10 20.75 2.34
 3 3 11 4.34 1.57
 3 3 11 4.99 1.89
 3 3 11 1.55 0.79
 3 3 12 33.01 2.81
 3 3 13 1.26 0.68
 3 3 14 42.21 2.52
 -3 -4 17 14.01 2.07
 -3 -4 17 14.56 1.78
 -3 -4 16 -0.71 0.83
 -3 -4 15 -0.45 1.01
 -3 -4 14 6.18 2.09
 -3 -4 13 19.03 3.33
 -3 -4 12 8.39 2.21
 3 4 -12 8.59 2.31
 -3 -4 11 2.37 1.43
 3 4 -11 0.96 0.88
 3 4 -10 0.62 2.57
 3 4 -9 2.63 2.89
 3 4 -8 0.92 2.02
 3 4 -8 1.12 2.29
 3 4 -7 4.96 2.88
 3 4 -7 3.43 2.48
 3 4 -6 2.36 1.72
 3 4 -6 0.95 1.2
 3 4 -6 1.87 1.93
 3 4 -5 16.02 4.54
 3 4 -5 15.74 3.87
 3 4 -5 12.9 3.54
 3 4 -4 6.49 2.54
 3 4 -4 7.2 2.57
 3 4 -4 6.74 2.04
 3 4 -4 8.34 2.52
 3 4 -3 0.65 1.03
 3 4 -3 1.07 1.65
 3 4 -3 0.3 1.07
 3 4 -3 -0.71 1.31
 3 4 -2 3.91 2.1
 3 4 -2 5.83 2.61
 3 4 -2 5.01 1.83
 3 4 -2 5.1 2.27
 3 4 -2 5.14 1.57
 3 4 -1 72.1 5.75
 3 4 -1 68.84 8.13
 3 4 -1 70.83 7.71
 3 4 -1 70.68 8.01
 3 4 0 43.44 6.27
 3 4 0 41.61 6.26
 3 4 0 47.45 4.97
 3 4 1 277.36 15.37
 3 4 1 308.89 13.34
 3 4 2 3.16 1.87
 3 4 2 5.51 2.05
 3 4 3 4.3 1.86
 3 4 4 6.04 2.57
 3 4 5 5.18 2.53
 3 4 6 1.07 1.39
 3 4 7 13.08 2.15
 3 4 7 16.92 4.5
 3 4 7 23.13 4.18
 3 4 7 17.19 2.52
 3 4 7 14.07 1.85
 3 4 8 43.73 4.26
 3 4 8 41.94 4.15
 3 4 8 38.23 3.11
 3 4 9 9.76 1.98
 3 4 9 11.46 1.74
 3 4 9 12.96 2.62
 3 4 10 55.63 4.91
 3 4 10 49.38 3.56
 3 4 10 55.3 4.65
 3 4 11 -0.17 0.75
 3 4 11 1.27 0.66
 3 4 12 41.05 3
 3 4 13 5.49 0.94
 3 4 14 25.55 1.73
 -3 -5 17 0.87 0.46
 -3 -5 17 1.16 0.73
 -3 -5 16 -0.14 0.42
 -3 -5 16 0.23 0.65
 -3 -5 15 0.86 0.66
 -3 -5 14 1.99 1.12
 -3 -5 13 1.79 0.87
 3 5 -13 1.56 0.76
 -3 -5 12 17.2 3.15
 3 5 -12 14.27 3.07
 -3 -5 11 0.04 0.73
 3 5 -11 1.16 1.57
 -3 -5 10 5.23 1.66
 3 5 -10 3.19 0.99
 3 5 -9 0.03 1.46
 3 5 -8 6.72 3.99
 3 5 -8 4.55 2.8
 3 5 -7 133.11 14.48
 3 5 -7 135.86 14.1
 3 5 -6 50.06 8.43
 3 5 -6 48.49 7.78
 3 5 -5 13.15 4.46
 3 5 -5 18.96 4.75
 3 5 -4 59.23 8.87
 3 5 -4 60.19 7.44
 3 5 -4 64.44 7.94
 3 5 -3 43.89 6.44
 3 5 -3 42.71 5.91
 3 5 -3 42.73 7.03
 3 5 -2 116.64 7.24
 3 5 -2 107.45 10.82
 3 5 -1 195.42 10.2
 3 5 -1 166.36 13.24
 3 5 0 12 3.47
 3 5 0 16.93 3.21
 3 5 1 8.15 3
 3 5 1 10.99 2.74
 3 5 2 7.04 2.74
 3 5 2 7.58 2.43
 3 5 3 21.32 4.3
 3 5 4 12.12 3.45
 3 5 5 16.57 4.23
 3 5 6 0.56 0.73
 3 5 6 -0.84 1.09
 3 5 6 0.3 0.38
 3 5 7 7.11 1.42
 3 5 7 6.86 1.85
 3 5 8 67.65 5.4
 3 5 8 73.4 5.6
 3 5 8 68.25 4.16
 3 5 9 61.41 5.1
 3 5 9 70.86 5.34
 3 5 9 59.76 3.85
 3 5 10 6.99 1.68
 3 5 10 6.53 1.27
 3 5 10 7.08 1.74
 3 5 11 5.45 1.53
 3 5 11 5.02 1.16
 3 5 11 5.88 1.67
 3 5 12 0.15 0.49
 3 5 13 5.26 0.79
 -3 -6 17 0.73 0.42
 -3 -6 17 1.57 0.74
 -3 -6 16 -0.15 0.34
 -3 -6 16 0.25 0.62
 -3 -6 15 2.16 0.92
 -3 -6 15 2.52 1.15
 -3 -6 14 2.33 0.94
 -3 -6 14 2.71 1.42
 3 6 -14 2.89 1.57
 -3 -6 13 1.99 0.96
 -3 -6 13 1.76 1.44
 3 6 -13 2.12 1.6
 -3 -6 12 24.15 3.71
 3 6 -12 17.51 3.52
 -3 -6 11 21.85 3.58
 3 6 -11 15.93 3.58
 -3 -6 10 5.58 1.79
 3 6 -10 4.12 1.69
 3 6 -9 2.1 1.98
 -3 -6 9 0.71 0.6
 3 6 -9 1.95 1.77
 3 6 -8 7.4 3.88
 3 6 -8 3.61 1.8
 3 6 -7 17.67 6.12
 3 6 -7 3.37 2.16
 3 6 -6 17.81 5.85
 3 6 -6 15.15 4.53
 3 6 -5 2.68 2.94
 3 6 -5 3.27 2.05
 3 6 -4 29.18 6.66
 3 6 -4 36.38 6.41
 3 6 -3 164.22 14.82
 3 6 -2 98.6 11.42
 3 6 -1 1.79 2.24
 3 6 -1 1.1 1.02
 3 6 0 0.62 0.69
 3 6 0 0.63 0.61
 3 6 1 117.38 9.59
 3 6 1 104.32 11.39
 3 6 2 32.25 6.28
 3 6 2 35.39 5.56
 3 6 3 20.73 4.45
 3 6 4 50.06 7.51
 3 6 5 20.33 3.68
 3 6 5 13.51 2.27
 3 6 6 524.83 16.66
 3 6 6 559.59 15.22
 3 6 7 25.56 2.5
 3 6 7 21.87 3.07
 3 6 8 0.29 0.8
 3 6 8 1.19 1.05
 3 6 8 1.54 0.84
 3 6 9 17.04 2.61
 3 6 9 18.03 2.11
 3 6 9 15.95 2.47
 3 6 10 0.34 0.8
 3 6 10 -0.15 0.64
 3 6 11 4.1 1.22
 3 6 11 4.62 1.35
 3 6 11 1.17 0.33
 3 6 12 12.94 1.24
 -3 -7 16 0.7 0.46
 -3 -7 15 39.69 3.98
 -3 -7 15 41.8 2.98
 -3 -7 14 2.65 0.89
 -3 -7 14 1.22 0.87
 3 7 -14 0.49 1.04
 -3 -7 13 1.28 1.22
 3 7 -13 1.65 1.27
 -3 -7 12 6.05 1.73
 3 7 -12 6.43 2.61
 -3 -7 11 14.85 2.89
 3 7 -11 14.06 3.3
 -3 -7 10 13.11 2.75
 3 7 -10 9.4 2.58
 -3 -7 9 38.27 4.42
 3 7 -9 34.24 5.03
 3 7 -8 28.39 8.01
 3 7 -8 30.05 7.88
 -3 -7 8 23.21 3.34
 3 7 -8 25.72 2.81
 3 7 -8 24.04 4.15
 3 7 -7 23.64 7.15
 3 7 -7 26.88 7.24
 3 7 -6 769.14 37.63
 3 7 -6 809.15 35.65
 3 7 -5 67.07 10.94
 3 7 -5 65.36 9.77
 3 7 -4 13.62 5.07
 3 7 -3 27.1 6.68
 3 7 -2 3.96 2.85
 3 7 -1 0.66 1.33
 3 7 0 5.59 3.24
 3 7 1 9.9 3.86
 3 7 1 11.31 3.23
 3 7 2 26.93 5.17
 3 7 3 159.3 13.3
 3 7 3 147.97 8.41
 3 7 3 146.5 7.51
 3 7 4 15.59 3.58
 3 7 4 11.83 2.2
 3 7 5 316.7 13.06
 3 7 5 340.57 11.96
 3 7 6 67.6 5.39
 3 7 7 4.18 1.17
 3 7 8 3.56 1.17
 3 7 8 4.83 1.41
 3 7 9 1.29 0.87
 3 7 9 1.5 1.16
 3 7 10 9.77 1.74
 3 7 10 12.15 1.78
 3 7 11 29.13 2.6
 3 8 -15 2.77 1.42
 3 8 -14 0.2 0.78
 -3 -8 14 0.06 0.63
 3 8 -13 9 2.03
 -3 -8 13 8.56 2.13
 3 8 -13 7.74 2.4
 -3 -8 12 11.48 2.34
 3 8 -12 12.06 3.35
 -3 -8 11 3.81 1.47
 3 8 -11 3.1 1.28
 -3 -8 10 -0.98 1.08
 3 8 -10 1.89 2.05
 3 8 -9 157.62 8.5
 -3 -8 9 183.96 9.96
 3 8 -9 168.52 11.73
 3 8 -9 165.99 7.33
 3 8 -8 1.3 1.2
 -3 -8 8 1.3 1.15
 3 8 -8 0.63 0.63
 3 8 -8 0.72 1.29
 3 8 -7 338.58 12.11
 3 8 -7 317.9 10.38
 3 8 -7 304.11 15.14
 3 8 -6 43.56 4.36
 3 8 -6 41.35 3.73
 3 8 -6 40.32 5.53
 3 8 -5 3.69 2.98
 3 8 -5 0.34 0.6
 3 8 -5 0.3 1.26
 3 8 -5 0.77 0.86
 3 8 -4 4.53 2.52
 3 8 -4 6.27 1.58
 3 8 -4 5.06 1.36
 3 8 -3 3.55 2.95
 3 8 -3 4.72 1.33
 3 8 -2 10.92 4.5
 3 8 -2 9.46 1.82
 3 8 -1 27.24 7.19
 3 8 -1 23.01 3.24
 3 8 -1 21.6 2.59
 3 8 0 5.24 3.13
 3 8 0 6.23 1.64
 3 8 1 0.37 0.87
 3 8 2 103.8 7
 3 8 2 104.92 6.35
 3 8 3 99.55 7
 3 8 3 89.95 6.02
 3 8 4 18.9 3.97
 3 8 4 9.98 2.25
 3 8 5 11.41 2.23
 3 8 6 3.7 0.9
 3 8 7 14.48 2.25
 3 8 7 16.02 2.37
 3 8 8 1.48 0.72
 3 8 8 1.63 0.65
 3 8 9 1.07 0.63
 3 8 9 1.21 0.92
 3 8 10 1.21 0.64
 3 8 10 0.94 0.66
 3 9 -14 5.77 1.37
 3 9 -14 5.39 1.66
 3 9 -13 7.84 1.64
 3 9 -13 5.45 2.18
 3 9 -12 12.78 2.23
 3 9 -12 10.11 2.72
 3 9 -11 5.23 1.49
 3 9 -11 4.21 2.01
 3 9 -10 0.07 0.6
 3 9 -10 0.43 1.33
 3 9 -10 -0.07 0.43
 3 9 -9 109.61 7.07
 3 9 -9 105.52 9.51
 3 9 -9 107.43 6.03
 3 9 -8 12.45 2.43
 3 9 -8 12.27 3.42
 3 9 -8 13.29 2.26
 3 9 -7 7.83 1.82
 3 9 -7 8.34 1.79
 3 9 -7 6.27 2.51
 3 9 -6 0.7 0.9
 3 9 -6 0.59 1.19
 3 9 -6 -0.29 0.64
 3 9 -5 32.55 3.85
 3 9 -5 31.7 3.46
 3 9 -5 32.4 4.93
 3 9 -4 14.22 2.53
 3 9 -4 13.14 2.3
 3 9 -3 5.41 1.53
 3 9 -3 6.76 1.65
 3 9 -2 2.79 1.12
 3 9 -2 2.53 1
 3 9 -1 18.56 3.06
 3 9 -1 16.95 2.56
 3 9 0 13.77 3.39
 3 9 0 14.8 2.24
 3 9 1 10.08 2.98
 3 9 1 11.95 2.03
 3 9 2 16.02 3.4
 3 9 2 6.91 1.64
 3 9 3 0.86 0.93
 3 9 3 0.97 0.89
 3 9 4 4.55 1.34
 3 9 5 14.14 2.53
 3 9 6 2.48 0.72
 3 9 7 0.29 0.45
 3 9 7 -0.95 0.9
 3 9 8 19.16 2.29
 3 9 8 17.93 2.16
 3 9 9 -0.62 0.55
 3 9 9 0.06 0.42
 3 10 -13 11.26 1.68
 3 10 -12 5.19 1.33
 3 10 -12 7.73 2.28
 3 10 -11 1.89 0.97
 3 10 -11 1.54 1.33
 3 10 -10 5.49 1.6
 3 10 -10 5.56 2.17
 3 10 -10 2.81 0.98
 3 10 -9 8.04 1.88
 3 10 -9 6.36 2.45
 3 10 -9 4.65 1.37
 3 10 -8 3.67 1.29
 3 10 -8 3.01 2.08
 3 10 -8 4.04 1.25
 3 10 -7 1.74 1.31
 3 10 -7 -0.43 0.6
 3 10 -7 -0.65 1.15
 3 10 -6 5.71 1.67
 3 10 -6 6.17 1.58
 3 10 -6 6.96 2.41
 3 10 -5 7.83 2.02
 3 10 -5 8.37 2.76
 3 10 -5 5.49 1.52
 3 10 -4 26.69 3.66
 3 10 -4 26.41 3.42
 3 10 -3 11.32 2.35
 3 10 -3 9.86 1.93
 3 10 -2 28.4 3.76
 3 10 -2 27.78 3.3
 3 10 -1 65.29 4.76
 3 10 -1 69.19 7.34
 3 10 0 8.35 2.57
 3 10 0 10.58 1.95
 3 10 0 11.6 2.05
 3 10 1 1.23 1.24
 3 10 1 1.83 0.93
 3 10 2 2.63 1.03
 3 10 2 2.4 1.05
 3 10 3 33.41 3.41
 3 10 3 38.56 3.86
 3 10 4 -0.41 0.73
 3 10 5 -0.69 1.02
 3 10 6 1.17 0.79
 3 10 6 1.32 0.47
 3 10 7 2.43 0.75
 3 10 7 1.72 0.72
 3 11 -12 -0.85 0.55
 3 11 -11 4.22 1.08
 3 11 -10 13.62 2.66
 3 11 -10 15.68 2.23
 3 11 -9 31.43 3.3
 3 11 -9 25.43 3.88
 3 11 -9 37.09 5.11
 3 11 -8 -0.34 0.76
 3 11 -8 0.62 0.62
 3 11 -8 -0.39 1.25
 3 11 -7 -0.57 0.91
 3 11 -7 0.17 0.44
 3 11 -6 20.05 3
 3 11 -6 21.28 2.7
 3 11 -5 -0.39 0.59
 3 11 -5 -0.08 0.57
 3 11 -4 1.97 1.01
 3 11 -4 2.67 1.86
 3 11 -4 1.39 0.86
 3 11 -3 4.58 2.02
 3 11 -3 7.93 1.79
 3 11 -2 37.41 5.42
 3 11 -2 34.12 3.43
 3 11 -1 30.19 3.43
 3 11 -1 23.47 4.31
 3 11 -1 25.11 2.83
 3 11 0 0.35 0.99
 3 11 0 0.81 0.69
 3 11 1 6.8 1.57
 3 11 1 6.03 2.01
 3 11 2 5.4 1.36
 3 11 2 7.56 1.8
 3 11 3 1.35 0.89
 3 11 4 5.22 1.24
 3 11 5 -0.62 0.5
 3 11 6 0.74 0.57
 3 12 -11 6.28 1.1
 3 12 -10 12.14 2.09
 3 12 -10 13.5 1.74
 3 12 -9 4.82 1.19
 3 12 -9 3.76 1.28
 3 12 -8 2.32 1.07
 3 12 -8 0.25 0.68
 3 12 -7 14.96 2.13
 3 12 -7 10.01 2.36
 3 12 -6 4.65 1.37
 3 12 -6 5.82 1.91
 3 12 -5 4.68 1.59
 3 12 -4 2.3 1.6
 3 12 -3 0.02 0.71
 3 12 -3 -0.3 0.52
 3 12 -2 10.82 2.86
 3 12 -2 12.4 1.96
 3 12 -1 1.38 0.91
 3 12 -1 1.1 0.71
 3 12 0 2.64 0.95
 3 12 0 1.35 0.71
 3 12 0 3.2 1.12
 3 12 1 4.45 1.05
 3 12 1 5.48 1.7
 3 12 1 6.59 1.43
 3 12 2 3.55 1.04
 3 12 3 -0.28 0.62
 3 12 4 26.26 2.14
 3 13 -8 104.98 5.78
 3 13 -7 22.48 2.93
 3 13 -6 1.37 0.96
 3 13 -6 1.97 0.64
 3 13 -5 0.52 0.66
 3 13 -5 -0.19 0.37
 3 13 -4 1.71 1.11
 3 13 -4 0.9 0.61
 3 13 -3 1.32 0.63
 3 13 -3 1.18 0.82
 3 13 -2 3.39 0.76
 3 13 -2 2.59 1.24
 3 13 -2 2.89 0.86
 3 13 -1 4.08 0.85
 3 13 -1 5.16 1.03
 3 13 -1 6.33 1.56
 3 13 0 2.65 0.95
 3 13 0 2.75 0.83
 3 13 1 2.04 0.74
 4 -13 -3 1.26 0.58
 4 -13 -2 2.5 0.76
 4 -13 -2 2.59 0.55
 4 -13 -1 5.17 1.02
 4 -13 -1 5.02 0.81
 4 -13 0 0.58 0.48
 4 -13 0 0 0.35
 4 -13 1 3.43 0.83
 4 -13 1 3.18 0.75
 4 -13 2 11.15 1.39
 4 -13 2 13.37 1.43
 4 -13 3 32.91 2.22
 4 -13 4 3.49 0.69
 4 -13 5 10.22 1.07
 4 -12 -6 -0.34 0.38
 4 -12 -5 -0.1 0.41
 -4 12 5 0.88 0.66
 4 -12 -4 1.02 0.78
 -4 12 4 1.13 0.6
 4 -12 -3 10.08 1.69
 -4 12 3 11.01 1.69
 4 -12 -3 8.97 1.23
 4 -12 -2 2.05 0.61
 -4 12 2 3.05 0.87
 4 -12 -2 2.31 0.71
 4 -12 -1 0.37 0.6
 -4 12 1 0.41 0.46
 4 -12 -1 0.73 0.64
 -4 12 0 3.86 1.05
 4 -12 0 2.73 0.82
 4 -12 1 3.83 0.98
 4 -12 2 20.24 2.12
 4 -12 3 4.87 1.34
 4 -12 3 6.61 1.21
 4 -12 4 4.67 1.26
 4 -12 4 5.75 1.12
 4 -12 5 3.3 1.08
 4 -12 5 4.64 0.91
 4 -12 6 1.85 0.8
 4 -12 6 0.32 0.34
 4 -12 7 4.53 1.11
 4 -12 8 1.59 0.57
 -4 11 8 1.01 0.51
 4 -11 -7 0.34 0.38
 -4 11 7 0.19 0.46
 4 -11 -6 6.13 1.38
 -4 11 6 6.83 1.54
 4 -11 -5 0.39 0.65
 -4 11 5 0.14 0.51
 4 -11 -4 5.89 1.41
 4 -11 -4 5.38 1.06
 -4 11 4 4.52 1.41
 -4 11 3 0.43 0.7
 4 -11 -3 -0.29 0.54
 4 -11 -2 1.24 0.77
 -4 11 2 0.41 0.54
 4 -11 -1 17.54 2.24
 4 -11 0 26.73 3.52
 4 -11 0 35.06 3.04
 4 -11 1 11.71 2.47
 4 -11 1 11.86 1.77
 4 -11 2 -0.08 0.62
 4 -11 2 0.94 0.71
 4 -11 3 5.09 1.67
 4 -11 3 4.38 1.08
 4 -11 4 1.7 1.16
 4 -11 4 2.16 0.78
 4 -11 5 1.21 0.9
 4 -11 5 1.97 0.78
 4 -11 6 36.51 3.85
 4 -11 6 44.3 2.97
 4 -11 7 5.98 1.54
 4 -11 8 75.39 4.95
 4 -11 9 17.7 2.25
 4 -11 10 4.09 1
 4 -10 -9 0.33 0.43
 -4 10 9 0.23 0.45
 4 -10 -8 3.03 0.87
 -4 10 8 3.22 1.24
 4 -10 -7 1.43 0.87
 -4 10 7 2.25 1.05
 4 -10 -6 2.46 0.96
 -4 10 6 4.91 1.45
 4 -10 -5 17.88 2.66
 -4 10 5 21.35 3.02
 -4 10 4 134.3 7.4
 4 -10 -4 136.87 5.75
 4 -10 -3 80.91 4.59
 -4 10 3 84.88 5.9
 4 -10 -2 27.44 2.77
 4 -10 -1 9.52 2.28
 4 -10 -1 12.19 1.95
 4 -10 0 0.42 1.05
 4 -10 0 1.53 0.85
 -4 10 0 2.53 1.39
 4 -10 1 0.68 1.01
 4 -10 1 1.11 0.93
 -4 10 -1 0.17 0.75
 4 -10 2 0.11 0.66
 4 -10 2 0.54 0.89
 -4 10 -2 -0.12 0.93
 4 -10 3 0.54 0.96
 4 -10 3 0.46 0.37
 4 -10 4 1.47 0.55
 4 -10 4 2.99 1.03
 4 -10 5 2.88 1.57
 4 -10 5 2.98 0.89
 4 -10 6 1.57 0.95
 4 -10 6 1.04 0.58
 4 -10 7 153.17 8.07
 4 -10 8 230.85 9.51
 4 -10 9 1.03 0.7
 4 -10 10 14.73 2.15
 4 -10 11 3.01 0.98
 4 -10 12 2.98 0.76
 -4 9 11 -0.27 0.43
 -4 9 10 0.33 0.44
 4 -9 -9 10.14 1.69
 -4 9 9 11.12 2.19
 4 -9 -8 3.84 1.23
 -4 9 8 5.61 1.62
 4 -9 -7 19.67 2.84
 -4 9 7 17.44 2.75
 4 -9 -6 2.19 0.93
 -4 9 6 1.72 0.93
 -4 9 5 152.33 8.1
 -4 9 4 383.24 12.88
 4 -9 -4 366.09 9.73
 4 -9 -3 0.64 0.83
 4 -9 -2 28.81 4.2
 4 -9 -2 36.66 3.25
 4 -9 -1 38.91 4.72
 4 -9 -1 45.74 3.6
 -4 9 1 48.29 6.25
 4 -9 0 3.5 1.38
 4 -9 0 5.03 1.36
 -4 9 0 3.07 1.81
 4 -9 1 3.19 1.48
 4 -9 1 2.85 0.99
 -4 9 -1 0.63 0.79
 4 -9 2 26.27 3.77
 4 -9 2 26.78 2.77
 -4 9 -2 29.75 4.46
 4 -9 3 0.18 0.98
 4 -9 3 0.74 0.64
 4 -9 4 27.86 3.72
 4 -9 4 27.34 2.76
 4 -9 5 42.47 4.52
 4 -9 5 38.85 3.18
 4 -9 6 1.34 0.71
 4 -9 6 0.79 0.45
 4 -9 7 223.43 9.97
 4 -9 8 10.45 2.11
 4 -9 9 -0.57 0.82
 -4 9 -9 0.29 0.73
 4 -9 10 1.4 0.61
 -4 9 -10 1.1 0.88
 4 -9 11 -0.33 0.57
 -4 9 -11 1.41 0.96
 -4 9 -12 2.86 0.81
 4 -9 12 2.82 0.84
 4 -9 13 0.52 0.44
 -4 8 12 2.03 0.75
 -4 8 12 1.98 0.83
 -4 8 11 3.09 1.25
 4 -8 -10 2.85 1.1
 -4 8 10 1.31 0.91
 4 -8 -9 1.52 0.87
 -4 8 9 1.45 0.97
 4 -8 -8 30.01 3.51
 -4 8 8 36.78 4.35
 4 -8 -7 200.02 9.23
 -4 8 7 224.37 10.23
 4 -8 -6 2.86 1.48
 -4 8 6 1.76 1.09
 -4 8 5 14.64 2.65
 -4 8 4 66.84 5.35
 4 -8 -4 65.24 4.06
 4 -8 -3 0.87 0.69
 4 -8 -3 0.71 0.68
 4 -8 -2 -0.51 0.96
 4 -8 -2 -0.02 0.39
 -4 8 2 0.6 1.25
 4 -8 -1 2.59 1.34
 -4 8 1 2.75 1.9
 4 -8 0 19.23 3.15
 -4 8 0 18.18 3.55
 4 -8 1 4.1 1.71
 -4 8 -1 6.3 2.29
 4 -8 2 33.36 4.04
 4 -8 3 7.84 2.04
 4 -8 3 7.5 1.44
 4 -8 4 24.82 3.34
 4 -8 4 22.01 2.36
 4 -8 5 0 0.85
 4 -8 5 0.28 0.6
 4 -8 6 22.36 3.14
 4 -8 7 3.07 1.27
 4 -8 8 11.33 2.24
 4 -8 9 29.49 3.47
 4 -8 10 4.31 1.37
 4 -8 11 2.17 0.98
 4 -8 12 6.31 1.28
 4 -8 13 104.05 4.72
 -4 7 13 2.97 0.94
 -4 7 13 3.39 1.13
 -4 7 12 -1.03 0.79
 -4 7 11 6.82 1.83
 4 -7 -10 4.53 1.27
 -4 7 10 7.65 2.07
 4 -7 -9 3.22 1.2
 -4 7 9 3.33 1.81
 4 -7 -8 5.83 1.7
 -4 7 8 4.88 1.61
 4 -7 -7 -0.09 0.74
 -4 7 7 0.98 1.29
 4 -7 -6 7.93 1.86
 -4 7 6 8.49 2.08
 -4 7 5 0.68 0.55
 4 -7 -4 0.45 1.06
 4 -7 -4 -1.03 1.81
 4 -7 -3 6.06 6
 4 -7 -2 199.65 25.66
 4 -7 -1 10.23 5.36
 -4 7 0 83.06 12.82
 -4 7 -1 533.9 32.65
 -4 7 -2 94.02 13.96
 -4 7 -3 -0.8 2.67
 4 -7 4 23.27 3
 -4 7 -4 28.78 6.79
 -4 7 -4 29 8.79
 4 -7 5 1.57 1.11
 4 -7 5 0.96 0.61
 4 -7 6 10.02 2.2
 4 -7 7 12.42 2.34
 4 -7 7 8.87 1.75
 4 -7 8 5.03 1.48
 4 -7 8 3.66 1.19
 4 -7 9 12.44 2.33
 4 -7 9 10.83 2.1
 4 -7 10 10.35 2.1
 4 -7 10 10.12 1.94
 4 -7 11 1.86 0.84
 4 -7 12 5.75 1.35
 4 -7 13 39.5 3.09
 4 -7 14 1.27 0.51
 -4 6 14 0.65 0.71
 -4 6 14 0.93 0.82
 -4 6 14 0.35 0.21
 -4 6 13 43.4 3.66
 -4 6 13 48.13 4.49
 -4 6 12 1.13 0.68
 -4 6 11 114.99 7.61
 4 -6 -10 47.29 4.28
 -4 6 10 51.28 5.11
 4 -6 -9 0.04 0.57
 -4 6 9 0.41 1.04
 4 -6 -8 49.94 4.64
 -4 6 8 56.9 5.29
 4 -6 -7 25.5 3.29
 -4 6 7 30.05 3.88
 4 -6 -6 48.14 4.33
 4 -6 -6 48.15 13.56
 4 -6 -5 48.27 12.67
 4 -6 -4 4.6 3.9
 4 -6 -3 -0.22 1.92
 4 -6 -2 49.86 11.79
 4 -6 -1 9.19 5.84
 -4 6 1 8.41 3.64
 4 -6 0 158.6 20.39
 -4 6 0 156.55 16.29
 -4 6 -1 436.49 27.86
 -4 6 -2 11.74 4.49
 -4 6 -3 7.11 3.92
 -4 6 -4 3.38 3.26
 -4 6 -5 1.57 4.43
 4 -6 6 11.76 2.22
 4 -6 6 8.25 1.65
 -4 6 -6 14.23 6.6
 4 -6 7 23.2 3.01
 4 -6 7 21.74 2.85
 4 -6 8 1.61 1.1
 4 -6 8 0.61 0.58
 4 -6 9 49.34 4.45
 4 -6 9 42.5 4.07
 4 -6 10 1.62 1.01
 4 -6 10 1.45 0.92
 4 -6 11 17.59 2.59
 4 -6 11 16.95 2.56
 4 -6 12 1.6 0.99
 4 -6 12 0.22 0.44
 4 -6 13 5.6 1.27
 4 -6 13 4.25 1.04
 4 -6 14 4.04 0.88
 -4 5 15 -0.79 0.46
 -4 5 15 1.33 0.69
 -4 5 14 0.52 0.53
 -4 5 14 1.42 1.07
 -4 5 13 43.63 4.05
 -4 5 13 36.53 4.4
 -4 5 12 74.79 6.26
 -4 5 11 41.65 4.77
 4 -5 -10 1.43 0.82
 -4 5 10 3.79 1.43
 4 -5 -9 18.81 2.8
 -4 5 9 19.26 3.22
 4 -5 -8 17.72 2.64
 -4 5 8 17.65 2.92
 4 -5 -7 97.55 17.89
 4 -5 -6 71.87 14.69
 4 -5 -5 63.97 13.26
 4 -5 -4 9.95 5.62
 4 -5 -3 18.67 6.92
 4 -5 -2 3.23 4.03
 4 -5 -1 61.3 11.87
 -4 5 1 65.46 9.87
 4 -5 0 77.01 13.16
 -4 5 0 70.97 10.52
 -4 5 -1 45.64 8.58
 -4 5 -2 80.53 11.55
 -4 5 -3 67.48 11.01
 -4 5 -4 80.64 12.71
 -4 5 -5 25.73 7.25
 -4 5 -6 33.87 9.05
 4 -5 7 312.57 10.22
 4 -5 7 314.73 10.4
 4 -5 8 41.44 3.84
 4 -5 8 39.31 3.8
 4 -5 9 134.79 6.98
 4 -5 9 140.24 7.36
 4 -5 10 9.74 1.88
 4 -5 10 9.06 1.95
 4 -5 11 24.66 2.88
 4 -5 11 27.17 3.14
 4 -5 12 7.2 1.62
 4 -5 12 6.36 1.51
 4 -5 13 1.8 0.8
 4 -5 13 2.72 0.9
 4 -5 14 0 0.39
 4 -5 14 0.68 0.54
 -4 4 16 12.33 1.75
 -4 4 16 13.08 1.23
 -4 4 15 15.93 2.18
 -4 4 15 15.14 2.43
 -4 4 14 152.72 7.45
 -4 4 14 155.13 8.61
 -4 4 13 39.19 4.15
 -4 4 13 34.77 4.44
 -4 4 12 14.45 2.99
 -4 4 11 0.69 1.09
 4 -4 -10 10.71 2.19
 -4 4 10 10.7 2.46
 4 -4 -9 6.43 1.68
 -4 4 9 7.81 2.01
 4 -4 -8 80.58 15.97
 4 -4 -7 9.91 5.5
 4 -4 -6 414.25 32.86
 4 -4 -5 206 21.94
 4 -4 -4 21.04 7.21
 4 -4 -3 61.55 11.68
 4 -4 -2 67.86 11.62
 -4 4 2 65.72 9.04
 4 -4 -1 130.09 15.95
 -4 4 1 131.43 12.69
 4 -4 0 417.46 27.38
 -4 4 0 429.82 23.71
 4 -4 1 14.33 5.35
 -4 4 -1 19.34 4.95
 -4 4 -2 175.53 16.06
 -4 4 -3 20.95 6.24
 -4 4 -4 4.08 3.22
 4 -4 4 4.76 2.14
 -4 4 -5 14.64 4.8
 -4 4 -6 165.27 18.64
 -4 4 -7 82.27 13.49
 4 -4 8 99.87 5.64
 4 -4 8 97.78 5.87
 4 -4 9 -0.18 0.47
 4 -4 9 1.06 0.79
 4 -4 10 12.01 2.04
 4 -4 10 10.99 2.13
 4 -4 11 6.37 1.42
 4 -4 11 5.8 1.58
 4 -4 12 24.31 2.72
 4 -4 12 23.88 2.96
 4 -4 13 0.35 0.53
 4 -4 13 -0.25 0.57
 4 -4 14 0.94 0.63
 4 -4 14 1.24 0.7
 4 -4 15 7.86 1.14
 -4 3 16 17.41 2.12
 -4 3 16 13.57 2.17
 -4 3 15 3.99 1.29
 -4 3 15 6.47 1.85
 -4 3 14 150.33 7.9
 -4 3 14 139.63 8.69
 -4 3 13 -0.14 0.95
 -4 3 13 1.33 0.86
 -4 3 12 0.99 1.1
 -4 3 11 4.67 1.4
 4 -3 -10 28.35 3.36
 -4 3 10 31.06 4.05
 4 -3 -9 18.57 7.42
 4 -3 -8 24.67 9.05
 4 -3 -7 8.7 5.33
 4 -3 -6 634.45 37.76
 4 -3 -5 215.39 20.91
 4 -3 -4 83.46 12.47
 4 -3 -3 456.91 28.21
 4 -3 -2 152.06 15.89
 -4 3 2 147.8 12.22
 4 -3 -1 201.2 17.7
 -4 3 1 191.34 14.04
 4 -3 0 9.31 3.85
 -4 3 0 6.42 2.96
 -4 3 -1 7.63 3.08
 4 -3 1 4 2.93
 4 -3 1 4.82 1.94
 4 -3 2 42.53 5.58
 -4 3 -2 38.3 7.59
 4 -3 3 100.39 9.27
 -4 3 -3 98.33 11.7
 4 -3 4 250.88 15
 -4 3 -4 226.5 18.39
 -4 3 -5 111.09 13.61
 -4 3 -6 7.5 3.57
 -4 3 -7 2.12 2.58
 -4 3 -8 20.17 7.07
 4 -3 9 12.91 2.03
 4 -3 10 21.14 2.54
 4 -3 10 26.61 3.3
 4 -3 11 219.35 8.17
 4 -3 11 240.22 9.51
 4 -3 12 51.57 3.82
 4 -3 12 60.94 4.64
 4 -3 13 82.64 4.49
 4 -3 13 85.82 5.16
 4 -3 14 1.83 0.81
 4 -3 15 0.19 0.41
 -4 2 16 0.03 0.53
 -4 2 16 0.5 0.74
 -4 2 15 24.79 3.22
 -4 2 15 26.48 3.61
 -4 2 14 -0.4 0.65
 -4 2 14 1.24 1.39
 -4 2 13 0.65 1.24
 -4 2 13 0.08 0.73
 -4 2 12 1.58 1.14
 -4 2 12 0.51 0.94
 -4 2 11 135.4 8.69
 -4 2 10 26.1 3.74
 4 -2 -10 20.14 8.22
 4 -2 -9 38.68 10.25
 4 -2 -8 10.9 5.35
 4 -2 -7 16.25 6.28
 4 -2 -6 76.09 12.42
 4 -2 -5 447.81 28.16
 4 -2 -4 85.82 11.72
 4 -2 -3 7.98 4.25
 4 -2 -2 7.39 2.95
 -4 2 2 10.03 3.05
 4 -2 -1 9.04 3.32
 -4 2 1 3.89 2.08
 4 -2 0 1446.61 41.56
 -4 2 0 1405.46 35.46
 4 -2 1 332.11 19.46
 4 -2 1 320.63 16.11
 -4 2 -1 309.38 17.66
 4 -2 2 92.28 8.65
 4 -2 2 96.7 8.85
 -4 2 -2 91.85 10.16
 4 -2 3 681.86 24.13
 -4 2 -3 650.96 27.94
 -4 2 -4 22.83 5.85
 4 -2 4 20.82 4.44
 4 -2 5 88.71 9.3
 -4 2 -5 89.43 11.7
 -4 2 -6 60.95 10.31
 -4 2 -7 41.02 8.85
 -4 2 -8 2.36 2.43
 4 -2 9 150.07 5.92
 4 -2 10 133.36 5.66
 4 -2 11 529.82 11.22
 4 -2 12 293.03 7.98
 4 -2 12 298.45 10.35
 4 -2 13 52.42 4.05
 4 -2 14 -0.09 0.49
 4 -2 15 0.09 0.3
 -4 1 17 4.8 1.09
 -4 1 16 3.51 1.25
 -4 1 15 35.02 3.84
 -4 1 15 34.2 4.22
 -4 1 14 12.19 2.37
 -4 1 14 10.72 2.54
 -4 1 13 40.79 4.67
 -4 1 13 36.55 4.81
 -4 1 12 633.52 17.66
 -4 1 12 582.55 18.93
 -4 1 11 41.67 4.49
 -4 1 11 39.72 4.87
 4 -1 -10 0.37 2.41
 4 -1 -9 10.89 5.84
 4 -1 -8 1.66 3.63
 4 -1 -7 4.41 3.41
 4 -1 -6 56.47 10.13
 4 -1 -5 68.07 10.25
 4 -1 -4 452.99 24.91
 4 -1 -3 105.75 11.28
 4 -1 -2 28.34 5.53
 -4 1 2 29.84 4.29
 4 -1 -1 917.98 30.11
 -4 1 1 907.69 24.39
 4 -1 0 2861.53 51.4
 4 -1 0 2768.19 48.28
 -4 1 0 2771.59 44.81
 4 -1 1 223.15 13.65
 4 -1 1 226.11 13.95
 4 -1 1 220.31 13.06
 -4 1 -1 218.05 13.46
 4 -1 2 940.36 28.83
 4 -1 2 977 28.01
 -4 1 -2 930.92 29.57
 4 -1 3 244.42 14.56
 -4 1 -3 244.82 16.2
 4 -1 4 70.4 8.11
 -4 1 -4 63.55 8.79
 -4 1 -5 2.01 1.47
 4 -1 5 3.72 2.49
 4 -1 6 159.65 13.59
 -4 1 -6 140.99 15.05
 -4 1 -7 11.27 4.84
 -4 1 -8 3.75 3.04
 4 -1 9 0.34 0.45
 4 -1 10 155.85 6.28
 4 -1 11 148.45 6.07
 4 -1 12 2.63 0.86
 4 -1 13 16.93 2.29
 4 -1 13 17.78 1.8
 4 -1 14 60.9 2.94
 4 -1 14 60.28 3.83
 4 -1 15 6.07 1
 -4 0 17 -0.13 0.55
 -4 0 16 6.29 1.68
 -4 0 15 0.12 0.9
 -4 0 15 -0.8 1.5
 -4 0 14 0.71 0.71
 -4 0 14 0.91 1.07
 -4 0 13 83.8 6.71
 -4 0 13 76.91 6.88
 -4 0 12 1406.99 26.37
 -4 0 12 1311.04 28.28
 -4 0 11 0.67 1.08
 -4 0 11 -0.38 0.67
 4 0 -10 25.48 8.64
 4 0 -9 113.45 16.33
 4 0 -8 85.86 13.55
 4 0 -7 42.45 8.86
 4 0 -6 380.8 24.03
 4 0 -5 41.36 7.79
 4 0 -4 681.48 28.24
 4 0 -3 177.28 13.47
 4 0 -2 401.48 18.94
 4 0 -1 315.4 16.84
 -4 0 1 323.2 12.31
 4 0 -1 312.24 15.52
 4 0 0 151.92 10.21
 4 0 0 159.41 12.09
 4 0 0 142.97 10.39
 -4 0 0 158.13 9.58
 4 0 1 52.32 6.95
 4 0 1 57.53 6.85
 -4 0 -1 53.51 6.04
 -4 0 -2 3.32 2.05
 4 0 2 4.33 2.47
 4 0 2 3.3 1.55
 -4 0 -3 7.09 2.54
 4 0 3 5.06 2.48
 4 0 4 811.25 28.82
 -4 0 -4 709.48 28.38
 4 0 5 60.04 8.29
 -4 0 -5 50.72 8.14
 -4 0 -6 4.72 2.63
 4 0 6 4.96 2.6
 -4 0 -7 17.06 5.48
 -4 0 -8 4.87 2.04
 4 0 8 6.4 1.28
 4 0 8 8.61 2.12
 4 0 9 8.01 2.75
 4 0 9 3.36 0.98
 4 0 10 70.51 4.21
 4 0 11 12.22 1.79
 4 0 12 10.47 1.61
 4 0 13 52.52 3.21
 4 0 14 3.09 0.91
 4 0 14 2.74 0.6
 4 0 15 7.73 1.09
 -4 -1 17 1.82 0.86
 -4 -1 16 4.81 1.45
 -4 -1 15 3.06 1.55
 -4 -1 14 4.94 1.51
 -4 -1 14 6.45 2.32
 -4 -1 13 -0.9 1.31
 -4 -1 13 -0.52 0.95
 -4 -1 12 77.35 6.22
 -4 -1 12 68.51 6.31
 -4 -1 11 37.99 4.22
 -4 -1 11 30.87 4.09
 4 1 -10 3.27 3.58
 4 1 -9 5.54 3.77
 4 1 -8 5.18 3.95
 4 1 -7 1.84 1.92
 4 1 -6 14.33 4.47
 4 1 -5 12.29 3.77
 4 1 -4 41.43 6.58
 4 1 -3 428.2 16.72
 4 1 -3 434.04 19.45
 4 1 -2 15.21 3.47
 4 1 -2 12.46 3.06
 4 1 -1 288.5 16.56
 4 1 -1 295.76 14.55
 4 1 -1 298.57 13.45
 4 1 0 33.66 5.68
 4 1 0 43.42 5.86
 -4 -1 0 42.23 4.21
 -4 -1 -1 11.86 2.72
 4 1 1 12.65 3.62
 4 1 1 7.63 2.51
 4 1 2 416.48 21.49
 4 1 2 432.7 19.69
 4 1 2 430.8 16.42
 -4 -1 -2 382.02 16.51
 4 1 3 48.71 7.15
 4 1 3 46.88 5.75
 -4 -1 -3 38.48 5.94
 4 1 4 63.43 8.57
 4 1 4 58.79 6.74
 4 1 5 1190.53 39.25
 4 1 5 1112.81 30.69
 4 1 6 202.6 13.86
 4 1 7 50.87 7.41
 -4 -1 -8 17.71 6.22
 4 1 8 24.36 3.15
 4 1 8 22.97 3.09
 4 1 8 25.52 2.52
 4 1 9 3.21 2.03
 4 1 9 0.78 0.57
 4 1 10 54.97 3.82
 4 1 10 65.52 5.55
 4 1 11 28.36 2.76
 4 1 12 45.59 3.32
 4 1 13 142.12 5.28
 4 1 14 1.49 0.44
 4 1 15 0.51 0.36
 -4 -2 17 3.17 1.12
 -4 -2 16 23.12 3.07
 -4 -2 15 1.88 1
 -4 -2 14 1.25 1.1
 -4 -2 13 11.48 2.6
 -4 -2 12 67.11 5.89
 -4 -2 12 66.67 6.19
 -4 -2 11 7.72 2.07
 -4 -2 11 8.06 2.34
 4 2 -11 8.67 2.17
 4 2 -10 127.77 17.48
 4 2 -9 152.84 17.72
 4 2 -8 4.75 3.49
 4 2 -7 494.64 27.46
 4 2 -6 206.98 16.39
 4 2 -5 38.18 4.86
 4 2 -5 29.74 5.62
 4 2 -4 9.7 2.66
 4 2 -4 6.5 2.46
 4 2 -3 264.52 16.23
 4 2 -3 267.11 13.49
 4 2 -3 279.08 14.75
 4 2 -2 3.12 1.56
 4 2 -2 3.37 1.78
 4 2 -2 3.4 1.7
 4 2 -1 32.94 5.83
 4 2 -1 31.76 4.99
 4 2 0 153.68 12.71
 4 2 0 143.22 11.03
 4 2 0 156.18 9.27
 4 2 1 20.79 5.05
 4 2 1 22.41 3.89
 4 2 1 15.17 3.72
 4 2 2 192.04 14.23
 4 2 2 188.87 11.14
 4 2 3 57.73 6.62
 4 2 3 63.53 8.56
 4 2 4 1.31 2.09
 4 2 4 0.71 1.38
 4 2 5 340.27 22.24
 4 2 5 323.65 17.26
 4 2 6 1.33 1.68
 4 2 7 53.13 7.7
 4 2 8 45.25 4.14
 4 2 8 42.32 3.32
 4 2 8 51.4 4.77
 4 2 9 12.97 2.51
 4 2 9 10.34 2.23
 4 2 9 10.87 1.8
 4 2 10 9.34 1.65
 4 2 10 11.66 2.68
 4 2 11 35.32 3.07
 4 2 12 45.38 3.17
 4 2 13 35.16 2.5
 4 2 14 0.4 0.24
 -4 -3 17 -0.13 0.43
 -4 -3 16 0.63 0.54
 -4 -3 15 3.94 1.54
 -4 -3 14 0.88 0.94
 -4 -3 13 3.46 1.64
 4 3 -13 3.02 1.34
 -4 -3 12 6.08 2.16
 4 3 -12 3.71 1.48
 -4 -3 11 9.85 2.21
 4 3 -11 13.18 2.79
 4 3 -10 172.17 20.19
 4 3 -9 16.53 5.71
 4 3 -8 93.05 12.9
 4 3 -7 110.77 12.89
 4 3 -6 1.6 1.72
 4 3 -5 -0.61 1.6
 4 3 -5 0.73 0.93
 4 3 -4 299.46 19.25
 4 3 -4 310.59 18.25
 4 3 -4 315.26 14.44
 4 3 -4 287.63 16.27
 4 3 -3 -0.23 2.18
 4 3 -3 -0.13 1.17
 4 3 -3 0.25 0.71
 4 3 -3 0.46 0.78
 4 3 -2 107.31 11.27
 4 3 -2 116.78 11.24
 4 3 -2 122.24 9.9
 4 3 -1 3.2 2.17
 4 3 -1 0.91 1.87
 4 3 -1 2 1.48
 4 3 -1 0.31 1.29
 4 3 0 43.34 6.73
 4 3 0 39.78 7
 4 3 0 39.75 6.35
 4 3 0 43.03 5.14
 4 3 1 162.87 12.88
 4 3 1 172.79 13.56
 4 3 1 184.11 11
 4 3 2 29.65 6.09
 4 3 2 22.91 4.15
 4 3 3 8.04 3.59
 4 3 3 8.33 2.74
 4 3 4 236.8 14.49
 4 3 5 44.32 6.62
 4 3 6 112.49 11.05
 4 3 7 64.58 4.91
 4 3 7 70.21 5.92
 4 3 7 62.98 3.96
 4 3 7 72.2 5.42
 4 3 8 12.77 2.45
 4 3 8 13.5 1.81
 4 3 8 14.94 2.7
 4 3 9 1.49 1.27
 4 3 9 0.72 0.72
 4 3 9 -0.21 1.05
 4 3 10 5.94 1.95
 4 3 10 4.21 1.83
 4 3 10 2.25 0.78
 4 3 11 245.72 7.68
 4 3 12 0.04 0.72
 4 3 13 5.4 0.87
 4 3 14 0.59 0.24
 -4 -4 17 6.3 1.14
 -4 -4 17 5.16 1.34
 -4 -4 16 28.16 3.37
 -4 -4 15 3.52 1.73
 -4 -4 14 1.29 1.36
 4 4 -14 2.01 1.4
 -4 -4 13 2.29 1.25
 4 4 -13 1.56 1.3
 -4 -4 12 18.58 3.36
 4 4 -12 20.18 3.47
 -4 -4 11 12.51 2.55
 4 4 -11 13.35 2.84
 4 4 -10 58.45 11.65
 -4 -4 10 45.33 4.69
 4 4 -10 51.37 5.22
 4 4 -9 2.42 1.68
 4 4 -8 63.04 10.65
 4 4 -7 7.27 3.7
 4 4 -7 10.36 4.69
 4 4 -6 1.3 1.48
 4 4 -6 -0.63 1.66
 4 4 -6 2.26 2.01
 4 4 -5 23 5.21
 4 4 -5 16.79 4.95
 4 4 -5 23.06 5.21
 4 4 -4 6.65 2.49
 4 4 -4 8.25 3.11
 4 4 -4 9.74 2.75
 4 4 -4 7.69 2.78
 4 4 -3 6.84 2.99
 4 4 -3 3.75 2.39
 4 4 -3 4.04 2.34
 4 4 -3 4.46 2.07
 4 4 -2 193.52 15.36
 4 4 -2 207.96 15.55
 4 4 -2 193.58 13.55
 4 4 -1 1253.04 38.2
 4 4 -1 1259.8 39.7
 4 4 -1 1299.74 36.74
 4 4 0 115.47 11.55
 4 4 0 139.02 12.73
 4 4 0 128.57 9.4
 4 4 1 104.98 10.88
 4 4 1 119.66 12.32
 4 4 1 122.98 9.48
 4 4 2 37.44 6.57
 4 4 2 42.26 5.77
 4 4 3 69.74 7.81
 4 4 4 0.74 1.58
 4 4 5 41.16 6.64
 4 4 6 11.91 2.14
 4 4 6 11.24 3.73
 4 4 6 13.3 1.85
 4 4 6 16.86 3.16
 4 4 6 12.94 2.31
 4 4 7 52.78 4.51
 4 4 7 65.88 6.03
 4 4 7 51.92 3.64
 4 4 7 52.66 4.67
 4 4 8 6.46 1.75
 4 4 8 9.29 2.2
 4 4 8 7.03 1.48
 4 4 9 0.36 0.88
 4 4 9 1.85 1.6
 4 4 9 0.96 0.86
 4 4 10 63.7 5
 4 4 10 58.1 3.83
 4 4 10 68.86 5.11
 4 4 11 13.18 1.6
 4 4 11 19.82 2.73
 4 4 12 3.89 0.74
 4 4 13 43.2 2.32
 -4 -5 17 0.12 0.24
 -4 -5 17 0.68 0.51
 -4 -5 16 0.46 0.42
 -4 -5 16 -0.25 0.86
 -4 -5 15 -0.12 0.88
 -4 -5 14 22.95 3.36
 4 5 -14 19.88 3.41
 -4 -5 13 63.45 5.87
 4 5 -13 52.73 5.96
 -4 -5 12 10.04 2.32
 4 5 -12 9.79 2.69
 -4 -5 11 1.68 1.03
 4 5 -11 1 1.43
 -4 -5 10 4.97 2.21
 4 5 -10 7.14 2.11
 4 5 -9 96.32 14.51
 4 5 -9 77.76 6.64
 4 5 -8 33.3 8.18
 4 5 -8 43.67 9.29
 4 5 -7 9.86 4.53
 4 5 -7 7.39 3.78
 4 5 -6 1.13 1.39
 4 5 -6 3.16 2
 4 5 -5 4.7 2.81
 4 5 -5 5.78 2.44
 4 5 -4 8.51 3.07
 4 5 -4 8.99 3.31
 4 5 -3 10.4 3.7
 4 5 -3 7.53 3.51
 4 5 -2 86.19 11.05
 4 5 -1 560.9 27.03
 4 5 -1 650.07 20.8
 4 5 0 27.59 6.07
 4 5 0 37.38 5.38
 4 5 1 25.95 5.81
 4 5 1 33.71 5.16
 4 5 2 220.29 13.99
 4 5 3 18.99 4.24
 4 5 4 24.45 5.21
 4 5 5 10.05 1.8
 4 5 5 13.63 1.88
 4 5 5 15.89 1.99
 4 5 5 17.99 3.12
 4 5 5 13.42 2.24
 4 5 6 53.48 4.47
 4 5 6 63.91 3.91
 4 5 6 62.61 5.83
 4 5 6 62.16 5.04
 4 5 7 5.31 1.42
 4 5 7 6.92 1.92
 4 5 7 6.64 1.33
 4 5 8 5.25 1.53
 4 5 8 5.53 1.22
 4 5 8 5.09 1.47
 4 5 9 36.95 3.78
 4 5 9 33.36 2.78
 4 5 9 38.76 3.98
 4 5 10 40.38 3.75
 4 5 10 31.91 2.59
 4 5 10 40.11 3.68
 4 5 11 1.7 0.42
 4 5 11 5.99 1.64
 4 5 12 4.45 0.76
 -4 -6 17 4.87 1.1
 -4 -6 16 15.59 2.32
 -4 -6 15 1.68 1.14
 4 6 -15 -0.65 0.79
 -4 -6 14 50.84 4.96
 4 6 -14 38.87 5
 -4 -6 13 45.97 4.88
 4 6 -13 38.65 5.27
 -4 -6 12 2.52 1.24
 4 6 -12 1.32 1.73
 -4 -6 11 4.34 1.54
 4 6 -11 8.46 2.73
 -4 -6 10 29.66 3.93
 4 6 -10 31.27 4.57
 -4 -6 9 3.59 1.3
 4 6 -9 2.92 1.01
 4 6 -9 2.41 1.56
 4 6 -8 4.51 2.91
 4 6 -8 1.15 2.18
 4 6 -8 0.64 0.96
 4 6 -7 9.28 4.52
 4 6 -7 5.65 2.93
 4 6 -6 2.41 2.73
 4 6 -6 1.36 0.8
 4 6 -5 77.22 11.84
 4 6 -4 4.68 3.5
 4 6 -3 1.1 2.4
 4 6 -2 5.26 2.99
 4 6 -1 13.88 4.77
 4 6 0 -1.24 1.62
 4 6 0 1.01 1.12
 4 6 1 20.91 5.92
 4 6 1 26.32 4.95
 4 6 2 51.36 7.1
 4 6 3 59.25 8.05
 4 6 3 52 4.97
 4 6 3 59.36 4.04
 4 6 3 56.78 4.59
 4 6 4 13.89 2.73
 4 6 4 16.2 2.18
 4 6 4 17.33 2.73
 4 6 5 246.24 11.45
 4 6 5 231.51 7.86
 4 6 5 250.8 10.19
 4 6 6 29.04 3.27
 4 6 6 39.41 5.31
 4 6 6 32.66 2.7
 4 6 6 34.35 3.87
 4 6 7 13.27 2.33
 4 6 7 16.87 2.64
 4 6 7 13.72 1.64
 4 6 8 5.24 1.57
 4 6 8 6 1.78
 4 6 8 3.06 0.65
 4 6 9 3.99 1.31
 4 6 9 3.33 0.69
 4 6 10 1.43 1
 4 6 10 -0.69 0.65
 4 6 10 0.91 0.98
 4 6 11 -0.73 0.41
 -4 -7 16 0.82 0.66
 -4 -7 15 -0.77 0.66
 4 7 -15 -0.75 0.73
 -4 -7 14 1.67 1.1
 4 7 -14 0.56 1.14
 -4 -7 13 14.44 2.68
 4 7 -13 13.92 3.22
 -4 -7 12 2.25 1.11
 4 7 -12 3.28 1.69
 -4 -7 11 1.45 1.11
 4 7 -11 3.51 1.99
 -4 -7 10 1.26 0.76
 4 7 -10 0.76 1.68
 -4 -7 9 34.73 4.2
 4 7 -9 33.01 5.05
 4 7 -9 34.96 3.4
 -4 -7 8 176.54 9.04
 4 7 -8 175.98 11.13
 4 7 -8 174.2 7.55
 4 7 -7 226.22 12.28
 4 7 -7 230.61 8.69
 4 7 -6 21.73 6.74
 4 7 -6 25.19 2.89
 4 7 -6 20.94 3.8
 4 7 -5 78.13 12.51
 4 7 -4 0.55 2.04
 4 7 -3 2.16 2.41
 4 7 -2 3.62 2.66
 4 7 -1 2.55 2.32
 4 7 0 23.99 6.63
 4 7 1 20.85 3
 4 7 1 17.44 2.41
 4 7 2 3.85 0.99
 4 7 2 5.73 1.62
 4 7 3 193.16 9.98
 4 7 3 189.54 8.67
 4 7 4 658.17 18.78
 4 7 4 675.59 16.79
 4 7 5 81.5 6.95
 4 7 5 75.21 5.67
 4 7 6 41.56 3.87
 4 7 6 44.16 4.24
 4 7 7 1.32 0.91
 4 7 7 0.02 0.6
 4 7 8 11.38 1.92
 4 7 8 14.99 2.39
 4 7 9 19.35 2.33
 4 7 9 20.1 2.57
 4 7 10 7.23 1.38
 4 8 -15 1.19 0.81
 -4 -8 14 8.28 1.85
 4 8 -14 8.1 2.18
 -4 -8 13 2.64 1.19
 4 8 -13 1.41 1.06
 -4 -8 12 2.71 1.44
 4 8 -12 1.47 1.07
 -4 -8 11 3.13 1.55
 4 8 -11 1.33 1.6
 -4 -8 10 7.65 2.05
 4 8 -10 7.88 1.63
 4 8 -10 7.42 2.67
 -4 -8 9 96.19 6.88
 4 8 -9 89.07 5.96
 4 8 -9 90.08 8.47
 4 8 -9 101.94 5.86
 4 8 -8 356.05 11.97
 4 8 -8 373.78 16.93
 4 8 -8 368.55 11.36
 4 8 -7 65.84 5.03
 4 8 -7 61.93 6.81
 4 8 -7 65.31 4.83
 4 8 -6 0.92 0.93
 4 8 -6 -0.3 1.07
 4 8 -6 1.15 0.68
 4 8 -5 14.28 2.43
 4 8 -5 16.72 3.75
 4 8 -5 18.26 2.57
 4 8 -4 5.2 1.48
 4 8 -4 6.41 1.66
 4 8 -3 4.31 1.52
 4 8 -3 3.25 1.25
 4 8 -2 2.15 1.2
 4 8 -2 0.95 0.76
 4 8 -1 0.54 0.54
 4 8 0 0.94 0.97
 4 8 0 2.1 0.88
 4 8 0 1.59 0.98
 4 8 1 39.09 4.47
 4 8 1 31.55 3.41
 4 8 2 14.15 2.87
 4 8 2 11.97 2.26
 4 8 3 52.62 5.4
 4 8 3 52.87 4.68
 4 8 4 25.38 4.43
 4 8 4 23.3 3.15
 4 8 5 -0.13 0.89
 4 8 5 -1.72 1.59
 4 8 6 12.12 1.96
 4 8 6 15.9 2.54
 4 8 7 0.52 0.76
 4 8 7 0.98 0.88
 4 8 8 7.65 1.38
 4 8 8 7.25 1.58
 4 8 9 7.84 1.29
 4 8 9 8.9 1.43
 4 9 -14 0.44 0.61
 4 9 -13 -0.06 0.79
 4 9 -12 9.71 2.8
 4 9 -11 12.85 2.14
 4 9 -11 12.48 3.31
 4 9 -10 1.89 0.92
 4 9 -10 0.42 1.27
 4 9 -10 1.54 0.94
 4 9 -9 33.3 3.74
 4 9 -9 27.3 4.76
 4 9 -9 34.7 3.44
 4 9 -8 1.18 0.75
 4 9 -8 2.02 0.97
 4 9 -8 -0.39 0.97
 4 9 -7 12.59 2.31
 4 9 -7 16.08 2.48
 4 9 -7 9.63 2.87
 4 9 -6 3.83 1.28
 4 9 -6 3.86 1.92
 4 9 -6 3.47 1.3
 4 9 -5 1.32 1.05
 4 9 -5 0.51 0.82
 4 9 -5 1.72 1.34
 4 9 -4 -0.5 0.84
 4 9 -4 0.91 0.78
 4 9 -3 12.04 2.41
 4 9 -3 9.83 1.97
 4 9 -2 8.25 1.74
 4 9 -1 5.82 1.6
 4 9 -1 5.35 1.48
 4 9 0 14.63 3.39
 4 9 0 13.52 2.18
 4 9 0 17.4 2.61
 4 9 1 4.43 1.72
 4 9 1 2.76 1.08
 4 9 2 49.66 4.96
 4 9 2 43.78 4.14
 4 9 3 24.53 3.93
 4 9 3 10.73 2.2
 4 9 4 0.17 0.79
 4 9 5 -1.15 1.43
 4 9 6 8.27 1.59
 4 9 6 6.67 1.4
 4 9 7 6.52 1.26
 4 9 7 8.43 1.66
 4 9 8 1.13 0.5
 4 9 8 2.08 0.9
 4 10 -13 11.95 2.48
 4 10 -12 15.29 3.02
 4 10 -11 5.13 1.21
 4 10 -11 6.6 2.21
 4 10 -10 1.35 0.68
 4 10 -10 3.03 1.8
 4 10 -10 2.22 0.83
 4 10 -9 4.04 1.3
 4 10 -9 4.11 1.14
 4 10 -9 3.4 1.32
 4 10 -8 10.95 2.05
 4 10 -8 11.74 3.15
 4 10 -8 12.54 2.12
 4 10 -7 2.93 1.31
 4 10 -7 5.39 1.96
 4 10 -7 4.07 1.35
 4 10 -6 7.27 1.76
 4 10 -6 7.74 2.45
 4 10 -6 7.4 1.64
 4 10 -5 0.98 0.84
 4 10 -5 0.81 0.81
 4 10 -4 4.04 1.46
 4 10 -4 1.71 0.93
 4 10 -3 22.17 2.86
 4 10 -2 61.89 4.7
 4 10 -2 56.31 4.47
 4 10 -1 0.21 1.28
 4 10 -1 0.02 0.54
 4 10 -1 0.41 0.64
 4 10 0 1.37 1.01
 4 10 0 1.24 0.76
 4 10 0 1.03 0.56
 4 10 1 -0.53 0.99
 4 10 2 0.77 0.92
 4 10 3 9.17 1.95
 4 10 4 -0.58 0.96
 4 10 5 4.02 0.93
 4 10 6 8.49 1.43
 4 10 7 1.42 0.72
 4 11 -11 1.03 0.71
 4 11 -10 1.08 0.7
 4 11 -10 2.45 1.44
 4 11 -9 26.12 2.69
 4 11 -9 22.22 2.37
 4 11 -9 28.72 4.17
 4 11 -8 6.89 1.47
 4 11 -8 9.84 2.66
 4 11 -8 6.51 1.43
 4 11 -7 -0.15 0.54
 4 11 -7 0.04 0.7
 4 11 -6 1.79 1.01
 4 11 -6 0.96 0.5
 4 11 -5 1.18 0.58
 4 11 -5 2 0.91
 4 11 -4 17.63 3.69
 4 11 -4 19.67 2.5
 4 11 -4 16.57 2.35
 4 11 -3 5.02 1.85
 4 11 -3 2.8 0.99
 4 11 -3 5.03 1.33
 4 11 -2 12.12 2.98
 4 11 -2 9.25 1.77
 4 11 -2 9.86 1.82
 4 11 -1 0.8 1.47
 4 11 -1 0.44 0.61
 4 11 -1 0.96 0.73
 4 11 0 3.41 1.65
 4 11 0 2.27 1.13
 4 11 1 7.82 1.71
 4 11 2 9.31 1.74
 4 11 3 5.76 1.16
 4 11 4 -0.12 0.57
 4 11 5 1.57 0.61
 4 12 -10 0.84 0.66
 4 12 -9 -0.38 0.65
 4 12 -8 2.98 1.2
 4 12 -7 3.9 1.68
 4 12 -6 5.38 1.88
 4 12 -6 4.47 1.18
 4 12 -5 2.1 0.98
 4 12 -5 4.23 1.15
 4 12 -5 3.68 0.84
 4 12 -4 -0.14 0.61
 4 12 -4 -0.23 0.5
 4 12 -4 0.72 0.51
 4 12 -3 0.74 1.07
 4 12 -3 0.73 0.51
 4 12 -2 0.66 0.84
 4 12 -2 0.82 0.55
 4 12 -1 -2.26 1.34
 4 12 -1 0.25 0.62
 4 12 0 1.36 0.89
 4 12 0 0.15 0.5
 4 12 1 6.4 1.3
 4 12 2 -0.97 0.52
 4 12 3 72 3.43
 4 13 -7 -0.71 0.69
 4 13 -6 1.26 0.85
 4 13 -5 6.83 1.7
 4 13 -4 2.47 0.64
 4 13 -4 3.19 1.22
 4 13 -3 3.48 0.94
 4 13 -3 3.65 0.79
 4 13 -2 2.99 0.76
 4 13 -2 2.46 0.92
 4 13 -1 1.01 0.53
 5 -13 0 3.35 0.62
 5 -13 1 64.3 2.81
 5 -13 2 4.69 0.79
 5 -13 3 -0.61 0.29
 5 -12 -5 0.99 0.48
 5 -12 -4 10.15 1.48
 5 -12 -3 10.29 1.61
 5 -12 -3 9.49 1.19
 5 -12 -2 0.84 0.55
 5 -12 -2 0.3 0.35
 5 -12 -1 2.92 0.87
 5 -12 -1 2.59 0.71
 5 -12 0 12.96 1.79
 5 -12 0 11.35 1.46
 5 -12 1 55.06 3.39
 5 -12 1 51.91 3.19
 5 -12 2 2.31 0.91
 5 -12 2 2.35 0.73
 5 -12 3 0.13 0.49
 5 -12 3 -0.24 0.32
 5 -12 4 7.93 1.51
 5 -12 4 9.32 1.21
 5 -12 5 1.02 0.41
 5 -12 5 0.36 0.29
 5 -12 5 -0.04 0.33
 5 -12 6 4.21 1.05
 5 -12 7 0.16 0.43
 5 -11 -7 0.48 0.32
 5 -11 -6 3.1 0.88
 5 -11 -5 5.89 1.33
 5 -11 -4 4.54 1.13
 5 -11 -4 4.72 0.96
 5 -11 -3 12.91 1.97
 5 -11 -3 12.68 1.68
 5 -11 -2 2.23 0.88
 5 -11 -2 2.06 0.58
 5 -11 -1 4.81 1.23
 5 -11 -1 2.46 0.79
 5 -11 0 0.38 0.45
 5 -11 0 -0.27 0.45
 5 -11 0 0.14 0.5
 5 -11 1 1 0.74
 5 -11 1 0.63 0.51
 5 -11 1 1.77 0.75
 5 -11 2 8.32 1.96
 5 -11 2 9.52 1.47
 5 -11 3 -1.06 0.65
 5 -11 3 -0.49 0.58
 5 -11 4 -0.17 0.79
 5 -11 4 0.68 0.47
 5 -11 5 9.82 1.89
 5 -11 5 10.76 1.42
 5 -11 6 8.62 1.83
 5 -11 6 8.2 1.16
 5 -11 7 0.36 0.58
 5 -11 8 12.2 1.87
 5 -11 9 11.99 1.67
 5 -10 -9 1.19 0.51
 5 -10 -8 2.81 0.93
 -5 10 8 3.63 0.98
 5 -10 -7 1.16 0.68
 -5 10 7 0.52 0.71
 5 -10 -6 3.56 1.25
 -5 10 6 4.73 1.3
 5 -10 -5 35.34 3.63
 5 -10 -4 -1.21 0.8
 5 -10 -4 1.54 0.74
 5 -10 -3 65.36 5.05
 5 -10 -3 63.05 3.99
 5 -10 -2 0.14 0.51
 5 -10 -2 2.71 0.98
 5 -10 -1 2.24 1.19
 5 -10 -1 2.5 0.79
 5 -10 0 3.28 1.32
 5 -10 0 4.17 1.16
 5 -10 1 4.15 1.54
 5 -10 1 7.69 1.49
 5 -10 2 0.02 0.86
 5 -10 2 0.18 0.55
 5 -10 3 1.56 0.92
 5 -10 3 2.22 0.81
 5 -10 4 8.78 2.08
 5 -10 4 9.58 1.56
 5 -10 5 7.96 1.99
 5 -10 5 7.9 1.36
 5 -10 6 249.13 7.2
 5 -10 6 233.93 6.87
 5 -10 7 132.3 7.33
 5 -10 8 24.25 2.96
 5 -10 9 32.88 3.14
 5 -10 10 3.86 1.03
 5 -10 11 23.83 2.12
 -5 9 11 15.79 1.73
 5 -9 -10 0.78 0.49
 -5 9 10 -0.65 0.57
 5 -9 -9 1.06 0.64
 -5 9 9 1.1 0.72
 5 -9 -8 0.27 0.58
 -5 9 8 1.11 0.62
 5 -9 -7 24.67 3.1
 -5 9 7 26.85 3.23
 5 -9 -6 193.93 8.76
 -5 9 6 197.04 8.5
 5 -9 -5 170.97 8.47
 5 -9 -5 166.81 6.29
 5 -9 -4 26.14 3.39
 5 -9 -4 27.04 2.7
 5 -9 -3 5.38 1.62
 5 -9 -3 4.47 1.1
 5 -9 -2 16.44 3.26
 5 -9 -2 17.58 2.23
 5 -9 -1 2.54 1.36
 5 -9 -1 3.89 1.1
 5 -9 0 2.64 1.27
 5 -9 0 2.26 0.91
 5 -9 1 1.07 1.1
 5 -9 1 0.43 0.58
 5 -9 2 14.25 2.99
 5 -9 2 16 2.17
 5 -9 3 18.45 3.22
 5 -9 3 15.72 2.12
 5 -9 4 1.48 1.3
 5 -9 4 1.87 0.93
 5 -9 5 71.55 6.01
 5 -9 5 65.49 4.04
 5 -9 6 71.62 5.83
 5 -9 6 70.52 3.96
 5 -9 7 4.4 1.45
 5 -9 8 3.38 1.25
 5 -9 9 6.5 1.57
 5 -9 10 1.27 0.81
 5 -9 11 19.16 2.17
 5 -9 12 0.35 0.29
 -5 8 12 -0.41 0.3
 -5 8 11 1.91 0.97
 5 -8 -10 6.29 1.33
 -5 8 10 7.05 1.67
 5 -8 -9 21.08 2.72
 -5 8 9 22.24 2.99
 5 -8 -8 0.82 0.58
 -5 8 8 1.39 0.82
 5 -8 -7 68.07 5.4
 -5 8 7 72.39 5.43
 5 -8 -6 69.02 5.42
 5 -8 -5 4.08 1.6
 5 -8 -5 2.43 0.78
 5 -8 -4 1.56 0.74
 5 -8 -4 1.17 0.61
 5 -8 -3 14.95 3.15
 5 -8 -3 20.17 2.35
 5 -8 -2 32.72 4.44
 5 -8 -2 40.91 3.34
 5 -8 -1 4.24 1.46
 5 -8 -1 6.83 1.43
 5 -8 0 0.51 1.15
 5 -8 0 0.49 0.69
 5 -8 1 -0.54 0.89
 5 -8 1 0.64 0.49
 5 -8 2 8.03 2.22
 5 -8 2 6.25 1.31
 5 -8 3 35.26 4.31
 5 -8 3 37.87 3.18
 5 -8 4 30.86 4.02
 5 -8 4 27.94 2.7
 5 -8 5 0.68 0.66
 5 -8 5 0.13 0.34
 5 -8 6 5.08 1.61
 5 -8 7 -0.24 0.49
 5 -8 8 0.03 0.58
 5 -8 9 6.68 1.53
 5 -8 10 11.23 1.96
 5 -8 11 0.53 0.49
 5 -8 12 9.05 1.43
 -5 7 13 0.82 0.45
 -5 7 13 2.54 0.87
 -5 7 12 1.86 0.79
 5 -7 -11 1.75 0.86
 -5 7 11 2.31 0.91
 5 -7 -10 9.65 1.86
 -5 7 10 11.11 2.17
 5 -7 -9 42.82 4.15
 -5 7 9 45.15 4.51
 5 -7 -8 0.55 0.9
 -5 7 8 2.17 1.14
 5 -7 -7 2.73 1.31
 -5 7 7 3.35 1.51
 5 -7 -6 2.9 1.13
 5 -7 -5 1.66 1.25
 5 -7 -5 0.82 0.37
 5 -7 -4 9.38 2.14
 5 -7 -4 7.61 2.23
 5 -7 -4 9.82 1.57
 5 -7 -3 4.26 1.66
 5 -7 -3 4.47 1.13
 5 -7 -2 0.47 0.94
 5 -7 -2 0.76 0.3
 5 -7 -1 0.11 1.06
 5 -7 -1 0.68 0.55
 5 -7 0 141.65 8.51
 5 -7 0 139.53 5.86
 5 -7 1 18.19 3
 5 -7 1 19.92 2.31
 -5 7 -1 23.05 7.52
 5 -7 2 40.06 4.43
 5 -7 2 36.72 3.05
 5 -7 3 7.92 1.94
 5 -7 3 7.46 1.41
 5 -7 4 1.38 0.61
 5 -7 4 3.2 0.87
 5 -7 5 0.62 0.77
 5 -7 5 -0.14 0.36
 5 -7 6 -0.33 0.66
 5 -7 6 0.58 0.43
 5 -7 7 4.33 1.35
 5 -7 8 3.69 1.28
 5 -7 9 12.22 2.29
 5 -7 10 0.6 0.72
 5 -7 11 0.44 0.54
 5 -7 12 4.85 1.12
 5 -7 13 4.96 0.92
 -5 6 14 3.57 0.89
 -5 6 14 2.32 0.83
 -5 6 13 23.15 2.65
 -5 6 13 17.23 2.55
 -5 6 12 11.57 2.29
 5 -6 -11 0.12 0.48
 -5 6 11 -0.56 0.73
 5 -6 -10 31.43 3.58
 -5 6 10 32.15 4.04
 5 -6 -9 11.25 2.24
 -5 6 9 9.56 2.19
 5 -6 -8 41.46 4.26
 -5 6 8 48.78 4.7
 5 -6 -7 33.01 3.87
 5 -6 -6 19.28 2.9
 5 -6 -5 38.87 3.95
 5 -6 -4 21.32 2.91
 5 -6 -4 18.65 3.31
 5 -6 -4 21.2 8.37
 5 -6 -3 0.24 2.4
 5 -6 -2 50.7 12.5
 5 -6 -1 14.32 7.13
 -5 6 1 10.07 4.58
 -5 6 0 30.59 7.97
 -5 6 -1 3.96 3.45
 -5 6 -2 7.86 4.53
 -5 6 -3 0.24 1.8
 5 -6 4 13.95 2.36
 -5 6 -4 20.6 6.86
 5 -6 5 2.63 1.34
 5 -6 5 5.34 1.34
 5 -6 6 2.41 1.23
 5 -6 6 4.65 1.46
 5 -6 7 14.45 2.4
 5 -6 7 14.28 2.39
 5 -6 8 1.54 1.29
 5 -6 8 0.4 0.78
 5 -6 9 15 2.33
 5 -6 9 14.15 2.3
 5 -6 10 1.77 0.89
 5 -6 10 2.03 0.92
 5 -6 11 3.61 1.06
 5 -6 11 5.29 1.35
 5 -6 12 1.22 0.48
 5 -6 12 2.04 0.95
 5 -6 13 13.97 1.62
 -5 5 15 55.78 3.39
 -5 5 14 4.13 1.22
 -5 5 14 3.18 1.16
 -5 5 13 52.24 4.38
 -5 5 13 41.56 4.24
 -5 5 12 1.52 0.99
 5 -5 -11 10.85 2.13
 -5 5 11 13.38 2.58
 5 -5 -10 61.15 5.07
 -5 5 10 61.72 5.57
 5 -5 -9 10.65 2.19
 -5 5 9 9.23 1.97
 5 -5 -8 3.81 1.41
 5 -5 -7 8.68 1.98
 5 -5 -6 0.48 0.48
 5 -5 -6 2.62 3.33
 5 -5 -5 -0.13 1.68
 5 -5 -4 10.94 5.79
 5 -5 -3 17.85 8.01
 5 -5 -2 1.26 2.5
 5 -5 -1 4.73 4.89
 -5 5 1 8.43 4.02
 5 -5 0 2.01 2.73
 -5 5 0 0.66 1.69
 -5 5 -1 2.55 1.96
 -5 5 -2 23.45 6.47
 5 -5 3 29.52 6.14
 -5 5 -3 22.91 6.97
 -5 5 -4 10.4 4.96
 -5 5 -5 116.98 16.55
 5 -5 6 10.65 2.11
 5 -5 6 11.27 2.03
 5 -5 7 21.36 2.84
 5 -5 7 20.76 2.83
 5 -5 8 97.42 6.08
 5 -5 8 98.73 6.08
 5 -5 9 1.37 1
 5 -5 9 0.95 1.02
 5 -5 10 6.78 1.64
 5 -5 10 6.14 1.67
 5 -5 11 0.25 0.6
 5 -5 11 0.09 0.59
 5 -5 12 2.37 0.92
 5 -5 12 2.24 0.8
 5 -5 13 1.22 0.63
 5 -5 13 -0.06 0.51
 -5 4 15 4.75 1.31
 -5 4 15 3.03 1.03
 -5 4 14 0.59 0.92
 -5 4 14 0.66 0.9
 -5 4 13 1.32 0.91
 -5 4 13 0.81 0.92
 -5 4 12 81.59 6.48
 5 -4 -11 5.31 1.59
 -5 4 11 4.04 1.42
 5 -4 -10 22.83 3.14
 -5 4 10 25.69 3.6
 5 -4 -9 6.7 1.74
 -5 4 9 6.81 1.79
 5 -4 -8 0.95 0.69
 5 -4 -7 61.85 14.15
 5 -4 -6 204 24.41
 5 -4 -5 15.15 6.99
 5 -4 -4 53.01 11.87
 5 -4 -3 9.87 4.31
 5 -4 -2 3.77 3.77
 -5 4 2 6.08 3.22
 5 -4 -1 2.43 2.85
 -5 4 1 2.64 2.24
 5 -4 0 96.94 14.09
 -5 4 0 88.79 11.46
 -5 4 -1 -0.2 1.76
 -5 4 -2 35.69 7.91
 -5 4 -3 3.11 2.46
 5 -4 3 3.32 2.19
 -5 4 -4 39.6 8.74
 -5 4 -5 258.22 23.46
 5 -4 6 0.27 0.54
 -5 4 -6 2.69 3.25
 5 -4 7 21.61 2.71
 5 -4 7 20.62 2.79
 5 -4 8 5.03 1.38
 5 -4 8 6.49 1.68
 5 -4 9 6 1.56
 5 -4 9 6.81 1.69
 5 -4 10 6.25 1.54
 5 -4 10 6.38 1.56
 5 -4 11 16.36 2.19
 5 -4 11 14.96 2.3
 5 -4 12 4.43 1.08
 5 -4 12 3.04 1.03
 5 -4 13 43.46 3.22
 5 -4 14 37.02 2.51
 -5 3 16 45.64 3.31
 -5 3 15 1.75 0.92
 -5 3 15 3.04 1.12
 -5 3 14 2.83 1.21
 -5 3 14 0.92 0.87
 -5 3 13 18.61 3.02
 -5 3 13 21.38 3.46
 -5 3 12 1.93 1.57
 5 -3 -11 47.16 4.41
 -5 3 11 43.16 4.85
 5 -3 -10 4.47 1.22
 -5 3 10 -0.07 0.6
 5 -3 -9 2.8 1.32
 5 -3 -8 7.73 4.7
 5 -3 -7 223.11 25.14
 5 -3 -6 21.4 7.78
 5 -3 -5 243.66 23.74
 5 -3 -4 242.02 23.12
 5 -3 -3 58.11 11.07
 5 -3 -2 5.92 3.36
 -5 3 2 8.54 3.27
 5 -3 -1 167.89 17.66
 -5 3 1 166 14.11
 5 -3 0 2.76 1.85
 5 -3 0 4.36 2.7
 -5 3 0 2.33 2.07
 5 -3 1 351.33 18.87
 5 -3 1 371.06 24.58
 -5 3 -1 364.73 22.18
 5 -3 2 118.59 11.33
 -5 3 -2 106.77 12.76
 -5 3 -3 17.7 5.51
 5 -3 3 14.38 4.16
 -5 3 -4 15.35 5.27
 5 -3 4 14.26 4.1
 -5 3 -5 1.49 1.81
 -5 3 -6 46.51 9.7
 5 -3 7 5.37 1.3
 5 -3 7 6.17 1.39
 -5 3 -7 7.95 4.78
 5 -3 8 16.5 2.24
 5 -3 8 16.04 2.43
 5 -3 9 1.62 1.05
 5 -3 10 24.83 3.04
 5 -3 11 0.29 0.73
 5 -3 12 5.07 1.29
 5 -3 13 107.77 5.2
 5 -3 14 24.01 2.1
 -5 2 16 1.18 0.93
 -5 2 15 16.77 2.6
 -5 2 15 17.34 2.74
 -5 2 14 2.75 1.32
 -5 2 14 4.2 1.53
 -5 2 13 234.44 10.56
 -5 2 13 214.39 10.84
 -5 2 12 5.21 2.11
 -5 2 12 4.05 1.61
 5 -2 -11 22.44 3.15
 -5 2 11 19.09 3.16
 5 -2 -10 61.16 4.99
 -5 2 10 62.57 5.64
 5 -2 -9 86.3 16.51
 5 -2 -8 25.86 8.7
 5 -2 -7 70.02 13.54
 5 -2 -6 24.24 7.65
 5 -2 -5 203.94 20.51
 5 -2 -4 23.71 7.13
 5 -2 -3 3.56 3.56
 5 -2 -2 40.23 8.28
 -5 2 2 38.38 6.13
 5 -2 -1 113.19 13.11
 -5 2 1 120.12 10.98
 5 -2 0 157.61 14.97
 5 -2 0 161.18 13.25
 -5 2 0 153.62 12.95
 5 -2 1 1504.08 40.13
 5 -2 1 1553.74 44.92
 -5 2 -1 1439.02 40.9
 5 -2 2 336.55 19.17
 5 -2 2 332.54 18.78
 -5 2 -2 324.9 20.47
 -5 2 -3 3.6 2.73
 5 -2 3 6.71 2.98
 -5 2 -4 0.47 1.27
 5 -2 4 1.77 2.05
 -5 2 -5 2.32 2.57
 5 -2 5 0.07 0.8
 -5 2 -6 2.07 2.51
 -5 2 -7 2.95 3.26
 5 -2 8 -0.29 0.74
 5 -2 9 10.68 1.51
 5 -2 10 152.26 7.51
 5 -2 10 151.74 5.91
 5 -2 11 225.24 6.89
 5 -2 11 225.11 8.91
 5 -2 12 4.07 1.09
 5 -2 13 36.87 3.07
 5 -2 14 1.04 0.57
 -5 1 17 10.09 1.51
 -5 1 16 2.12 1.17
 -5 1 15 7.2 1.81
 -5 1 15 9.3 2.06
 -5 1 14 30.83 3.79
 -5 1 14 26.35 3.74
 -5 1 13 265.68 11.5
 -5 1 13 225.18 11.3
 -5 1 12 9.7 2.45
 -5 1 12 6.13 1.99
 5 -1 -11 255.79 10.43
 -5 1 11 282.25 11.69
 -5 1 11 245.04 11.56
 5 -1 -10 26.75 3.28
 5 -1 -10 24.67 3.25
 5 -1 -9 61.74 13.19
 5 -1 -8 25.62 8.24
 5 -1 -7 5.66 4.18
 5 -1 -6 4.99 3.51
 5 -1 -5 9.64 4.7
 5 -1 -4 -0.79 2.69
 5 -1 -3 168.56 15.74
 -5 1 2 2164.28 39.09
 5 -1 -2 2046.16 52.24
 5 -1 -1 1480.93 42.64
 5 -1 -1 1465.6 40.58
 -5 1 1 1432.08 33.63
 5 -1 0 70.79 8.89
 5 -1 0 67.29 8.71
 5 -1 0 72.64 8.41
 -5 1 0 71.45 7.96
 5 -1 1 298.03 18.42
 5 -1 1 276.29 16.65
 -5 1 -1 260 16.07
 -5 1 -2 16.29 4.69
 5 -1 2 18.18 4.73
 5 -1 2 20.63 4.93
 -5 1 -3 12.45 3.93
 5 -1 3 15.9 4.25
 5 -1 4 91.55 10.52
 -5 1 -4 78.65 10.78
 -5 1 -5 13.71 4.78
 5 -1 5 13.25 4.21
 -5 1 -6 5.51 3.89
 5 -1 6 7.72 3.63
 -5 1 -7 8.11 4.11
 5 -1 7 5.7 1.1
 5 -1 8 3.68 1.03
 5 -1 8 1.03 0.69
 5 -1 9 60.56 3.92
 5 -1 9 54.41 3.67
 5 -1 10 21.24 2.24
 5 -1 11 11.88 1.57
 5 -1 12 32.99 2.54
 5 -1 12 36.42 3.32
 5 -1 13 29.35 2.73
 5 -1 13 26.53 1.95
 5 -1 14 0.09 0.31
 -5 0 17 0.22 0.38
 -5 0 16 0.82 0.85
 -5 0 15 -0.04 0.58
 -5 0 14 1.72 1.16
 -5 0 14 0.78 0.73
 -5 0 13 70.15 5.97
 -5 0 13 62.64 5.88
 -5 0 12 30.25 4.09
 -5 0 12 26.4 3.96
 5 0 -11 69.01 5.32
 -5 0 11 66.91 5.66
 -5 0 11 56.49 5.41
 5 0 -11 69.69 5.56
 5 0 -10 243.05 26.99
 5 0 -10 258.98 10.23
 -5 0 10 266.5 10.81
 5 0 -10 270.79 10.78
 5 0 -9 5.23 4.35
 5 0 -8 15.92 6.33
 5 0 -7 15.73 6.55
 5 0 -6 117.93 14.82
 5 0 -5 1.63 2.58
 5 0 -4 625.13 29.89
 5 0 -3 8.13 3.06
 5 0 -2 771.68 29.08
 5 0 -1 73.15 8.59
 5 0 -1 79.73 9.91
 5 0 -1 75.15 8.37
 5 0 0 -0.47 1.23
 5 0 0 1.7 1.8
 5 0 1 385.87 21.68
 5 0 1 376.87 19.71
 -5 0 -1 345.49 17.1
 -5 0 -2 11.32 3.23
 5 0 2 8.71 3
 5 0 2 12.53 4.13
 -5 0 -3 16.54 4.45
 5 0 3 13.38 4.14
 -5 0 -4 0.75 2.12
 5 0 4 0.76 1.61
 -5 0 -5 2.87 2.1
 5 0 5 6.26 3.21
 -5 0 -6 9.68 4.38
 5 0 6 5.26 3.3
 -5 0 -7 98.18 14.01
 5 0 7 99.5 4.91
 5 0 7 101.65 5.07
 5 0 7 104.36 6.47
 5 0 8 9.2 1.56
 5 0 8 6.73 1.29
 5 0 9 1.53 0.55
 5 0 10 25.33 2.48
 5 0 11 3.19 0.71
 5 0 12 13.45 1.62
 5 0 13 0.81 0.52
 5 0 13 1.97 0.58
 5 0 14 9.04 0.96
 5 0 14 9.03 1.29
 -5 -1 17 0.06 0.45
 -5 -1 16 1.89 1.01
 -5 -1 15 14.9 2.66
 -5 -1 14 0.36 0.81
 -5 -1 13 9.04 2.19
 -5 -1 13 9.41 2.41
 -5 -1 12 40.06 4.62
 -5 -1 12 41.05 4.78
 5 1 -12 46.79 4.78
 5 1 -11 315.23 11.39
 -5 -1 11 302.83 11.94
 -5 -1 11 276.82 12.04
 5 1 -11 312.92 12.04
 5 1 -10 -3.07 4.42
 5 1 -10 0.61 0.66
 -5 -1 10 0.32 0.71
 5 1 -10 0.49 0.9
 5 1 -9 9 5.48
 5 1 -8 9.51 4.76
 5 1 -7 0.47 2.48
 5 1 -6 140.73 15.45
 5 1 -5 122.31 10.19
 5 1 -5 121.06 13.27
 5 1 -4 4.08 1.97
 5 1 -4 4.22 2.04
 5 1 -3 286.75 16.09
 5 1 -3 278.77 17.51
 5 1 -2 111.86 11.66
 5 1 -2 100.99 9.61
 5 1 -2 104.28 9.82
 5 1 -1 67.12 9.08
 5 1 -1 69.87 8.22
 5 1 0 66.84 9.29
 5 1 0 56.22 7.62
 5 1 1 3.48 1.98
 5 1 1 2.98 2
 5 1 2 3.49 2.57
 5 1 2 2.22 2.04
 5 1 3 112.22 12.02
 5 1 4 414.94 24.23
 5 1 5 9.44 3.76
 5 1 6 210.7 19.05
 5 1 7 2.23 0.98
 5 1 7 3.14 1.63
 5 1 7 2.98 1.02
 5 1 8 3.6 1.97
 5 1 8 0.89 0.65
 5 1 9 3.6 2.1
 5 1 9 -0.79 0.96
 5 1 10 14.38 1.81
 5 1 11 6.78 1.2
 5 1 12 4.64 0.93
 5 1 13 -0.06 0.51
 5 1 13 -0.16 0.27
 5 1 14 1.34 0.47
 5 1 14 0.47 0.29
 -5 -2 17 18.1 2.26
 -5 -2 16 1.61 1.08
 -5 -2 15 0.87 0.74
 -5 -2 14 1.44 1.09
 -5 -2 13 17.46 3.09
 5 2 -13 19.63 3.32
 -5 -2 12 27.96 3.78
 5 2 -12 29.53 3.91
 -5 -2 11 238.19 10.85
 5 2 -11 247.86 11.26
 5 2 -10 -0.1 1.74
 -5 -2 10 1.64 0.93
 5 2 -10 2.19 1.02
 5 2 -10 2.41 1.13
 5 2 -9 208.79 22.11
 5 2 -8 320.25 25.76
 5 2 -7 0.25 1.15
 5 2 -6 259.42 20.17
 5 2 -5 1.55 1.4
 5 2 -5 5.04 2.33
 5 2 -4 24.56 5.53
 5 2 -4 24.89 5.81
 5 2 -4 24.66 4.86
 5 2 -3 433.96 23.62
 5 2 -3 430.77 19.79
 5 2 -3 388.08 19.71
 5 2 -2 4.04 2.17
 5 2 -2 4.92 2.46
 5 2 -1 19.34 5.14
 5 2 -1 18.19 4.44
 5 2 0 72.92 10
 5 2 0 71.88 8.82
 5 2 1 4.45 2.61
 5 2 1 3.4 2.46
 5 2 2 91.87 11.05
 5 2 3 0.15 1.77
 5 2 4 4.74 3.08
 5 2 4 4.29 2.31
 5 2 5 15.36 5.24
 5 2 6 13.65 2.28
 5 2 6 12.57 1.77
 5 2 6 14.38 2.51
 5 2 6 12.1 1.74
 5 2 6 14.14 2.5
 5 2 7 13.3 2.21
 5 2 7 16.17 3.15
 5 2 7 12.61 1.89
 5 2 7 18.03 3.02
 5 2 7 11.53 1.73
 5 2 8 1.32 1.22
 5 2 8 0.29 0.65
 5 2 9 16.25 1.98
 5 2 9 28.99 3.66
 5 2 10 -0.64 0.77
 5 2 11 10.17 1.41
 5 2 12 11.79 1.43
 5 2 13 4.24 0.74
 -5 -3 17 0.05 0.44
 -5 -3 16 0.39 0.55
 -5 -3 15 1.6 0.9
 -5 -3 14 0.86 1.31
 5 3 -14 1.91 0.7
 -5 -3 13 12.58 2.62
 5 3 -13 10.78 2.66
 -5 -3 12 86.39 6.8
 5 3 -12 90.88 7.15
 -5 -3 11 51.26 5.1
 5 3 -11 58.62 5.72
 -5 -3 10 4.84 1.58
 5 3 -10 7.88 2.19
 5 3 -9 20.55 6.68
 5 3 -8 324.72 25.39
 5 3 -7 20.96 6.35
 5 3 -6 1.45 2.25
 5 3 -6 1.28 1.82
 5 3 -5 208.23 17.02
 5 3 -5 196.75 15.87
 5 3 -4 6.53 3.4
 5 3 -4 5.17 2.3
 5 3 -3 444.01 24.5
 5 3 -3 461.81 21.11
 5 3 -2 308.23 20.53
 5 3 -2 304.53 17.97
 5 3 -1 92.36 11.39
 5 3 -1 97.44 10.45
 5 3 0 56.04 9.25
 5 3 0 61.81 8.78
 5 3 1 1.29 2.25
 5 3 2 27.12 5.04
 5 3 2 21.16 5.67
 5 3 3 4.67 2.91
 5 3 3 5.68 2.47
 5 3 4 6.56 2.97
 5 3 5 17.97 4.84
 5 3 5 14.84 2.25
 5 3 5 13.81 1.72
 5 3 6 28.59 3.19
 5 3 6 24.8 2.46
 5 3 6 31.95 4
 5 3 6 28.53 2.76
 5 3 6 30.17 3.65
 5 3 7 7.15 1.67
 5 3 7 5.37 1.19
 5 3 7 7.07 2.08
 5 3 7 4.17 0.75
 5 3 8 54.62 4.59
 5 3 8 46.9 3.38
 5 3 8 53.57 4.88
 5 3 9 3.52 1.69
 5 3 9 -0.69 1.07
 5 3 10 15.52 2.77
 5 3 10 7.4 1.23
 5 3 11 8.53 1.23
 5 3 12 74.25 3.42
 5 3 13 5.49 0.81
 -5 -4 17 5.33 0.9
 -5 -4 17 4.47 1.06
 -5 -4 16 1.16 0.66
 -5 -4 15 2.49 1.03
 -5 -4 14 -0.49 0.71
 5 4 -14 1.33 1.31
 -5 -4 13 4.3 1.66
 5 4 -13 4.15 1.86
 -5 -4 12 37.53 4.5
 5 4 -12 41.88 5.14
 -5 -4 11 230.98 10.87
 5 4 -11 263.87 12.7
 -5 -4 10 6.17 1.95
 5 4 -10 6.97 2.07
 5 4 -9 284.91 25.58
 5 4 -9 301.64 12.62
 5 4 -8 43.54 9.48
 5 4 -7 3.75 2.31
 5 4 -7 4.01 3.21
 5 4 -6 0.55 2.14
 5 4 -6 -0.81 1.47
 5 4 -5 -0.77 2.4
 5 4 -4 2.03 1.75
 5 4 -4 0.01 2.51
 5 4 -4 -0.36 0.64
 5 4 -3 35.48 7.19
 5 4 -3 32.67 7.38
 5 4 -3 35.41 6.22
 5 4 -2 136.44 14.57
 5 4 -2 140.47 14.63
 5 4 -2 145.14 13.05
 5 4 -1 49.76 8.59
 5 4 -1 61.73 9.79
 5 4 -1 52.77 8.41
 5 4 0 261.03 19.28
 5 4 1 0.1 1.22
 5 4 1 0.52 1.44
 5 4 2 24.07 6.42
 5 4 2 30.37 5.5
 5 4 3 16.09 4.2
 5 4 4 27.99 5.75
 5 4 4 23.19 3.1
 5 4 4 20.56 2.7
 5 4 5 30.84 2.72
 5 4 5 30.02 3.71
 5 4 5 31.58 2.97
 5 4 5 30.05 3.38
 5 4 6 57.09 4.52
 5 4 6 67.91 5.96
 5 4 6 57.92 3.82
 5 4 6 62.79 4.11
 5 4 6 61.14 5.07
 5 4 7 0.81 0.88
 5 4 7 1.24 1.24
 5 4 7 -1.5 0.97
 5 4 8 16.27 2.57
 5 4 8 12.9 1.7
 5 4 9 39.1 3.03
 5 4 9 43.66 4.14
 5 4 10 38.36 2.82
 5 4 10 46.21 4.03
 5 4 11 12.12 1.41
 5 4 12 30.15 1.96
 -5 -5 17 6.09 1.17
 -5 -5 16 0.55 0.52
 -5 -5 15 5.17 1.48
 5 5 -15 6.52 1.88
 -5 -5 14 2.96 1.32
 5 5 -14 1.1 1.19
 -5 -5 13 0.57 1.07
 5 5 -13 0.31 0.88
 -5 -5 12 32.5 4.09
 5 5 -12 29.87 4.57
 -5 -5 11 2.83 1.25
 5 5 -11 3.25 1.82
 -5 -5 10 14.65 2.74
 5 5 -10 15.46 3.16
 5 5 -9 381.59 15.12
 5 5 -9 348.27 10.44
 5 5 -8 5.49 3.35
 5 5 -8 6.29 1.99
 5 5 -7 103.36 13.6
 5 5 -6 138.55 16.69
 5 5 -5 0.85 2.17
 5 5 -5 0.95 1.78
 5 5 -4 21.75 5.83
 5 5 -4 25.98 7.06
 5 5 -3 44.45 8.45
 5 5 -3 35.15 7.72
 5 5 -3 49.35 7.99
 5 5 -2 223.36 19.32
 5 5 -2 254.45 18.56
 5 5 -1 190.97 17.67
 5 5 0 26.63 6.63
 5 5 0 32.51 5.47
 5 5 1 10.72 3.46
 5 5 2 38.34 6.52
 5 5 3 1.88 1.85
 5 5 3 1.18 0.85
 5 5 3 -1.68 2.06
 5 5 3 0.22 0.79
 5 5 3 1.3 1.43
 5 5 4 45.05 4.76
 5 5 4 46.66 3.27
 5 5 4 45.64 3.62
 5 5 4 41.3 3.99
 5 5 5 46.53 5.08
 5 5 5 46.91 3.66
 5 5 5 46.92 3.3
 5 5 5 44.81 4.27
 5 5 6 27.62 3.13
 5 5 6 37.04 4.69
 5 5 6 30.82 2.91
 5 5 6 29.22 2.57
 5 5 6 28.8 3.44
 5 5 7 81.41 5.42
 5 5 7 87.69 4.63
 5 5 7 92.92 7.43
 5 5 7 86.2 6.07
 5 5 8 26.05 3.09
 5 5 8 27.04 2.47
 5 5 8 30.38 3.54
 5 5 9 2.64 1.06
 5 5 9 1.35 0.41
 5 5 10 4.02 1.56
 5 5 10 0.05 0.37
 5 5 11 0.12 0.26
 -5 -6 16 5.03 1.16
 -5 -6 15 5.79 1.45
 5 6 -15 7.71 2.18
 -5 -6 14 3.87 1.5
 5 6 -14 1.82 1.16
 -5 -6 13 -0.84 1.11
 5 6 -13 0.27 1.05
 -5 -6 12 3.33 1.21
 5 6 -12 4.63 2.21
 -5 -6 11 30.51 3.91
 5 6 -11 31.61 4.85
 -5 -6 10 58.76 5.3
 5 6 -10 62.98 6.76
 5 6 -9 10.29 1.86
 5 6 -9 12.36 3
 5 6 -8 10.07 1.87
 5 6 -8 13.04 2.89
 5 6 -7 2.79 1.3
 5 6 -7 1.24 0.46
 5 6 -6 1.81 3.02
 5 6 -6 0.77 0.69
 5 6 -5 5.38 3.74
 5 6 -4 42.62 9.22
 5 6 -3 -0.25 1.53
 5 6 -2 8.5 4.31
 5 6 -1 15.13 5.27
 5 6 0 63.74 10.78
 5 6 1 4.96 2.51
 5 6 1 7.02 1.68
 5 6 1 4.09 1.26
 5 6 2 0.78 1.54
 5 6 2 2.03 1.13
 5 6 2 -0.05 0.98
 5 6 3 12.13 2.07
 5 6 3 5.57 1.35
 5 6 3 10.05 2.23
 5 6 4 111.7 7.79
 5 6 4 120.61 5.96
 5 6 4 112.25 6.77
 5 6 5 303.6 12.8
 5 6 5 302.87 9.2
 5 6 5 315.99 8.48
 5 6 5 302.12 11.3
 5 6 6 174.27 7.54
 5 6 6 195.85 10.46
 5 6 6 186.86 6.54
 5 6 6 196.35 9.02
 5 6 7 0.87 0.81
 5 6 7 2.57 1.4
 5 6 7 1.01 0.47
 5 6 8 17.46 2.31
 5 6 8 14.05 1.64
 5 6 8 18.91 2.76
 5 6 9 4.65 1.42
 5 6 9 4.8 0.92
 5 6 10 0.9 0.46
 5 6 10 2.32 1.13
 -5 -7 15 8.65 1.65
 5 7 -15 4.94 1.37
 -5 -7 14 0.22 0.64
 5 7 -14 -0.24 0.9
 -5 -7 13 0.4 0.78
 5 7 -13 -0.18 0.91
 -5 -7 12 0.43 0.64
 5 7 -12 0.28 0.89
 -5 -7 11 1.73 1.04
 5 7 -11 3.3 1.88
 5 7 -10 19.89 4.24
 5 7 -10 18.8 2.49
 5 7 -9 1.81 0.93
 5 7 -9 2.03 1.47
 5 7 -8 42.63 5.57
 5 7 -8 37.16 3.59
 5 7 -7 657.2 21
 5 7 -7 651.77 15.19
 5 7 -6 104.35 8.08
 5 7 -6 108.81 6.21
 5 7 -5 3.8 1.25
 5 7 -5 1.32 1.45
 5 7 -4 22.33 2.77
 5 7 -3 27.84 3.13
 5 7 -2 -0.52 0.55
 5 7 -2 1.08 0.79
 5 7 -1 55.74 4.29
 5 7 -1 52.92 4.15
 5 7 0 4.72 1.19
 5 7 0 3.5 1.22
 5 7 1 55.54 5.25
 5 7 1 49.07 4.35
 5 7 2 169.22 9.41
 5 7 2 169.31 8.14
 5 7 3 317.33 13.09
 5 7 3 326.72 11.52
 5 7 4 8.31 2.76
 5 7 4 1.98 0.96
 5 7 5 29.64 4.9
 5 7 5 24.27 3.11
 5 7 6 2.32 0.93
 5 7 7 18.22 2.34
 5 7 7 21.48 2.68
 5 7 8 19.61 2.15
 5 7 8 21.26 2.58
 5 7 9 3.8 1.11
 5 8 -15 8.23 1.83
 5 8 -14 0.01 0.97
 5 8 -13 6.99 2.01
 -5 -8 12 1.67 1.16
 5 8 -12 3.16 1.6
 -5 -8 11 0.78 0.92
 5 8 -11 -0.12 1.58
 5 8 -10 18.64 2.45
 5 8 -10 18.4 3.8
 5 8 -9 9.32 1.82
 5 8 -9 7.98 2.61
 5 8 -8 2.96 1.09
 5 8 -8 1.93 1.28
 5 8 -7 296.54 14.55
 5 8 -7 322.33 10.89
 5 8 -6 -0.49 0.74
 5 8 -6 1.67 1.08
 5 8 -5 9.49 2.03
 5 8 -4 60.35 4.71
 5 8 -3 -0.23 0.72
 5 8 -3 -0.09 0.77
 5 8 -2 11.87 2
 5 8 -2 10.03 1.84
 5 8 -1 26.29 3.33
 5 8 -1 25.39 3.05
 5 8 -1 24.07 2.94
 5 8 0 68.12 5.71
 5 8 0 54.52 4.21
 5 8 0 57.06 4.58
 5 8 1 0.98 0.88
 5 8 1 0 0.62
 5 8 2 4.95 1.84
 5 8 2 2.1 1.13
 5 8 3 20.01 3.57
 5 8 3 15.69 2.57
 5 8 4 7.58 2.65
 5 8 4 -0.89 1.43
 5 8 5 0.02 0.64
 5 8 6 4.84 1.25
 5 8 7 13.11 1.99
 5 8 8 0.5 0.67
 5 8 9 3.48 0.98
 5 9 -14 -0.32 0.81
 5 9 -13 0.22 1.04
 5 9 -12 2.6 1.87
 5 9 -11 1.79 1.28
 5 9 -11 2.02 0.83
 5 9 -10 16.28 3.44
 5 9 -10 16.83 2.27
 5 9 -9 3.19 1.14
 5 9 -9 5.98 1.99
 5 9 -8 20.98 3.86
 5 9 -8 23.31 2.94
 5 9 -7 8.17 1.8
 5 9 -7 5.25 2.07
 5 9 -6 17.63 2.58
 5 9 -6 16.41 3.52
 5 9 -5 26.68 3.17
 5 9 -4 1.66 1.09
 5 9 -3 31.1 3.15
 5 9 -3 30.47 3.36
 5 9 -2 1.03 0.8
 5 9 -2 1.95 1.05
 5 9 -1 95.68 6.38
 5 9 -1 86.98 5.49
 5 9 0 3.84 1.4
 5 9 0 3.38 1.34
 5 9 1 11.11 2.38
 5 9 1 7.99 1.86
 5 9 2 8.96 2.4
 5 9 2 4 1.42
 5 9 3 36.13 4.44
 5 9 3 25.99 2.92
 5 9 4 19.89 2.55
 5 9 5 1.72 0.91
 5 9 6 7.3 1.44
 5 9 7 8.34 1.42
 5 10 -13 58.98 4.92
 5 10 -12 9.79 2.42
 5 10 -11 0.82 0.71
 5 10 -11 1.37 0.64
 5 10 -10 3.71 1.82
 5 10 -10 3.05 0.99
 5 10 -9 6.89 2.5
 5 10 -9 6.22 1.32
 5 10 -8 3.65 1.56
 5 10 -8 1.55 0.52
 5 10 -7 6.37 2.07
 5 10 -7 6.99 1.64
 5 10 -6 0.22 0.7
 5 10 -5 4.43 1.48
 5 10 -4 72.91 4.58
 5 10 -4 74.08 5.08
 5 10 -3 12.29 1.94
 5 10 -3 9.31 1.76
 5 10 -2 19.97 2.59
 5 10 -2 18.92 2.52
 5 10 -1 1.3 1.16
 5 10 -1 1.77 0.85
 5 10 -1 2.6 0.94
 5 10 0 3.43 1.22
 5 10 1 13.61 2.74
 5 10 1 3.09 1.06
 5 10 2 31.57 3.11
 5 10 3 5.62 1.18
 5 10 4 0.72 0.74
 5 10 5 16.61 1.91
 5 10 6 4.8 0.98
 5 11 -11 -0.23 0.48
 5 11 -10 4.84 1.63
 5 11 -10 1.41 0.58
 5 11 -9 2.24 1.49
 5 11 -9 0.03 0.38
 5 11 -8 1.77 0.73
 5 11 -7 3.65 1.1
 5 11 -6 12.96 2
 5 11 -5 38.63 3.41
 5 11 -4 0.72 0.64
 5 11 -4 2.18 0.93
 5 11 -4 0.66 0.41
 5 11 -3 0.18 1.18
 5 11 -3 -0.72 0.58
 5 11 -3 0.26 0.56
 5 11 -2 1.07 1.04
 5 11 -2 0.15 0.43
 5 11 -2 1.3 0.78
 5 11 -1 1.81 1.09
 5 11 -1 1.98 0.85
 5 11 -1 1.65 0.63
 5 11 0 23.99 2.53
 5 11 1 11.47 1.69
 5 11 2 5.2 1.08
 5 11 3 3.18 0.92
 5 11 4 3.27 0.68
 5 12 -9 0.48 0.4
 5 12 -8 1.75 0.92
 5 12 -7 50.63 4.69
 5 12 -7 48.51 3.11
 5 12 -6 2.67 1.06
 5 12 -6 2.48 0.78
 5 12 -5 4.67 1.66
 5 12 -5 6.48 1.26
 5 12 -4 1.2 1.02
 5 12 -4 1.33 0.58
 5 12 -3 12.93 2.36
 5 12 -3 16.54 1.76
 5 12 -2 1.57 0.85
 5 12 -2 3.54 0.91
 5 12 -1 -0.24 0.54
 5 12 0 4.88 0.89
 5 12 1 0.07 0.38
 6 -12 -3 0.26 0.49
 6 -12 -2 1.04 0.54
 6 -12 -1 0.81 0.36
 6 -12 0 6.84 1.06
 6 -12 1 11.29 1.34
 6 -12 2 22.14 1.84
 6 -12 2 22.14 1.81
 6 -12 3 0.17 0.26
 6 -12 4 -0.61 0.36
 6 -12 4 0.76 0.31
 6 -12 5 0.21 0.26
 6 -11 -7 1.91 0.65
 6 -11 -6 1.45 0.73
 6 -11 -5 3.08 0.97
 6 -11 -4 3.05 0.96
 6 -11 -3 29.67 2.73
 6 -11 -3 27.2 2.21
 6 -11 -2 2.41 0.97
 6 -11 -2 4.21 1.08
 6 -11 -1 0.42 0.53
 6 -11 -1 0.24 0.42
 6 -11 0 3.3 1
 6 -11 0 2.83 0.78
 6 -11 1 2.38 1.28
 6 -11 1 2.53 0.71
 6 -11 2 14.2 2.46
 6 -11 2 17.2 1.87
 6 -11 3 2.52 1.06
 6 -11 3 2.5 0.72
 6 -11 4 15.97 2.46
 6 -11 4 21.04 1.95
 6 -11 4 19.86 1.88
 6 -11 5 -0.95 0.59
 6 -11 5 0.32 0.26
 6 -11 6 1.16 0.73
 6 -11 7 33.08 2.88
 6 -11 8 88.33 4.14
 6 -10 -8 2.56 0.76
 6 -10 -7 3.53 1.13
 6 -10 -6 18.77 2.44
 6 -10 -5 312.87 9.79
 6 -10 -4 166.3 7.34
 6 -10 -4 155.51 5.71
 6 -10 -3 16.23 2.38
 6 -10 -3 13.6 1.82
 6 -10 -2 1.34 0.46
 6 -10 -2 1.84 0.65
 6 -10 -1 11.08 1.94
 6 -10 -1 9 2.03
 6 -10 -1 9.59 1.59
 6 -10 0 1.4 0.73
 6 -10 0 0.55 0.93
 6 -10 0 1.71 0.81
 6 -10 1 40.27 4.53
 6 -10 1 47.92 3.5
 6 -10 2 -1.13 1
 6 -10 2 1.4 0.73
 6 -10 3 1.74 0.74
 6 -10 3 2.76 0.79
 6 -10 4 4.57 1.36
 6 -10 4 6.17 1.25
 6 -10 5 103.92 4.62
 6 -10 5 94.17 4.28
 6 -10 6 7.99 1.79
 6 -10 6 11.46 1.44
 6 -10 7 78.25 5.2
 6 -10 8 10.99 1.86
 6 -10 9 78.69 4.3
 6 -9 -10 0.61 0.38
 6 -9 -9 3.75 1.04
 6 -9 -8 3.72 1.21
 6 -9 -7 0.94 0.64
 6 -9 -6 -0.36 0.63
 6 -9 -5 341.44 11.27
 6 -9 -5 323.54 8.59
 6 -9 -4 6.87 1.88
 6 -9 -4 5.99 1.35
 6 -9 -3 12.97 2.25
 6 -9 -3 14.77 2.02
 6 -9 -2 10.04 1.99
 6 -9 -2 9.31 2.49
 6 -9 -2 9.96 1.63
 6 -9 -1 2.02 0.99
 6 -9 -1 1.41 0.71
 6 -9 -1 0.15 0.39
 6 -9 0 -0.44 0.62
 6 -9 0 -1.91 1.41
 6 -9 0 -0.32 0.38
 6 -9 1 7.74 2.14
 6 -9 1 8.93 1.58
 6 -9 2 3.62 1.44
 6 -9 2 4.08 1.08
 6 -9 3 1.08 0.9
 6 -9 3 2.34 0.9
 6 -9 4 1.04 0.8
 6 -9 4 0.64 0.58
 6 -9 5 16.75 3.04
 6 -9 5 18.96 2.17
 6 -9 5 17.82 2.02
 6 -9 6 7.45 1.87
 6 -9 6 7.51 1.28
 6 -9 7 5.16 1.62
 6 -9 8 29.33 3.15
 6 -9 9 7.91 1.65
 6 -9 10 3.77 1
 6 -8 -11 0.19 0.34
 6 -8 -10 0.82 0.67
 6 -8 -9 2.57 1.07
 6 -8 -8 -0.34 0.76
 6 -8 -7 2.69 1.13
 6 -8 -6 13.68 2.52
 6 -8 -5 1.56 1.16
 6 -8 -5 -0.33 0.47
 6 -8 -4 0.35 0.62
 6 -8 -4 -0.17 0.37
 6 -8 -3 2.66 1.17
 6 -8 -3 1.49 0.69
 6 -8 -3 2.53 0.98
 6 -8 -2 40.51 3.96
 6 -8 -2 35 4.63
 6 -8 -2 37.68 3.31
 6 -8 -1 3.34 1.17
 6 -8 -1 2.38 1.17
 6 -8 -1 2.06 0.93
 6 -8 0 10.24 1.97
 6 -8 0 7.16 2.13
 6 -8 0 9.48 1.7
 6 -8 1 33.35 4.44
 6 -8 1 31.75 3.08
 6 -8 2 48.51 5.25
 6 -8 2 42.42 3.44
 6 -8 3 1.25 1.12
 6 -8 3 0.23 0.53
 6 -8 4 90.68 6.8
 6 -8 4 91.01 4.9
 6 -8 5 0.84 0.65
 6 -8 5 2.06 0.88
 6 -8 5 0.78 0.39
 6 -8 6 1.75 1
 6 -8 6 0.98 0.62
 6 -8 7 20.37 2.92
 6 -8 8 0.07 0.64
 6 -8 9 5.45 1.41
 6 -8 10 0.35 0.58
 6 -8 11 0.55 0.45
 -6 7 13 0.32 0.37
 -6 7 12 3.11 0.98
 6 -7 -11 32.73 2.96
 6 -7 -10 10.42 1.96
 6 -7 -9 0.12 0.57
 6 -7 -8 8.81 2.01
 6 -7 -7 0.76 0.59
 6 -7 -6 1.24 0.98
 6 -7 -5 11.78 2.34
 6 -7 -5 11.89 1.81
 6 -7 -4 11 2.19
 6 -7 -4 12.16 1.82
 6 -7 -3 12.92 2.29
 6 -7 -3 11.7 2.78
 6 -7 -3 14.89 2.02
 6 -7 -2 22.61 2.9
 6 -7 -2 22.17 3.75
 6 -7 -2 22.99 2.56
 6 -7 -1 15.35 2.35
 6 -7 -1 15.53 3.12
 6 -7 -1 15.97 2.11
 6 -7 0 64.67 6.05
 6 -7 0 67.44 4.32
 6 -7 1 108.08 7.61
 6 -7 1 113.2 5.55
 6 -7 2 1.3 0.84
 6 -7 2 0.9 0.44
 6 -7 3 7.16 2.02
 6 -7 3 7.77 1.52
 6 -7 4 0.44 0.62
 6 -7 4 0.19 0.36
 6 -7 5 -0.58 0.69
 6 -7 5 0.43 0.73
 6 -7 5 -0.42 0.44
 6 -7 6 6.83 1.68
 6 -7 6 7.07 1.35
 6 -7 7 1.63 0.94
 6 -7 8 15.38 2.4
 6 -7 9 14.91 2.25
 6 -7 10 0.37 0.44
 6 -7 11 17.02 2.06
 -6 6 14 7.33 1.2
 -6 6 13 4.15 1.07
 6 -6 -12 6.84 1.36
 6 -6 -11 84.53 5.39
 6 -6 -10 6.46 1.6
 6 -6 -9 1.27 1.02
 6 -6 -8 9.14 2.19
 6 -6 -7 2.87 1.26
 6 -6 -6 6.35 1.78
 6 -6 -5 1.37 1.18
 6 -6 -5 0.56 0.4
 6 -6 -4 8.21 1.75
 6 -6 -4 7.45 2.12
 6 -6 -4 7.6 1.4
 6 -6 -3 53.56 4.4
 6 -6 -3 44.12 5.08
 6 -6 -3 51.8 3.65
 6 -6 -2 2.9 1.19
 6 -6 -2 1.41 0.77
 6 -6 -2 2.12 0.82
 6 -6 -1 15.09 2.2
 6 -6 -1 13.58 2.85
 6 -6 -1 16.36 2.08
 6 -6 -1 19.29 8.15
 6 -6 0 1.63 0.8
 6 -6 0 2.67 0.84
 -6 6 0 3.51 3.64
 6 -6 1 39.5 4.43
 6 -6 1 41.79 3.25
 -6 6 -1 49.95 10.45
 6 -6 2 9.51 2.26
 6 -6 2 10.07 1.57
 6 -6 3 52.33 4.9
 6 -6 3 54.28 3.68
 6 -6 4 0.11 0.81
 6 -6 4 0.57 0.6
 6 -6 4 1.21 0.66
 6 -6 5 73.56 5.57
 6 -6 5 82.26 4.81
 6 -6 6 6.38 1.64
 6 -6 6 6.8 1.65
 6 -6 6 6.15 1.34
 6 -6 7 2.76 1.11
 6 -6 7 3.67 1.26
 6 -6 8 3.03 1.16
 6 -6 8 2.79 1.1
 6 -6 9 -0.66 0.62
 6 -6 9 -0.23 0.74
 6 -6 10 0.76 0.55
 6 -6 10 1.39 0.54
 6 -6 11 24.28 2.39
 6 -6 11 29.39 2.22
 6 -6 12 0.73 0.47
 -6 5 14 1.2 0.69
 -6 5 13 2.47 0.88
 6 -5 -12 0.98 0.7
 6 -5 -11 1.56 1.07
 6 -5 -10 3.04 1.14
 6 -5 -9 8.05 1.95
 6 -5 -8 0.29 0.64
 6 -5 -7 4.94 1.58
 6 -5 -6 3.61 1.47
 6 -5 -5 108.24 6.42
 6 -5 -5 111.19 5.26
 6 -5 -4 11.22 2.15
 6 -5 -4 8.92 2.22
 6 -5 -4 10.93 6.51
 6 -5 -3 59.77 14
 6 -5 -2 5.82 3.96
 6 -5 -1 4.79 5.02
 -6 5 1 5.24 4.39
 6 -5 0 -0.05 3.42
 -6 5 0 -2.26 2
 -6 5 -1 7.67 4.36
 6 -5 2 2.35 2.28
 -6 5 -2 0.55 2.75
 6 -5 3 -0.86 1.02
 6 -5 3 0.06 0.44
 6 -5 3 -0.04 0.66
 -6 5 -3 1.68 2.65
 6 -5 4 4.93 1.41
 6 -5 4 4.51 1.15
 6 -5 4 5.27 1.38
 6 -5 5 8.57 1.89
 6 -5 5 9.2 1.66
 6 -5 5 9.89 1.87
 6 -5 6 222.53 8.9
 6 -5 6 230.54 7.94
 6 -5 7 104.68 6.2
 6 -5 7 119.76 6.62
 6 -5 8 2.16 0.8
 6 -5 8 2.68 1.11
 6 -5 9 0.01 0.36
 6 -5 9 -0.64 0.84
 6 -5 10 0.78 0.73
 6 -5 10 1.53 0.83
 6 -5 11 3.56 0.89
 6 -5 11 3.54 0.78
 6 -5 11 3.01 0.9
 6 -5 12 1.76 0.45
 -6 4 15 9.49 1.55
 -6 4 14 50.27 4.06
 -6 4 13 13.78 2.42
 6 -4 -12 2.17 0.88
 6 -4 -11 3.8 1.4
 6 -4 -10 8.42 1.94
 6 -4 -9 1.45 0.8
 6 -4 -8 14.69 2.62
 6 -4 -7 27.8 3.39
 6 -4 -6 297.17 10.63
 6 -4 -6 327.07 33.02
 6 -4 -5 68.87 14.89
 6 -4 -4 4.61 5.3
 6 -4 -3 53.97 12.49
 6 -4 -2 38.73 10.86
 6 -4 -1 11.15 5.28
 -6 4 1 15.71 5.39
 6 -4 0 78.68 13.61
 -6 4 0 89.75 12.45
 -6 4 -1 36.67 8.21
 6 -4 2 9.48 3.67
 -6 4 -2 7.34 3.94
 6 -4 3 9.23 3.74
 -6 4 -3 10.41 4.57
 6 -4 4 105.29 5.27
 -6 4 -4 113.27 15.52
 6 -4 5 8.12 1.72
 6 -4 5 8.09 1.66
 6 -4 5 9.62 1.6
 6 -4 6 62.88 4.64
 6 -4 6 71.96 4.46
 6 -4 6 73.09 5.02
 6 -4 7 -0.05 0.73
 6 -4 7 -0.22 0.48
 6 -4 8 2.39 0.95
 6 -4 8 1.97 1.06
 6 -4 9 33.16 3.4
 6 -4 10 9.97 1.47
 6 -4 10 9.03 1.79
 6 -4 11 0.39 0.36
 6 -4 11 0.43 0.65
 6 -4 12 14.7 1.85
 6 -4 13 3.85 0.87
 -6 3 16 4.51 0.99
 -6 3 15 1.05 0.54
 -6 3 14 13.07 2.25
 6 -3 -13 0.47 0.55
 -6 3 13 0.7 1.04
 6 -3 -12 39.18 3.97
 -6 3 12 43.17 4.55
 6 -3 -11 0.45 0.71
 6 -3 -10 60.23 5.16
 6 -3 -10 60.89 5.21
 6 -3 -9 2.3 1.31
 6 -3 -8 62.03 5.07
 6 -3 -7 3.88 1.36
 6 -3 -7 1.49 2.28
 6 -3 -6 42.69 11.65
 6 -3 -5 4.1 3.84
 6 -3 -4 12.84 6.16
 6 -3 -3 10.68 6.35
 6 -3 -2 70.83 12.72
 6 -3 -1 32.44 6.76
 6 -3 -1 31.62 8.66
 -6 3 1 31.55 6.64
 6 -3 0 5.62 2.99
 6 -3 0 5.58 3.96
 -6 3 0 5.98 3.15
 6 -3 1 111.57 12.06
 -6 3 -1 107.11 12.89
 6 -3 2 8.63 3.7
 -6 3 -2 4.68 3.25
 -6 3 -3 2.92 2.43
 6 -3 3 -1.01 1.94
 -6 3 -4 4.9 3.05
 6 -3 4 8.32 3.82
 6 -3 5 -0.21 0.44
 6 -3 5 -0.43 0.65
 -6 3 -5 1.94 2.57
 6 -3 6 3.48 0.96
 6 -3 6 5.35 1.46
 6 -3 7 17.75 2.56
 6 -3 8 4.57 1.41
 6 -3 9 16.6 2.41
 6 -3 10 2.98 0.9
 6 -3 10 4.4 1.29
 6 -3 11 22.53 2.55
 6 -3 12 167.88 6.28
 6 -3 13 12.07 1.48
 -6 2 16 14.86 1.99
 -6 2 15 26.9 3.1
 -6 2 14 62.42 5.1
 6 -2 -13 0.14 0.66
 -6 2 13 1.37 1.15
 6 -2 -12 6.32 1.71
 -6 2 12 6.45 1.95
 6 -2 -11 9.39 2.1
 6 -2 -11 7.62 1.88
 6 -2 -10 0.2 0.81
 6 -2 -10 0.88 0.94
 6 -2 -9 0.44 0.76
 6 -2 -8 26.76 3.33
 6 -2 -8 28.3 9.58
 6 -2 -7 11.39 4.95
 6 -2 -6 12.19 5.77
 6 -2 -5 -0.76 1.91
 6 -2 -4 12.4 5.56
 6 -2 -3 32.33 8.07
 6 -2 -2 4.9 2.39
 6 -2 -1 473.6 29.05
 6 -2 -1 489.64 26.24
 6 -2 0 1774.83 49.52
 6 -2 0 1799.26 47.18
 6 -2 1 784.67 32.76
 6 -2 1 789 31.73
 -6 2 -1 737.29 31.24
 6 -2 2 116.13 12.84
 6 -2 2 125.55 12.9
 -6 2 -2 114.73 13
 -6 2 -3 12.11 4.56
 6 -2 3 12.49 4.22
 -6 2 -4 1.68 2.26
 6 -2 4 3.47 2.77
 -6 2 -5 0.5 1.87
 6 -2 6 31.41 3.1
 6 -2 6 26.61 2.51
 6 -2 6 25.02 2.84
 6 -2 7 58.05 3.7
 6 -2 7 53.5 4.26
 6 -2 8 -0.66 0.73
 6 -2 8 0.79 0.62
 6 -2 9 18.54 2.18
 6 -2 9 16.59 1.96
 6 -2 9 16.45 2.38
 6 -2 10 2.7 0.87
 6 -2 10 2.1 1.09
 6 -2 10 1.53 0.7
 6 -2 11 93.44 5.2
 6 -2 12 87.28 4.6
 6 -2 13 13.57 1.52
 -6 1 16 1.04 0.68
 -6 1 15 14.59 2.41
 -6 1 14 20.58 3.12
 6 -1 -13 94.24 5.91
 -6 1 13 93.39 6.73
 6 -1 -12 806.51 18.47
 -6 1 12 833.92 19.76
 6 -1 -12 842.29 19.24
 6 -1 -11 180.14 8.91
 -6 1 11 186.44 9.31
 6 -1 -11 189.88 9.37
 6 -1 -10 7.23 1.92
 6 -1 -10 10.99 2.41
 6 -1 -9 3.89 1.42
 6 -1 -9 1.85 0.9
 6 -1 -8 23.15 8.98
 6 -1 -7 11.26 5.07
 6 -1 -6 11.3 5.6
 6 -1 -5 60.3 11.21
 6 -1 -4 47.43 9.29
 6 -1 -3 68.59 10.95
 6 -1 -2 35.59 7.68
 6 -1 -2 34.72 7.1
 6 -1 -1 517.51 27.31
 6 -1 -1 446.04 23.13
 6 -1 0 299.7 20.69
 6 -1 0 299.36 19.19
 6 -1 1 2 2.19
 6 -1 1 1.71 1.74
 6 -1 2 25.61 6.18
 6 -1 2 26.79 5.91
 6 -1 3 46.26 8.23
 6 -1 4 1 1.05
 6 -1 5 17.76 5.43
 6 -1 6 7.31 1.44
 6 -1 6 7.05 1.34
 6 -1 7 1.56 0.84
 6 -1 7 0.43 0.47
 6 -1 8 6.87 1.32
 6 -1 8 8.31 1.48
 6 -1 9 7.28 1.37
 6 -1 9 5.65 1.12
 6 -1 10 2.93 1.04
 6 -1 10 4.05 0.99
 6 -1 11 40.01 2.7
 6 -1 11 40.62 3.38
 6 -1 12 29.58 2.03
 6 -1 12 31.48 2.7
 6 -1 13 1.13 0.63
 -6 0 17 0.2 0.43
 -6 0 16 0.81 0.72
 -6 0 15 30.06 3.49
 -6 0 14 -0.19 1
 -6 0 13 105.59 7.15
 6 0 -12 328.86 11.74
 -6 0 12 311.21 12.12
 6 0 -12 326.14 12.44
 6 0 -11 13.56 2.44
 -6 0 11 12.07 2.49
 6 0 -11 12.16 2.6
 6 0 -10 264.62 10.74
 -6 0 10 269.66 10.81
 6 0 -10 272.05 11.42
 6 0 -9 5.06 3.5
 6 0 -9 4.42 1.28
 -6 0 9 6.71 1.85
 6 0 -9 5.4 1.64
 6 0 -8 8.3 4.6
 6 0 -7 6.74 3.75
 6 0 -6 2.96 3.99
 6 0 -5 22.32 6.51
 6 0 -4 218.04 19.17
 6 0 -3 59.06 9.53
 6 0 -3 61.7 8.38
 6 0 -3 57.74 9.44
 6 0 -2 6.23 3.29
 6 0 -2 9.43 3.51
 6 0 -1 9.86 3.76
 6 0 -1 9.71 3.54
 6 0 0 77.34 10.69
 6 0 0 66.39 9.23
 6 0 1 23.05 6.17
 6 0 1 17.95 4.81
 6 0 2 0.73 1.15
 6 0 2 1.81 2.26
 6 0 3 9.49 3.84
 6 0 4 5.97 3.12
 6 0 5 82.14 11.95
 6 0 5 74.63 4.45
 6 0 5 73.14 4.17
 6 0 5 82.47 5.57
 6 0 6 127.27 5.88
 6 0 6 124.03 6.13
 6 0 6 116.18 5.35
 6 0 6 127.82 7.23
 6 0 7 0.35 0.6
 6 0 7 -0.33 0.56
 6 0 8 8.96 1.6
 6 0 8 6.02 1.07
 6 0 9 0.77 0.62
 6 0 9 -0.25 0.78
 6 0 10 10.26 1.5
 6 0 11 -0.21 0.72
 6 0 11 -0.83 0.57
 6 0 12 1.85 0.69
 6 0 12 3.78 0.84
 6 0 13 1.66 0.59
 6 0 13 2.32 0.53
 -6 -1 17 1.6 0.66
 -6 -1 16 1.09 0.84
 -6 -1 15 9.04 2.05
 -6 -1 14 3.23 1.5
 -6 -1 13 59.73 5.43
 6 1 -13 60.74 5.43
 -6 -1 12 0.37 0.94
 6 1 -12 -0.44 0.67
 -6 -1 11 7.88 2.09
 6 1 -11 5.68 1.67
 6 1 -11 7.61 2.07
 -6 -1 10 7.14 1.85
 6 1 -10 8.2 1.85
 6 1 -10 8.69 2.24
 6 1 -9 18.76 6.77
 6 1 -9 16.25 2.6
 6 1 -9 20.5 3.08
 6 1 -8 74.3 13.91
 6 1 -7 66.26 12.23
 6 1 -6 173.44 13.81
 6 1 -6 177.82 18.58
 6 1 -5 19.86 5.96
 6 1 -5 22.02 4.99
 6 1 -4 2.82 2.48
 6 1 -4 4.22 1.92
 6 1 -3 -0.15 1.21
 6 1 -3 0.03 0.98
 6 1 -2 28.57 6.59
 6 1 -2 30.36 6.14
 6 1 -1 35.03 7.4
 6 1 -1 30.55 6.23
 6 1 0 23.11 6.23
 6 1 0 20.74 5.22
 6 1 1 41.69 8.36
 6 1 1 43.62 7.87
 6 1 2 -0.14 0.97
 6 1 3 4.99 2.56
 6 1 4 7.53 3.5
 6 1 5 191.25 19.05
 6 1 5 183.92 7.02
 6 1 5 167.26 7.13
 6 1 5 170.17 6.46
 6 1 5 176.07 8.12
 6 1 6 73.05 4.55
 6 1 6 71.29 4.24
 6 1 6 74.74 5.55
 6 1 7 11.15 1.84
 6 1 7 12.97 2.82
 6 1 7 8.75 1.44
 6 1 8 0.91 0.66
 6 1 8 -0.3 0.58
 6 1 9 17.78 2.01
 6 1 10 1.48 0.51
 6 1 11 3.73 0.78
 6 1 12 0.33 0.43
 6 1 12 1.44 0.58
 6 1 13 1.78 0.46
 6 1 13 4.09 0.66
 -6 -2 17 1.17 0.57
 -6 -2 16 14.03 2.18
 -6 -2 15 4.45 1.34
 -6 -2 14 0.78 1.03
 6 2 -14 0.65 0.8
 -6 -2 13 56.53 5.38
 6 2 -13 58.06 5.58
 -6 -2 12 161.87 8.94
 6 2 -12 189.48 10.05
 -6 -2 11 9.3 2.06
 6 2 -11 13.8 2.9
 -6 -2 10 56.14 5.03
 6 2 -10 64.97 5.76
 6 2 -9 7.4 4.7
 6 2 -9 5.97 1.69
 6 2 -9 5.66 1.81
 6 2 -8 37.51 9.85
 6 2 -7 111.34 15.48
 6 2 -6 123.74 14.63
 6 2 -6 116.57 14.93
 6 2 -5 0.54 1.15
 6 2 -5 2.89 2.09
 6 2 -4 74.22 10.97
 6 2 -4 71.91 9.16
 6 2 -3 2.07 1.88
 6 2 -3 -0.02 0.99
 6 2 -2 43.25 8.41
 6 2 -2 37.86 6.79
 6 2 -1 52.79 9.39
 6 2 -1 49.81 8.2
 6 2 0 -0.15 1.33
 6 2 0 0.9 2.18
 6 2 1 1.61 2.49
 6 2 1 -0.57 1.66
 6 2 2 0.06 1.24
 6 2 3 54.83 9.96
 6 2 4 2.07 2.18
 6 2 4 0.73 0.49
 6 2 4 0.5 0.57
 6 2 4 1.56 0.95
 6 2 4 -0.23 0.37
 6 2 5 9.19 1.64
 6 2 5 6.04 1.3
 6 2 5 11 2.46
 6 2 5 8.22 1.43
 6 2 6 19.35 3.08
 6 2 6 19 2.34
 6 2 6 20.12 2.99
 6 2 6 16.38 1.96
 6 2 7 2.15 0.88
 6 2 7 3.15 1.4
 6 2 7 -0.18 0.85
 6 2 8 1.42 0.44
 6 2 8 0.96 0.56
 6 2 9 22.22 2.27
 6 2 10 13.01 1.59
 6 2 11 22.95 1.98
 6 2 12 0.29 0.35
 6 2 12 1.82 0.69
 -6 -3 17 0.99 0.74
 -6 -3 16 19.71 2.47
 -6 -3 15 0.07 0.64
 6 3 -15 -0.58 0.69
 -6 -3 14 0.5 0.68
 6 3 -14 1.86 1.19
 -6 -3 13 0.71 1.06
 6 3 -13 2.61 1.41
 -6 -3 12 14.44 2.79
 6 3 -12 15.96 3.15
 -6 -3 11 1.41 1
 6 3 -11 2.14 1.56
 -6 -3 10 268.41 11.1
 6 3 -10 313.63 12.97
 6 3 -9 0.51 0.62
 6 3 -8 141.18 16.36
 6 3 -8 127.82 17.42
 6 3 -8 150.49 8.44
 6 3 -7 36.93 8.51
 6 3 -7 37.06 8.4
 6 3 -6 4.06 2.6
 6 3 -5 1.83 1.69
 6 3 -4 0.75 1.1
 6 3 -4 -0.08 0.95
 6 3 -3 14.93 5.06
 6 3 -3 14.54 4.3
 6 3 -2 120.43 14.35
 6 3 -2 122.89 12.68
 6 3 -1 149.26 16.33
 6 3 -1 160.34 15.26
 6 3 0 107.39 14.12
 6 3 0 114.23 13.25
 6 3 1 1.43 1.65
 6 3 2 17 5.8
 6 3 3 2.56 2.22
 6 3 3 2.52 0.8
 6 3 3 3.25 1.03
 6 3 4 -1.29 1.64
 6 3 4 1.5 0.74
 6 3 4 0.04 0.86
 6 3 4 0 0.55
 6 3 5 0.88 0.4
 6 3 5 1.87 1.01
 6 3 5 1.97 0.76
 6 3 5 3.74 1.62
 6 3 6 -0.38 0.75
 6 3 6 0.78 1.56
 6 3 6 2.06 1.6
 6 3 6 -0.39 0.72
 6 3 7 2.18 0.6
 6 3 7 1.57 1.23
 6 3 7 0.81 0.58
 6 3 8 1.16 1.38
 6 3 8 0.54 0.6
 6 3 9 7.65 2.25
 6 3 9 0.06 0.52
 6 3 10 36.96 2.63
 6 3 11 51.28 2.77
 6 3 12 6.44 0.89
 6 3 12 4.82 0.78
 -6 -4 16 5.89 1.38
 -6 -4 15 6.35 1.56
 6 4 -15 5.08 1.69
 -6 -4 14 8.08 1.92
 6 4 -14 4.63 1.64
 -6 -4 13 4.3 1.3
 6 4 -13 4.47 1.85
 -6 -4 12 10.69 2.31
 6 4 -12 11.11 2.68
 -6 -4 11 81.64 6.26
 6 4 -11 92.04 7.55
 6 4 -10 54.31 5.66
 6 4 -9 27.78 4.05
 6 4 -9 29.1 3.13
 6 4 -8 38.68 4.58
 6 4 -8 37.16 3.55
 6 4 -7 14.85 5.1
 6 4 -7 13.03 2.57
 6 4 -6 1.17 2.5
 6 4 -5 17.2 5.6
 6 4 -4 8.88 3.99
 6 4 -3 1 2.13
 6 4 -3 0.41 1.36
 6 4 -2 318.37 24.24
 6 4 -2 307.52 21.27
 6 4 -1 212.39 20.09
 6 4 -1 242.01 19.56
 6 4 0 29.36 7.5
 6 4 1 4.16 3.41
 6 4 2 21.42 6.57
 6 4 2 25.64 2.41
 6 4 2 23.08 2.52
 6 4 2 23.68 2.81
 6 4 3 2.62 0.71
 6 4 3 3.44 1.02
 6 4 3 3.06 1.07
 6 4 4 0.4 0.74
 6 4 4 -1.11 1.65
 6 4 4 0.67 0.43
 6 4 4 -0.27 1.05
 6 4 5 6.19 1.34
 6 4 5 7.93 1.98
 6 4 5 6.26 1.96
 6 4 5 6.35 1.33
 6 4 6 12.23 1.86
 6 4 6 13.69 2.95
 6 4 6 12.48 2.5
 6 4 6 11.15 1.65
 6 4 7 2.18 0.86
 6 4 7 1.09 0.54
 6 4 8 5.19 1.82
 6 4 8 2.98 0.87
 6 4 9 2.15 1.49
 6 4 9 0.45 0.59
 6 4 10 6.6 1.05
 6 4 11 1.71 0.56
 -6 -5 16 1.53 0.77
 -6 -5 15 0.45 0.56
 6 5 -15 1.22 0.86
 -6 -5 14 30.45 3.42
 6 5 -14 27.04 4.11
 -6 -5 13 16.92 2.71
 6 5 -13 16.58 3.27
 -6 -5 12 2.92 1.05
 6 5 -12 2.64 0.91
 -6 -5 11 47.94 4.62
 6 5 -11 55.4 6.08
 6 5 -10 1.93 1.33
 6 5 -10 1.56 0.71
 6 5 -9 50.36 5.57
 6 5 -9 41.01 3.75
 6 5 -8 69.96 6.32
 6 5 -8 67.4 4.88
 6 5 -7 74.47 6.33
 6 5 -7 63.62 4.74
 6 5 -6 23.94 3.46
 6 5 -6 18.47 2.53
 6 5 -5 46.64 9.28
 6 5 -5 41.13 3.75
 6 5 -4 5.77 3.49
 6 5 -3 10.22 4.77
 6 5 -2 -0.08 1.54
 6 5 -1 21.69 6.26
 6 5 0 41.6 3.47
 6 5 1 151.5 6.73
 6 5 1 157.96 5.75
 6 5 2 32.26 2.79
 6 5 2 32.21 3.19
 6 5 2 25.81 3
 6 5 3 1.27 1.36
 6 5 3 4.04 1.23
 6 5 3 4.87 1.25
 6 5 3 6.05 1.67
 6 5 4 0.78 0.91
 6 5 4 0.78 0.95
 6 5 4 0 1.05
 6 5 4 0.25 0.6
 6 5 5 59.75 5.67
 6 5 5 69.24 4.03
 6 5 5 66.78 4.45
 6 5 5 64.3 5.21
 6 5 6 3.56 1.14
 6 5 6 3.07 1.35
 6 5 6 4.22 1.06
 6 5 7 1.44 0.84
 6 5 7 2.64 1.61
 6 5 7 0.85 0.74
 6 5 8 2.74 1.47
 6 5 8 0.74 0.69
 6 5 9 5.3 1.59
 6 5 9 2.25 0.78
 6 5 10 3.05 0.68
 -6 -6 16 15.91 1.73
 -6 -6 15 2.94 0.87
 6 6 -15 2.64 1.15
 -6 -6 14 0.86 0.81
 6 6 -14 0.12 1.08
 -6 -6 13 0.88 1.09
 6 6 -13 0.21 0.92
 -6 -6 12 6.44 1.66
 6 6 -12 9.63 2.77
 6 6 -11 9.21 2.71
 6 6 -10 178.69 11.14
 6 6 -10 164.31 7.24
 6 6 -9 35.1 4.95
 6 6 -9 32.86 3.41
 6 6 -8 365.68 15.29
 6 6 -8 338.96 11
 6 6 -7 48.32 5.46
 6 6 -7 40.52 3.77
 6 6 -6 8.74 1.91
 6 6 -6 8.89 2.45
 6 6 -5 0.93 0.66
 6 6 -4 0.84 0.48
 6 6 -3 3 1.07
 6 6 -2 54.43 4.11
 6 6 -2 51.42 4.15
 6 6 -1 10.81 1.96
 6 6 -1 8.76 1.72
 6 6 0 13.06 2.25
 6 6 0 10.97 1.87
 6 6 0 13.77 2.3
 6 6 1 54.59 4.17
 6 6 1 53.57 4.4
 6 6 2 4.31 1.51
 6 6 2 0.26 2.01
 6 6 2 0.84 1.02
 6 6 3 23.8 3.58
 6 6 3 29.72 3.07
 6 6 3 28.87 3.37
 6 6 4 313.31 8.2
 6 6 4 313.28 12.87
 6 6 4 301.66 9.36
 6 6 4 297.22 10.87
 6 6 5 234.59 7.03
 6 6 5 244.12 11.24
 6 6 5 235.85 7.99
 6 6 5 244.62 9.77
 6 6 6 28.59 2.39
 6 6 6 24.8 3.18
 6 6 7 2.25 0.89
 6 6 7 3.61 1.71
 6 6 8 1.46 1.04
 6 6 8 2.01 0.77
 6 6 9 4.66 1.32
 6 6 9 1.96 0.57
 6 7 -15 0.56 0.83
 -6 -7 14 16.73 2.15
 6 7 -14 13.04 2.65
 6 7 -13 8.58 2.24
 6 7 -12 1.48 1.24
 6 7 -11 2.05 1.4
 6 7 -10 1.64 0.85
 6 7 -10 0.31 1.04
 6 7 -9 1.68 0.89
 6 7 -9 3.59 1.75
 6 7 -8 710.1 22.09
 6 7 -8 725.45 16.04
 6 7 -7 242.6 12.6
 6 7 -7 252.31 9.67
 6 7 -6 7 1.62
 6 7 -6 9.03 2.62
 6 7 -5 22.56 2.87
 6 7 -4 24.62 3.03
 6 7 -3 4.83 1.36
 6 7 -2 2.03 1.03
 6 7 -1 1.33 0.82
 6 7 -1 9.85 1.77
 6 7 0 22.85 2.98
 6 7 1 0.78 1.73
 6 7 1 3.43 1.36
 6 7 2 10.26 2.22
 6 7 2 7.22 1.55
 6 7 3 94.44 7.08
 6 7 3 88.77 5.78
 6 7 4 117.92 7.99
 6 7 4 116.26 6.62
 6 7 5 11.35 3.09
 6 7 5 0.39 0.58
 6 7 6 0.56 0.95
 6 7 7 21.15 2.51
 6 7 8 1.16 0.77
 6 8 -15 15.37 2.17
 6 8 -14 4.25 1.37
 6 8 -13 0.52 1.18
 6 8 -12 -0.73 1.13
 6 8 -11 1.11 0.65
 6 8 -11 0.76 0.86
 6 8 -10 1.2 0.8
 6 8 -10 0.89 1.25
 6 8 -9 7.34 1.67
 6 8 -9 5.59 1.96
 6 8 -8 99.02 8.21
 6 8 -8 119.25 6.45
 6 8 -7 2 0.9
 6 8 -7 -0.85 1.32
 6 8 -6 0.74 0.96
 6 8 -6 1.86 1.26
 6 8 -5 96.97 6.01
 6 8 -4 0.7 0.56
 6 8 -3 1.53 0.88
 6 8 -2 27.22 3.03
 6 8 -2 25.08 2.97
 6 8 -1 2.81 0.81
 6 8 -1 2.47 0.88
 6 8 -1 1.55 0.98
 6 8 0 -0.81 1.49
 6 8 0 1.3 1
 6 8 1 36.6 4.21
 6 8 1 32.41 3.35
 6 8 2 37.7 4.27
 6 8 2 34.6 3.45
 6 8 3 15.96 3.22
 6 8 3 6.98 1.5
 6 8 4 5.53 2.62
 6 8 4 0.5 0.8
 6 8 5 2.95 1.02
 6 8 6 1.38 0.95
 6 8 7 7.19 1.27
 6 8 8 2.58 0.78
 6 9 -14 11.67 1.93
 6 9 -13 0.64 0.58
 6 9 -12 3.74 1.39
 6 9 -11 1.17 1.42
 6 9 -11 0.91 0.6
 6 9 -10 4.03 1
 6 9 -10 3.36 1.73
 6 9 -9 5.14 1.3
 6 9 -9 4.36 2.12
 6 9 -8 58.86 4.37
 6 9 -8 54.05 6.06
 6 9 -7 5.24 1.36
 6 9 -7 5.63 1.85
 6 9 -6 180.9 7.93
 6 9 -5 3.87 1.2
 6 9 -4 5.58 1.52
 6 9 -3 7.1 1.63
 6 9 -2 29.27 3.3
 6 9 -2 28.69 2.94
 6 9 -2 28.89 3.03
 6 9 -1 3.57 1.34
 6 9 -1 4.88 1.25
 6 9 -1 5.89 1.52
 6 9 0 3.36 1.6
 6 9 0 3.09 1.32
 6 9 1 5.81 1.88
 6 9 1 0.19 0.87
 6 9 2 6.19 2.11
 6 9 2 -1.41 1.26
 6 9 3 10.57 2.78
 6 9 3 0.07 0.77
 6 9 4 4.83 1.24
 6 9 5 0.99 0.68
 6 9 6 1.91 0.74
 6 10 -12 2.68 1.38
 6 10 -11 0.37 0.86
 6 10 -11 0.34 0.39
 6 10 -10 1.37 1.2
 6 10 -10 -0.03 0.33
 6 10 -9 1.58 1.14
 6 10 -9 0.82 0.66
 6 10 -8 44.04 3.53
 6 10 -8 42.97 4.71
 6 10 -7 6.91 1.54
 6 10 -6 100.13 5.61
 6 10 -5 3.17 1.05
 6 10 -4 42.66 3.62
 6 10 -3 100.88 5.46
 6 10 -2 18.81 3.22
 6 10 -2 17.88 2.19
 6 10 -2 15.44 2.08
 6 10 -1 0.92 0.8
 6 10 -1 0.77 0.65
 6 10 0 16.29 2.53
 6 10 0 9.2 1.5
 6 10 1 3.4 0.91
 6 10 2 9.29 1.51
 6 10 3 4.2 1.09
 6 10 4 4.92 1.02
 6 11 -10 -0.1 0.22
 6 11 -9 4.84 1.01
 6 11 -8 2.39 0.74
 6 11 -7 36.94 2.91
 6 11 -6 4.16 1.06
 6 11 -5 2.14 1.22
 6 11 -5 2.96 0.92
 6 11 -4 2.11 1.22
 6 11 -4 2 0.79
 6 11 -3 40.93 4.19
 6 11 -3 42.1 3.02
 6 11 -2 22.78 2.07
 6 11 -2 21.85 2.81
 6 11 -2 23.01 2.12
 6 11 -1 -1.58 0.64
 6 11 0 14.08 1.63
 6 11 1 1.39 0.48
 6 11 2 10.5 1.28
 6 12 -7 4.93 1.29
 6 12 -6 32.68 3.18
 6 12 -5 0.31 0.45
 6 12 -4 7.04 1.42
 7 -11 -5 3.1 0.79
 7 -11 -4 8.61 1.26
 7 -11 -4 6.85 0.89
 7 -11 -3 12.49 1.55
 7 -11 -3 12.05 1.3
 7 -11 -2 3.6 0.88
 7 -11 -2 3.7 0.82
 7 -11 -1 4.71 0.93
 7 -11 0 2.73 0.77
 7 -11 1 1.88 0.7
 7 -11 2 17.07 2.33
 7 -11 2 20.36 1.82
 7 -11 3 0.51 0.65
 7 -11 3 0.35 0.29
 7 -11 4 3.67 0.99
 7 -11 4 4.02 0.73
 7 -11 5 10.61 1.6
 7 -11 6 17.85 1.85
 7 -10 -7 7.63 1.29
 7 -10 -6 214.33 6.95
 7 -10 -5 145.67 5.96
 7 -10 -5 125.27 4.16
 7 -10 -4 3.49 1.06
 7 -10 -3 3.87 1.03
 7 -10 -2 3.89 1.05
 7 -10 -1 1.41 0.8
 7 -10 0 3.67 1.4
 7 -10 0 6.68 1.23
 7 -10 1 0.99 0.94
 7 -10 2 0.14 0.74
 7 -10 2 0.85 0.51
 7 -10 3 18.79 2.7
 7 -10 3 21.89 2.14
 7 -10 4 0.39 0.51
 7 -10 4 0.99 0.62
 7 -10 5 44.7 3.79
 7 -10 5 55.29 2.96
 7 -10 6 150.06 6.58
 7 -10 7 8.34 1.5
 7 -9 -9 1.57 0.57
 7 -9 -8 -0.34 0.38
 7 -9 -7 1.17 0.79
 7 -9 -6 84.85 5.22
 7 -9 -5 28.13 3.03
 7 -9 -4 11.59 2
 7 -9 -3 57.35 4.33
 7 -9 -2 0.29 0.58
 7 -9 -2 0.81 0.65
 7 -9 -1 4.01 1.16
 7 -9 -1 1.85 0.8
 7 -9 -1 3.01 0.94
 7 -9 0 3.05 1.36
 7 -9 0 1.36 0.7
 7 -9 1 4.79 1.7
 7 -9 1 5.99 1.21
 7 -9 2 2.93 1.38
 7 -9 2 2.74 0.97
 7 -9 3 16.77 2.88
 7 -9 3 20.97 2.29
 7 -9 4 2.28 1.1
 7 -9 4 2.76 0.81
 7 -9 5 19.85 2.86
 7 -9 5 22.55 2.18
 7 -9 6 1.27 0.93
 7 -9 6 -0.36 0.25
 7 -9 7 0.21 0.38
 7 -9 8 3.54 0.98
 7 -9 9 0.24 0.28
 -7 8 11 1.65 0.7
 7 -8 -10 1.77 0.79
 7 -8 -9 5.07 1.28
 7 -8 -8 1.43 0.84
 7 -8 -7 3.98 1.34
 7 -8 -6 6.3 1.58
 7 -8 -5 0.31 0.64
 7 -8 -4 176.61 8.04
 7 -8 -3 1.95 0.91
 7 -8 -3 0.97 0.62
 7 -8 -2 18.15 2.51
 7 -8 -2 14.87 3.12
 7 -8 -2 18.55 2.3
 7 -8 -1 2.46 1.08
 7 -8 -1 1.53 0.97
 7 -8 -1 1.17 0.68
 7 -8 0 1.56 1.09
 7 -8 0 1.58 0.65
 7 -8 1 8.01 2.16
 7 -8 1 11.86 1.88
 7 -8 2 -1.4 0.96
 7 -8 2 0.25 0.4
 7 -8 3 18.24 3.14
 7 -8 3 23.78 2.6
 7 -8 4 40.47 4.39
 7 -8 4 44.65 3.43
 7 -8 5 0.17 0.92
 7 -8 5 0.11 0.44
 7 -8 6 0.66 0.55
 7 -8 6 -0.11 0.37
 7 -8 7 1.9 0.87
 7 -8 8 -0.05 0.38
 7 -8 9 -0.04 0.29
 7 -8 10 15.47 1.3
 -7 7 12 61.94 3.47
 7 -7 -11 0.59 0.41
 7 -7 -10 13.99 2.08
 7 -7 -9 2.22 1.03
 7 -7 -8 7.15 1.81
 7 -7 -7 3.56 1.28
 7 -7 -6 75.55 5.45
 7 -7 -5 3.09 1.3
 7 -7 -4 152.85 7.63
 7 -7 -3 8.12 1.81
 7 -7 -3 5.42 1.95
 7 -7 -3 6.88 1.54
 7 -7 -2 0.28 0.46
 7 -7 -2 -0.15 0.93
 7 -7 -2 0.27 0.39
 7 -7 -1 150.32 9.31
 7 -7 -1 159.71 6.77
 7 -7 0 102.35 7.68
 7 -7 0 113.49 5.75
 7 -7 1 4.98 1.49
 7 -7 1 7.89 1.46
 7 -7 2 5.64 1.67
 7 -7 2 5.4 1.16
 7 -7 3 2.13 1.32
 7 -7 3 3.08 1.12
 7 -7 4 0.44 0.77
 7 -7 4 0.56 0.72
 7 -7 5 13.3 2.43
 7 -7 5 15.05 2.04
 7 -7 6 0.82 1.05
 7 -7 6 0.94 0.47
 7 -7 7 0.52 0.78
 7 -7 8 2.79 1
 7 -7 9 0.53 0.56
 7 -7 10 3.71 0.86
 7 -7 10 4.53 0.81
 -7 6 13 6.35 1.15
 7 -6 -12 24.52 2.38
 -7 6 12 26.51 2.76
 7 -6 -11 7.47 1.57
 7 -6 -10 2.12 1.21
 7 -6 -9 10.49 2.02
 7 -6 -8 1.7 0.99
 7 -6 -7 4.13 1.48
 7 -6 -6 1.06 0.75
 7 -6 -5 51.36 4.6
 7 -6 -4 1.8 0.78
 7 -6 -3 2.29 1.06
 7 -6 -3 1.95 0.96
 7 -6 -3 2.53 0.81
 7 -6 -2 0.98 0.96
 7 -6 -2 1.49 1.37
 7 -6 -2 0.55 0.54
 7 -6 -1 115.95 8.09
 7 -6 -1 134.26 6.16
 7 -6 0 6.67 1.85
 7 -6 0 6.22 1.28
 7 -6 1 7.18 2.09
 7 -6 1 6.73 1.35
 7 -6 2 2.12 1.09
 7 -6 2 3.29 1.16
 7 -6 3 2.1 1.1
 7 -6 3 2.82 1.16
 7 -6 4 3.07 1.18
 7 -6 4 3.42 1.06
 7 -6 5 68.42 5.46
 7 -6 5 77 4.63
 7 -6 6 0.92 0.82
 7 -6 6 -0.32 0.36
 7 -6 7 8.28 1.87
 7 -6 8 0.16 0.57
 7 -6 9 0.51 0.66
 7 -6 10 0.31 0.45
 7 -6 10 0.16 0.36
 7 -6 11 2.43 0.56
 -7 5 14 -0.05 0.46
 7 -5 -13 0.69 0.4
 -7 5 13 0.96 0.68
 7 -5 -12 5.21 1.26
 -7 5 12 7.39 1.76
 7 -5 -11 1.34 0.75
 7 -5 -10 1.75 0.94
 7 -5 -10 1.08 0.79
 7 -5 -9 10.94 2.16
 7 -5 -8 9.61 2.15
 7 -5 -7 4 1.49
 7 -5 -6 13.92 2.48
 7 -5 -5 45.88 4.37
 7 -5 -4 134.47 7.1
 7 -5 -3 15.28 2.39
 7 -5 -3 13.6 2.81
 7 -5 -2 143.58 6.88
 7 -5 -2 135.55 8.49
 7 -5 -1 10.48 2.26
 7 -5 0 -0.22 0.69
 7 -5 1 54.8 5.21
 7 -5 1 65.88 4.33
 7 -5 2 9.89 2.18
 7 -5 2 10.75 1.78
 7 -5 3 22.26 3.19
 7 -5 3 26 2.82
 7 -5 4 1.09 1.09
 7 -5 4 1.27 0.8
 7 -5 5 129.44 6.11
 7 -5 5 125.83 6.5
 7 -5 6 14.47 2.33
 7 -5 6 18.37 2.35
 7 -5 6 14.87 2.28
 7 -5 7 29.6 3.23
 7 -5 7 38.54 3.6
 7 -5 8 1.42 0.61
 7 -5 8 1.88 0.93
 7 -5 9 22.74 2.46
 7 -5 10 0.89 0.45
 7 -5 10 1.04 0.43
 7 -5 11 1.08 0.41
 -7 4 14 1.03 0.48
 7 -4 -13 1.24 0.79
 -7 4 13 0.44 0.56
 7 -4 -12 0.15 0.54
 -7 4 12 0.42 0.69
 7 -4 -11 0.61 0.95
 7 -4 -10 21.44 3.07
 7 -4 -10 22.34 3.1
 7 -4 -9 1.34 1.08
 7 -4 -8 3.12 1.16
 7 -4 -7 22.36 3.24
 7 -4 -6 68.43 5.36
 7 -4 -5 6.92 1.65
 7 -4 -4 16.3 2.46
 7 -4 -4 17.21 2.04
 7 -4 -4 20.32 8.77
 7 -4 -3 31.05 3.26
 7 -4 -3 23 3.4
 7 -4 -3 36.42 11.18
 7 -4 -2 223.68 10.34
 7 -4 -2 234.2 7.66
 7 -4 -1 29.13 2.74
 7 -4 0 3.98 1.27
 7 -4 0 5.62 1.28
 7 -4 0 7.22 3.31
 7 -4 1 2.5 1.07
 7 -4 1 1.92 0.89
 7 -4 1 4.51 2.3
 7 -4 2 20.35 2.9
 7 -4 2 20.34 2.4
 7 -4 3 10.23 2.16
 7 -4 3 10.88 1.75
 7 -4 4 0.74 0.95
 7 -4 4 1.87 0.82
 7 -4 5 26.68 2.91
 7 -4 5 27.9 3.04
 7 -4 6 34.06 3.16
 7 -4 6 35.67 3.48
 7 -4 7 -0.23 0.65
 7 -4 8 0 0.49
 7 -4 9 7.48 1.31
 7 -4 9 7.94 1.54
 7 -4 10 0.47 0.4
 7 -4 10 1.67 0.73
 7 -4 11 0.19 0.25
 7 -4 11 0.63 0.34
 -7 3 15 13.39 1.76
 -7 3 14 2.81 1.03
 7 -3 -13 8.29 1.64
 -7 3 13 5.33 1.43
 7 -3 -12 3.52 1.26
 -7 3 12 3.41 1.37
 7 -3 -11 2.76 1.32
 7 -3 -11 2.12 0.84
 7 -3 -10 -0.05 0.69
 7 -3 -10 0.08 0.64
 7 -3 -9 5.15 1.61
 7 -3 -8 8.88 2.09
 7 -3 -7 26.93 3.43
 7 -3 -6 1.67 1.06
 7 -3 -5 2.13 0.82
 7 -3 -5 3.66 3.13
 7 -3 -4 31.64 10.36
 7 -3 -3 8.68 4.49
 7 -3 -3 11.96 5.89
 7 -3 -2 67.21 10.96
 7 -3 0 8.75 3.79
 7 -3 1 0.97 1.49
 7 -3 2 19.71 2.33
 7 -3 2 26.95 6.71
 7 -3 3 0.05 0.5
 7 -3 4 22.66 2.66
 7 -3 5 -0.07 0.55
 7 -3 5 -0.27 0.43
 7 -3 6 26.04 2.78
 7 -3 6 24.4 2.87
 7 -3 7 60.24 4.14
 7 -3 7 62.84 4.57
 7 -3 8 0.2 0.53
 7 -3 8 2.69 1.21
 7 -3 9 31.37 2.68
 7 -3 9 26.58 2.75
 7 -3 10 71.47 3.66
 7 -3 10 66.33 4.07
 7 -3 11 97.28 4.43
 7 -3 12 0.22 0.33
 -7 2 15 -1.64 0.88
 -7 2 14 2.61 1.1
 7 -2 -13 16.26 2.38
 -7 2 13 18.04 2.65
 7 -2 -12 28.86 3.48
 -7 2 12 23.47 3.23
 7 -2 -12 29.02 3.48
 7 -2 -11 76.58 5.79
 -7 2 11 81.28 5.95
 7 -2 -11 82.4 6.09
 7 -2 -10 95.58 6.56
 7 -2 -10 95.67 6.8
 7 -2 -9 4.1 1.5
 7 -2 -9 5.39 1.91
 7 -2 -8 1.94 1.11
 7 -2 -7 18.27 2.81
 7 -2 -6 1.7 0.86
 7 -2 -6 0.01 1.78
 7 -2 -5 1.4 3.53
 7 -2 -4 3.64 3.93
 7 -2 -3 6.33 4.18
 7 -2 -2 1.07 1.27
 7 -2 -2 3.71 2.21
 7 -2 -1 820.02 37.46
 7 -2 -1 797.12 34.66
 7 -2 0 93.03 12.52
 7 -2 0 86.68 11.54
 7 -2 1 139.47 14.82
 7 -2 2 85.78 11.83
 7 -2 2 71.52 4.48
 7 -2 3 13.36 4.98
 7 -2 3 10.79 1.86
 7 -2 3 13.04 1.94
 7 -2 4 1.89 0.6
 7 -2 4 3.04 1.12
 7 -2 5 26.49 2.83
 7 -2 5 22.77 2.39
 7 -2 6 11.51 1.94
 7 -2 6 10.15 1.8
 7 -2 6 13.78 1.98
 7 -2 7 12.43 1.84
 7 -2 7 11.13 1.72
 7 -2 7 9.39 1.64
 7 -2 7 11.07 1.91
 7 -2 8 7.6 1.41
 7 -2 8 6.99 1.47
 7 -2 8 8.41 1.42
 7 -2 9 9.24 1.5
 7 -2 9 6.51 1.36
 7 -2 9 7.88 1.32
 7 -2 10 203.48 6.15
 7 -2 10 184.95 6.81
 7 -2 11 56.14 3.41
 7 -2 12 1.95 0.62
 -7 1 16 -0.17 0.37
 -7 1 15 1.28 0.84
 -7 1 14 7.93 1.85
 -7 1 13 88.06 6.08
 7 -1 -13 101.6 6.28
 7 -1 -12 37.96 4.07
 -7 1 12 35.38 3.91
 7 -1 -12 38.21 4.15
 7 -1 -11 55.75 5
 -7 1 11 58.57 5.05
 7 -1 -11 56.64 5.28
 7 -1 -10 -0.66 1
 -7 1 10 1.27 1.07
 7 -1 -10 0.01 0.7
 7 -1 -9 41.9 4.33
 7 -1 -9 42.99 4.66
 7 -1 -8 11.28 2.31
 7 -1 -7 2.71 1.29
 7 -1 -7 5.64 4.92
 7 -1 -6 3.94 3.44
 7 -1 -5 -0.21 3.06
 7 -1 -4 5.18 3.61
 7 -1 -4 1.69 2.16
 7 -1 -3 31.69 7.61
 7 -1 -3 27.24 6.36
 7 -1 -2 242.25 20.76
 7 -1 -2 216.97 17.89
 7 -1 -1 121.96 14.67
 7 -1 -1 98.72 12.1
 7 -1 0 198.89 18.74
 7 -1 0 203.87 17.86
 7 -1 1 18.82 6.11
 7 -1 1 14.12 4.75
 7 -1 2 13.88 4.8
 7 -1 3 49.66 9.26
 7 -1 3 42.72 3.53
 7 -1 3 43.49 3.1
 7 -1 4 20.34 2.34
 7 -1 4 24.48 2.57
 7 -1 4 21.61 2.61
 7 -1 5 20.31 2.41
 7 -1 5 22.3 2.46
 7 -1 5 21.77 2.64
 7 -1 6 12.78 1.93
 7 -1 6 12.7 1.9
 7 -1 6 10.82 1.82
 7 -1 6 12.04 1.99
 7 -1 7 63.42 4.23
 7 -1 7 61.84 4.28
 7 -1 7 60.62 3.82
 7 -1 7 59.75 4.33
 7 -1 8 16.03 2.06
 7 -1 8 16.38 2.04
 7 -1 8 13.84 2.09
 7 -1 9 2.34 0.78
 7 -1 9 3.01 0.9
 7 -1 9 4.86 1.14
 7 -1 10 0.02 0.37
 7 -1 10 0.93 0.61
 7 -1 11 0 0.38
 7 -1 11 1.48 0.62
 7 -1 12 1.98 0.55
 -7 0 16 0.08 0.33
 -7 0 15 2.43 1.1
 -7 0 14 40.88 4
 -7 0 13 5.27 1.67
 7 0 -13 4.02 1.5
 -7 0 12 0.73 0.76
 7 0 -12 1.49 0.74
 7 0 -12 2.13 1.19
 -7 0 11 1.36 0.78
 7 0 -11 0.48 0.57
 7 0 -11 1.49 1.07
 7 0 -10 5.59 1.75
 -7 0 10 4.07 1.47
 7 0 -10 5.32 1.92
 7 0 -9 2.56 1.32
 7 0 -9 4.87 1.77
 7 0 -8 -0.1 0.76
 7 0 -8 0.65 0.82
 7 0 -7 2.64 2.76
 7 0 -7 0.7 0.87
 7 0 -7 -0.12 1.05
 7 0 -6 0.01 2.81
 7 0 -6 0.98 2.04
 7 0 -5 34.53 8.19
 7 0 -5 33.03 6.8
 7 0 -4 21.13 6.36
 7 0 -4 26.55 6.15
 7 0 -3 2.67 2.88
 7 0 -3 2.3 1.87
 7 0 -2 5.02 3.27
 7 0 -2 3.28 2.29
 7 0 -1 33.7 7.92
 7 0 -1 36.01 7.41
 7 0 0 126.54 15.29
 7 0 0 140.03 14.87
 7 0 1 67.61 11.32
 7 0 1 61.67 10
 7 0 2 46.5 8.95
 7 0 3 19.96 5.86
 7 0 3 19.3 2.28
 7 0 3 22.6 2.41
 7 0 3 19.43 2.45
 7 0 3 27.48 3.37
 7 0 4 19.5 2.38
 7 0 4 19.14 2.51
 7 0 4 21.04 2.45
 7 0 5 0.74 0.58
 7 0 5 2.45 0.93
 7 0 5 3.44 1.15
 7 0 6 9.27 1.63
 7 0 6 8.51 1.61
 7 0 6 10.7 1.73
 7 0 7 12.81 1.93
 7 0 7 13.99 1.89
 7 0 7 11.27 1.85
 7 0 8 0.5 0.59
 7 0 8 0.34 0.45
 7 0 8 1.59 1
 7 0 9 15.95 1.89
 7 0 9 11.75 1.8
 7 0 9 15.7 1.86
 7 0 10 -0.13 0.49
 7 0 10 2.44 0.87
 7 0 11 5.12 0.98
 7 0 11 6.69 1.02
 -7 -1 16 6.61 1.35
 -7 -1 15 0.81 0.8
 -7 -1 14 4.91 1.55
 7 1 -14 5.18 1.49
 -7 -1 13 4.51 1.59
 7 1 -13 5.4 1.59
 -7 -1 12 1.9 0.96
 7 1 -12 2.78 1.2
 -7 -1 11 40.19 4.29
 7 1 -11 50.69 5.13
 7 1 -10 31.06 3.79
 7 1 -10 33.66 4.2
 7 1 -9 3.76 1.48
 7 1 -9 3.48 1.13
 7 1 -9 4.99 1.61
 7 1 -8 36.13 4.03
 7 1 -8 43.68 4.7
 7 1 -7 24.17 3.15
 7 1 -7 23.64 3.32
 7 1 -6 170.51 18.74
 7 1 -5 75.98 12.41
 7 1 -5 77.6 10.42
 7 1 -4 16.34 5.52
 7 1 -4 15.25 4.69
 7 1 -3 10.61 4.76
 7 1 -3 9.58 4
 7 1 -2 13.24 5.08
 7 1 -2 6.5 3.15
 7 1 -1 28.17 7.51
 7 1 -1 28.79 6.77
 7 1 0 10.04 4.41
 7 1 0 6.97 3.15
 7 1 1 1.21 2.34
 7 1 1 1.77 1.33
 7 1 2 1.67 2.11
 7 1 2 0.38 0.51
 7 1 2 0.31 0.49
 7 1 2 2.86 1.28
 7 1 3 70.89 4.45
 7 1 3 68.58 4.15
 7 1 3 64.68 4.61
 7 1 3 71.1 5.02
 7 1 4 184.48 7.3
 7 1 4 180.43 7.71
 7 1 4 177.36 6.65
 7 1 4 185.99 8.25
 7 1 5 35.42 3.26
 7 1 5 33.08 3.32
 7 1 5 34.61 3.04
 7 1 5 42.42 4.31
 7 1 6 0.43 0.67
 7 1 6 6.15 2.48
 7 1 6 3.3 1.16
 7 1 7 2.34 1.03
 7 1 7 2.46 0.91
 7 1 8 0.47 0.47
 7 1 8 1.82 0.69
 7 1 9 -0.17 0.42
 7 1 9 -0.46 0.61
 7 1 10 -0.2 0.34
 7 1 10 2.25 0.8
 7 1 11 1.33 0.49
 7 1 11 1.99 0.65
 -7 -2 16 2.01 0.82
 -7 -2 15 -0.57 0.62
 7 2 -15 0.82 0.78
 -7 -2 14 7.77 1.8
 7 2 -14 8.85 2.13
 -7 -2 13 0.38 0.55
 7 2 -13 0.75 1
 -7 -2 12 3.77 1.44
 7 2 -12 2.34 1.21
 -7 -2 11 9.49 2.01
 7 2 -11 13.69 2.95
 7 2 -10 19.61 3.28
 7 2 -9 97.09 7.07
 7 2 -9 89.67 5.52
 7 2 -8 10.63 2.03
 7 2 -8 10.94 2.47
 7 2 -7 4.28 4.09
 7 2 -7 3.89 1.38
 7 2 -7 3.95 1.35
 7 2 -6 0.72 2.11
 7 2 -5 0.16 1.56
 7 2 -5 1.36 1.53
 7 2 -4 10.83 5.16
 7 2 -4 9.87 3.65
 7 2 -3 4.2 3.73
 7 2 -3 0.94 1.45
 7 2 -2 29.93 7.84
 7 2 -2 29.62 6.69
 7 2 -1 6.22 4.1
 7 2 -1 1.05 1.07
 7 2 0 50.68 10.38
 7 2 0 43.92 8.8
 7 2 1 3.9 2.79
 7 2 1 1.18 0.77
 7 2 1 1.4 0.91
 7 2 1 2.54 1.05
 7 2 2 77.11 4.35
 7 2 2 78.16 5.06
 7 2 2 77.29 4.68
 7 2 3 2.25 0.98
 7 2 3 1.94 0.78
 7 2 3 2.91 1.35
 7 2 3 4.92 1.46
 7 2 4 1.02 0.88
 7 2 4 1.6 0.76
 7 2 4 4.7 1.56
 7 2 4 4.84 1.34
 7 2 5 0.29 0.61
 7 2 5 1.18 1.03
 7 2 5 1.99 1.58
 7 2 5 0.02 0.65
 7 2 6 9.37 1.62
 7 2 6 10.08 2.41
 7 2 6 15.53 2.82
 7 2 6 10.04 1.65
 7 2 7 8.29 1.42
 7 2 7 8.49 1.54
 7 2 8 8.14 1.33
 7 2 8 8.62 1.41
 7 2 9 12.47 1.61
 7 2 10 -0.07 0.3
 7 2 10 2.26 0.87
 7 2 11 1.82 0.53
 7 2 11 3.33 0.74
 -7 -3 16 1.69 0.72
 -7 -3 15 -0.06 0.39
 7 3 -15 0.38 0.52
 -7 -3 14 1.41 0.92
 7 3 -14 2.31 0.91
 -7 -3 13 4.72 1.36
 7 3 -13 6.16 1.93
 -7 -3 12 7.43 1.89
 7 3 -12 8.24 2.22
 7 3 -11 57.44 5.73
 7 3 -10 72.77 6.46
 7 3 -9 0.13 0.6
 7 3 -9 0.88 0.88
 7 3 -8 1.9 0.78
 7 3 -8 3.71 1.48
 7 3 -7 43.41 4.62
 7 3 -7 43.66 3.93
 7 3 -6 6.29 4.07
 7 3 -6 5.71 1.53
 7 3 -6 3.53 1.59
 7 3 -5 0.5 1.02
 7 3 -5 0.13 0.48
 7 3 -4 25.78 7.31
 7 3 -4 26.32 6.3
 7 3 -3 1.97 2.21
 7 3 -3 -1.38 2.01
 7 3 -2 1 3.11
 7 3 -2 2.57 2.45
 7 3 -1 6.71 4.36
 7 3 -1 3.67 2.8
 7 3 0 100.48 13.76
 7 3 0 98.6 4.72
 7 3 0 92.17 5.03
 7 3 1 30.8 2.78
 7 3 1 25.97 2.74
 7 3 2 9.77 1.64
 7 3 2 13.64 1.96
 7 3 2 10.9 2.02
 7 3 3 31.02 2.96
 7 3 3 25.87 2.76
 7 3 3 26.53 3.3
 7 3 4 65.8 4.05
 7 3 4 58.72 5.23
 7 3 4 64.09 4.39
 7 3 4 60.78 4.93
 7 3 5 30.4 2.83
 7 3 5 26.19 3.54
 7 3 5 26.07 2.72
 7 3 5 28.79 3.33
 7 3 6 29.51 4.07
 7 3 6 28.08 2.7
 7 3 6 26.91 2.73
 7 3 6 27.91 3.41
 7 3 7 0.42 0.39
 7 3 7 2.13 0.87
 7 3 8 16.54 1.98
 7 3 8 17.32 1.92
 7 3 9 26.05 2.17
 7 3 10 15.25 1.5
 7 3 11 13.48 1.14
 -7 -4 15 -0.2 0.45
 7 4 -15 -0.34 0.54
 -7 -4 14 1.08 0.71
 7 4 -14 1.86 1.16
 -7 -4 13 0.34 0.66
 7 4 -13 0.9 1.21
 7 4 -12 52.42 5.6
 7 4 -11 83.18 7.1
 7 4 -10 1.19 1.13
 7 4 -10 1.09 0.56
 7 4 -9 90.09 7.22
 7 4 -9 77.72 5.2
 7 4 -8 36.21 4.52
 7 4 -8 32.87 3.46
 7 4 -7 29.08 3.79
 7 4 -7 26.23 3.1
 7 4 -6 7.4 1.63
 7 4 -6 8.74 2.02
 7 4 -5 20.07 6.92
 7 4 -5 24.35 3.28
 7 4 -5 23.49 2.9
 7 4 -4 8.59 4.35
 7 4 -4 7.93 1.5
 7 4 -4 8.39 1.83
 7 4 -3 30.9 8.22
 7 4 -3 41.45 8.26
 7 4 -3 34.87 3.05
 7 4 -3 35.18 3.53
 7 4 -2 92.46 14.47
 7 4 -2 103.41 13.69
 7 4 -2 96.19 5.2
 7 4 -2 92.92 5.56
 7 4 -1 107.37 5.56
 7 4 -1 100.44 5.69
 7 4 0 0.56 0.54
 7 4 0 0.35 0.66
 7 4 1 1.84 0.89
 7 4 1 5.28 1.54
 7 4 2 15.4 2.08
 7 4 2 14.34 2.09
 7 4 2 17.98 2.7
 7 4 3 0.41 0.49
 7 4 3 -1.59 2.22
 7 4 3 -0.01 0.98
 7 4 3 3.01 1.24
 7 4 4 6.24 1.41
 7 4 4 4.69 1.32
 7 4 4 7.66 2.09
 7 4 4 6.82 1.53
 7 4 5 4.41 1.25
 7 4 5 2.01 1.3
 7 4 5 6.46 1.93
 7 4 5 4.71 1.42
 7 4 6 1.32 0.86
 7 4 6 3.72 2.02
 7 4 6 0.35 0.69
 7 4 6 1.84 1.18
 7 4 7 0.64 0.59
 7 4 7 1.4 1.32
 7 4 7 1.79 0.88
 7 4 8 6.99 2.09
 7 4 8 3.76 1.07
 7 4 9 20.74 1.75
 7 4 10 6.04 0.86
 7 5 -15 6.12 1.64
 7 5 -14 9.42 2.25
 7 5 -13 11.97 2.69
 7 5 -12 24.41 4.03
 7 5 -11 2.92 1.98
 7 5 -10 1.36 1.25
 7 5 -10 1.14 0.86
 7 5 -9 32.78 4.57
 7 5 -9 27.89 3.16
 7 5 -8 4.96 1.46
 7 5 -8 6.91 1.74
 7 5 -7 80.48 6.56
 7 5 -7 80.21 5.46
 7 5 -6 1.8 1.27
 7 5 -6 1.6 0.93
 7 5 -5 1.86 1.08
 7 5 -4 15.88 2.22
 7 5 -4 13.23 2.23
 7 5 -3 72.23 4.67
 7 5 -3 67.74 4.94
 7 5 -2 1.68 0.88
 7 5 -2 0.94 0.63
 7 5 -1 3.82 1.26
 7 5 -1 1.82 0.84
 7 5 0 1.87 0.86
 7 5 0 10.8 2.08
 7 5 1 11.87 2.04
 7 5 1 12.55 2.07
 7 5 1 8.38 1.69
 7 5 2 13.77 2.12
 7 5 2 7.28 1.27
 7 5 2 15.05 2.12
 7 5 2 13.06 2.27
 7 5 3 18.1 2.11
 7 5 3 16.56 2.27
 7 5 3 15.4 2.49
 7 5 3 17.13 2.61
 7 5 4 9.49 1.72
 7 5 4 8.5 1.99
 7 5 4 12.25 1.77
 7 5 4 11.01 2.15
 7 5 5 61.61 3.59
 7 5 5 58.69 5.55
 7 5 5 60.47 4.04
 7 5 5 58.7 4.7
 7 5 6 68.41 3.64
 7 5 6 63.94 3.88
 7 5 6 59.14 4.5
 7 5 7 2.35 1.23
 7 5 7 2.48 0.94
 7 5 8 5.07 0.98
 7 5 8 8.86 1.89
 7 5 9 8.45 1.01
 7 6 -15 4.16 1.28
 7 6 -14 -0.71 1.04
 7 6 -13 1.03 1.25
 7 6 -12 -0.05 1.15
 7 6 -11 1.36 0.62
 7 6 -11 2.51 1.63
 7 6 -10 53.05 5.96
 7 6 -10 46.79 3.89
 7 6 -9 1.43 1.01
 7 6 -9 1.81 1.36
 7 6 -8 0.37 0.87
 7 6 -8 1.25 1.44
 7 6 -7 59.57 5.93
 7 6 -7 59.47 4.71
 7 6 -6 192.83 10.54
 7 6 -6 192.12 8.43
 7 6 -5 0.18 0.64
 7 6 -4 14.21 2.22
 7 6 -3 1.97 0.79
 7 6 -2 3.03 1.3
 7 6 -2 1.29 0.48
 7 6 -1 1.42 0.94
 7 6 -1 0.07 0.52
 7 6 0 26.94 2.95
 7 6 1 0.7 0.86
 7 6 1 -0.27 0.83
 7 6 2 3.99 1.44
 7 6 2 1.78 0.82
 7 6 3 115.55 7.66
 7 6 3 119.66 4.86
 7 6 3 122.45 6.01
 7 6 3 113.66 6.32
 7 6 4 4.31 1.2
 7 6 4 0.99 1.41
 7 6 4 2.06 1.39
 7 6 4 3.18 1.13
 7 6 5 190.87 9.3
 7 6 5 180.52 5.5
 7 6 5 183.68 7.72
 7 6 6 69.42 3.23
 7 6 6 67.39 4.42
 7 6 7 7.84 1.09
 7 6 7 6.67 1.55
 7 6 8 7.48 0.93
 7 7 -14 2.32 1.25
 7 7 -13 1.22 1.17
 7 7 -12 7.21 2.28
 7 7 -11 3.03 0.9
 7 7 -11 3.13 1.53
 7 7 -10 -0.09 0.53
 7 7 -10 -0.12 1
 7 7 -9 11.35 1.94
 7 7 -9 10.33 2.85
 7 7 -8 24.14 4.13
 7 7 -8 26.51 3.06
 7 7 -7 346.34 14.64
 7 7 -7 363.62 11.43
 7 7 -6 25.04 3.09
 7 7 -5 1.04 0.85
 7 7 -4 0.49 0.59
 7 7 -3 0.34 0.5
 7 7 -2 2.65 1.07
 7 7 -1 10.32 1.82
 7 7 0 1.39 1.34
 7 7 0 4.91 1.2
 7 7 1 -1.19 1.88
 7 7 1 -0.34 0.82
 7 7 2 79.89 6.21
 7 7 2 78.66 5.13
 7 7 3 21.71 3.39
 7 7 3 17.92 2.45
 7 7 4 16.03 2.99
 7 7 4 7.97 1.73
 7 7 5 15.74 3.01
 7 7 5 5.7 1.48
 7 7 6 2.23 1
 7 7 7 15.89 1.76
 7 8 -14 3.06 1.23
 7 8 -13 3.52 1.45
 7 8 -12 0.25 0.76
 7 8 -11 -0.21 0.4
 7 8 -11 1.2 1.24
 7 8 -10 30.26 4.4
 7 8 -10 29.41 2.84
 7 8 -9 1.39 0.8
 7 8 -9 1.43 1.15
 7 8 -8 11.41 1.94
 7 8 -8 7.07 2.05
 7 8 -7 47.74 5.3
 7 8 -7 58.35 4.43
 7 8 -6 -0.97 0.76
 7 8 -5 65.01 4.76
 7 8 -4 4.62 1.22
 7 8 -3 -0.53 0.43
 7 8 -2 -0.21 0.59
 7 8 -1 26.03 3.32
 7 8 -1 21.81 2.53
 7 8 0 24.26 3.36
 7 8 0 22.75 2.58
 7 8 1 17.7 2.74
 7 8 1 20.78 2.51
 7 8 2 1.51 1.38
 7 8 2 0.91 0.82
 7 8 3 6.87 2.17
 7 8 3 0.27 0.76
 7 8 4 3.25 1.09
 7 8 5 4.09 1.06
 7 8 6 6.45 1.1
 7 9 -13 11.09 1.9
 7 9 -12 -0.33 0.78
 7 9 -11 0.3 0.83
 7 9 -11 0.31 0.32
 7 9 -10 2.32 0.75
 7 9 -10 2.47 1.23
 7 9 -9 1.93 0.79
 7 9 -9 1.65 0.96
 7 9 -8 43.26 3.5
 7 9 -8 37.93 4.4
 7 9 -7 1.62 0.92
 7 9 -6 0.19 0.57
 7 9 -5 -0.22 0.53
 7 9 -4 27.31 3.01
 7 9 -4 26.44 2.9
 7 9 -3 35.74 3.57
 7 9 -3 30.42 2.96
 7 9 -2 25.53 2.96
 7 9 -2 25.51 2.61
 7 9 -1 27.72 3.25
 7 9 -1 29.14 2.67
 7 9 0 7.27 1.84
 7 9 0 4.88 1.22
 7 9 1 3.3 1.6
 7 9 1 0.61 0.42
 7 9 2 11.68 2.35
 7 9 2 3.23 0.96
 7 9 3 5.61 1.18
 7 9 4 1.7 0.7
 7 10 -10 -0.27 0.57
 7 10 -10 0.21 0.37
 7 10 -9 1.26 0.58
 7 10 -8 8.74 1.46
 7 10 -7 1.96 0.72
 7 10 -6 0.59 0.46
 7 10 -5 3.13 0.94
 7 10 -4 1.01 0.67
 7 10 -3 1.65 0.89
 7 10 -3 -0.06 0.31
 7 10 -2 -0.39 0.37
 7 10 -1 6.53 1.66
 7 10 0 11.36 1.95
 7 10 0 2.1 0.75
 7 10 1 2.26 0.69
 7 10 2 5.73 0.99
 7 11 -9 1.9 0.73
 7 11 -8 -0.33 0.59
 7 11 -8 1.09 0.51
 7 11 -7 14.13 2.18
 7 11 -7 14.9 1.6
 7 11 -6 0.61 0.7
 7 11 -6 -0.36 0.34
 7 11 -5 73.26 4.79
 7 11 -5 78.56 3.67
 7 11 -4 -0.39 0.7
 7 11 -4 1.04 0.48
 7 11 -3 1.48 0.49
 8 -11 -1 0.99 0.39
 8 -11 0 0.07 0.19
 8 -11 1 -0.06 0.21
 8 -10 -6 9.55 1.21
 8 -10 -5 253.44 6.54
 8 -10 -4 46.77 2.9
 8 -10 -4 43.69 2.27
 8 -10 -3 0.16 0.38
 8 -10 -3 1.03 0.55
 8 -10 -2 3.13 0.75
 8 -10 -1 0.86 0.46
 8 -10 0 2.25 0.7
 8 -10 1 3.54 0.81
 8 -10 2 -0.19 0.58
 8 -10 2 0.53 0.45
 8 -10 3 5.68 1.3
 8 -10 3 8.81 1.16
 8 -10 4 23.74 2.41
 8 -10 4 31.45 2.03
 8 -10 5 10.39 1.48
 8 -9 -8 6.4 1.13
 8 -9 -7 -0.09 0.31
 8 -9 -6 2.41 0.85
 8 -9 -5 58.17 3.77
 8 -9 -4 2.37 0.77
 8 -9 -4 2.04 0.64
 8 -9 -3 23.29 2.45
 8 -9 -3 22.89 2.12
 8 -9 -2 13.26 1.72
 8 -9 -2 12.82 1.67
 8 -9 -1 0.54 0.42
 8 -9 0 2.55 1.23
 8 -9 0 2.53 0.74
 8 -9 1 5.75 1.53
 8 -9 1 8.26 1.41
 8 -9 2 7.58 1.79
 8 -9 2 8.02 1.33
 8 -9 3 6.96 1.7
 8 -9 3 11.68 1.54
 8 -9 4 0.38 0.7
 8 -9 4 -0.12 0.39
 8 -9 5 -0.11 0.4
 8 -9 5 -0.14 0.29
 8 -9 6 0.28 0.32
 8 -9 6 -0.1 0.24
 8 -9 7 4.76 0.99
 8 -8 -10 14.64 1.56
 8 -8 -9 -0.29 0.44
 8 -8 -8 0.53 0.5
 8 -8 -8 0.81 0.42
 8 -8 -7 8.93 1.71
 8 -8 -6 32.63 3.15
 8 -8 -5 0.55 0.53
 8 -8 -5 0.41 0.41
 8 -8 -4 0.83 0.8
 8 -8 -4 0.97 0.59
 8 -8 -3 8.98 1.8
 8 -8 -3 7.36 1.43
 8 -8 -2 16.57 2.09
 8 -8 -2 15.12 1.94
 8 -8 -1 0.68 0.75
 8 -8 -1 2.45 0.95
 8 -8 0 0.19 0.98
 8 -8 0 0.97 0.67
 8 -8 1 69.73 5.74
 8 -8 1 81.28 4.61
 8 -8 2 17.97 2.9
 8 -8 2 22.78 2.41
 8 -8 3 7.22 1.81
 8 -8 3 10.41 1.63
 8 -8 4 3.65 1.43
 8 -8 4 3.23 0.95
 8 -8 5 -0.39 0.52
 8 -8 5 -0.1 0.32
 8 -8 6 14.53 2.08
 8 -8 6 16.96 1.68
 8 -8 7 0.38 0.45
 8 -8 8 0.95 0.39
 8 -7 -11 55.95 3.17
 -8 7 11 56.23 3.15
 8 -7 -10 0.53 0.52
 8 -7 -9 0.6 0.58
 8 -7 -9 -0.3 0.43
 8 -7 -8 3.44 1.27
 8 -7 -7 0.86 1
 8 -7 -6 29.9 3.28
 8 -7 -5 10.17 1.97
 8 -7 -5 10.09 1.5
 8 -7 -4 -0.35 0.74
 8 -7 -4 0.65 0.43
 8 -7 -3 47.99 3.98
 8 -7 -3 45.01 3.38
 8 -7 -2 14.93 2.95
 8 -7 -2 14.88 2.02
 8 -7 -1 -0.19 0.93
 8 -7 -1 2.34 1.03
 8 -7 0 8.47 2.07
 8 -7 0 11.76 1.9
 8 -7 1 0.38 0.55
 8 -7 1 0.53 0.48
 8 -7 2 7.02 1.99
 8 -7 2 7.42 1.6
 8 -7 3 9.23 2.05
 8 -7 3 10.03 1.67
 8 -7 4 2.1 1.02
 8 -7 4 3.01 1.04
 8 -7 5 17.12 2.61
 8 -7 5 17.85 2.03
 8 -7 6 -0.04 0.4
 8 -7 6 0.01 0.3
 8 -7 7 2.76 0.99
 8 -7 8 0.7 0.57
 8 -7 8 0.79 0.39
 8 -7 9 0.61 0.31
 8 -6 -12 0.42 0.35
 -8 6 12 0.03 0.41
 8 -6 -11 14.57 1.93
 -8 6 11 17.09 2.05
 8 -6 -10 0.31 0.68
 8 -6 -9 15.12 2.37
 8 -6 -9 16.04 2.31
 8 -6 -8 9.5 1.92
 8 -6 -7 0.48 0.68
 8 -6 -6 1.33 0.78
 8 -6 -5 41.75 4.03
 8 -6 -4 11.83 2.42
 8 -6 -4 8.6 1.51
 8 -6 -3 180.98 7.87
 8 -6 -3 179.9 6.91
 8 -6 -2 7.45 2.12
 8 -6 -2 8.26 1.56
 8 -6 -1 13.25 2.72
 8 -6 -1 13.89 2.03
 8 -6 0 3.47 1.32
 8 -6 0 4.11 1.19
 8 -6 1 3.85 1.44
 8 -6 1 5.34 1.3
 8 -6 2 3.91 1.51
 8 -6 2 6.52 1.42
 8 -6 3 1.93 0.74
 8 -6 3 0.11 0.55
 8 -6 4 2.28 1.17
 8 -6 4 2.29 1
 8 -6 5 38.51 3.79
 8 -6 5 46.02 3.46
 8 -6 6 13.64 2.14
 8 -6 6 16.39 1.97
 8 -6 7 51.02 3.76
 8 -6 8 4.42 0.92
 8 -6 9 6.29 0.94
 -8 5 13 3.68 0.77
 8 -5 -12 3.14 0.92
 -8 5 12 1.39 0.66
 8 -5 -11 9.99 1.87
 -8 5 11 11.33 1.94
 8 -5 -10 4.51 1.36
 8 -5 -10 3.12 1
 8 -5 -9 2.61 0.97
 8 -5 -9 0.5 0.72
 8 -5 -8 -0.02 0.85
 8 -5 -7 9.13 2
 8 -5 -6 57.62 4.86
 8 -5 -5 129.64 7.07
 8 -5 -4 30 3.37
 8 -5 -4 29.18 2.75
 8 -5 -3 59.75 4.58
 8 -5 -3 55.39 3.9
 8 -5 -2 0.82 0.78
 8 -5 -2 0.71 0.61
 8 -5 -1 11.06 2.42
 8 -5 -1 13.77 2.05
 8 -5 0 129.97 8.04
 8 -5 0 140.75 6.45
 8 -5 1 21.78 3.22
 8 -5 1 24.25 2.7
 8 -5 2 0.2 0.89
 8 -5 2 0.29 0.38
 8 -5 3 2.58 1.21
 8 -5 3 2.34 0.99
 8 -5 4 41.18 4.11
 8 -5 4 49.84 3.83
 8 -5 5 10.59 1.79
 8 -5 6 103.9 5.09
 8 -5 7 2.41 0.82
 8 -5 8 0.2 0.34
 8 -5 9 0.3 0.37
 8 -5 10 1.58 0.42
 -8 4 13 0.02 0.47
 8 -4 -13 0.22 0.42
 8 -4 -12 5.82 1.35
 -8 4 12 4.85 1.18
 8 -4 -11 6.22 1.54
 -8 4 11 4.37 1.28
 8 -4 -11 5.33 1.4
 8 -4 -10 20.71 2.91
 8 -4 -10 21.73 2.95
 8 -4 -9 5.96 1.77
 8 -4 -9 4.4 1.45
 8 -4 -8 0.65 0.74
 8 -4 -7 7.55 1.87
 8 -4 -6 13.06 2.36
 8 -4 -5 14.74 2.49
 8 -4 -4 127.6 6.89
 8 -4 -4 132.53 5.85
 8 -4 -3 32.16 3.32
 8 -4 -3 31.15 2.91
 8 -4 -2 2.85 1.34
 8 -4 -2 1.79 0.73
 8 -4 -1 35.11 4.12
 8 -4 -1 36.73 3.26
 8 -4 0 42.77 3.54
 8 -4 1 13.76 2.08
 8 -4 2 2.61 0.95
 8 -4 3 9.53 1.76
 8 -4 4 0.05 0.45
 8 -4 5 10.5 1.82
 8 -4 6 14.89 2.04
 8 -4 6 13.83 1.9
 8 -4 7 16.46 1.99
 8 -4 7 15.26 1.9
 8 -4 7 16.04 2.01
 8 -4 8 16.1 1.84
 8 -4 9 -0.3 0.47
 8 -4 10 13.52 1.31
 -8 3 14 3.97 0.92
 -8 3 13 0.17 0.67
 8 -3 -13 0.6 0.63
 -8 3 12 -0.13 0.47
 8 -3 -12 -0.67 0.66
 8 -3 -12 0.41 0.38
 8 -3 -11 4.71 1.51
 -8 3 11 4.59 1.35
 8 -3 -11 4.13 1.18
 8 -3 -10 3.79 1.37
 -8 3 10 2.91 1.11
 8 -3 -10 1.61 0.85
 8 -3 -9 11.5 2.2
 8 -3 -9 11.54 2.29
 8 -3 -8 1.66 0.8
 8 -3 -7 7.83 1.89
 8 -3 -6 0.37 0.82
 8 -3 -5 16.82 2.55
 8 -3 -4 4.66 1.35
 8 -3 -4 3.34 1.07
 8 -3 -3 87.3 4.87
 8 -3 -2 0.9 0.53
 8 -3 -1 378.23 10.43
 8 -3 0 262.43 8.77
 8 -3 1 338.49 10.09
 8 -3 2 0.7 0.57
 8 -3 3 47.74 3.88
 8 -3 4 2.49 1.32
 8 -3 5 3.81 1.05
 8 -3 5 4.13 1.2
 8 -3 6 2.16 0.78
 8 -3 6 2.27 0.91
 8 -3 7 21.22 2.29
 8 -3 7 22.23 2.32
 8 -3 7 20.84 2.28
 8 -3 8 3.91 0.99
 8 -3 8 5.72 1.2
 8 -3 9 2.71 0.79
 8 -3 9 2.65 0.73
 8 -3 10 1.72 0.58
 -8 2 14 1.29 0.6
 -8 2 13 18.83 2.42
 8 -2 -13 20.32 2.52
 8 -2 -12 197.82 8.41
 -8 2 12 179.62 7.78
 8 -2 -12 193.68 8.49
 8 -2 -11 61.62 5.05
 -8 2 11 55.29 4.53
 8 -2 -11 63.3 5.17
 8 -2 -10 21.52 3.03
 -8 2 10 18.19 2.64
 8 -2 -10 21.77 3.27
 8 -2 -9 8.82 1.97
 8 -2 -9 10.82 2.55
 8 -2 -8 1.82 1.06
 8 -2 -7 25.47 3.32
 8 -2 -6 61.88 5.02
 8 -2 -5 47.29 4.28
 8 -2 -4 -0.15 0.69
 8 -2 -4 0.46 0.53
 8 -2 -3 2.35 0.97
 8 -2 -2 101.03 5.31
 8 -2 -1 1103.65 17.86
 8 -2 0 885.61 15
 8 -2 0 854.54 15.93
 8 -2 1 3 1.08
 8 -2 1 2.65 0.85
 8 -2 2 19.93 2.3
 8 -2 2 21.69 2.62
 8 -2 3 27.38 2.76
 8 -2 3 26.94 3.01
 8 -2 4 2.05 0.84
 8 -2 4 3.05 1.03
 8 -2 5 33.75 3.05
 8 -2 5 33.5 3.22
 8 -2 5 34.9 3
 8 -2 6 0.61 0.6
 8 -2 6 0.77 0.7
 8 -2 7 1.1 0.51
 8 -2 7 2.89 1.05
 8 -2 8 0.45 0.43
 8 -2 8 1.03 0.6
 8 -2 9 4.54 0.93
 8 -2 9 5.59 1.04
 8 -2 10 0.65 0.28
 8 -2 10 0.74 0.42
 -8 1 15 4.9 1.01
 -8 1 14 1.33 0.8
 -8 1 13 79.5 5.06
 8 -1 -13 88.97 5.59
 8 -1 -12 199.64 8.6
 8 -1 -12 213.34 9.34
 -8 1 11 0.1 0.65
 8 -1 -11 1 0.83
 8 -1 -11 2.12 1.15
 8 -1 -10 6.6 1.87
 8 -1 -10 7.82 2.11
 8 -1 -9 37.21 4.1
 8 -1 -9 35.8 4.34
 8 -1 -8 7.8 1.76
 8 -1 -8 8.4 2.24
 8 -1 -7 -0.1 0.86
 8 -1 -6 0.71 0.75
 8 -1 -5 -0.86 0.93
 8 -1 -4 9.59 1.92
 8 -1 -3 5.18 1.24
 8 -1 -2 67.58 4.38
 8 -1 -1 11.59 1.73
 8 -1 -1 10.16 1.87
 8 -1 0 12.1 1.75
 8 -1 0 11.11 1.86
 8 -1 1 14.81 1.93
 8 -1 1 13.71 2.03
 8 -1 2 141.33 6.29
 8 -1 2 144.82 6.85
 8 -1 2 150.52 6.03
 8 -1 3 31.15 2.98
 8 -1 3 33.16 3.33
 8 -1 3 40.21 3.29
 8 -1 4 5.3 1.25
 8 -1 4 4.95 1.28
 8 -1 5 -0.53 0.67
 8 -1 5 -0.65 0.75
 8 -1 6 28.43 2.78
 8 -1 6 28.09 2.9
 8 -1 6 29.67 2.67
 8 -1 7 20.53 2.29
 8 -1 7 20.24 2.16
 8 -1 8 34.16 2.54
 8 -1 8 39.36 2.94
 8 -1 9 2.51 0.73
 8 -1 9 2.64 0.82
 8 -1 10 5.94 0.85
 8 -1 10 5.26 0.89
 -8 0 15 0.21 0.51
 -8 0 14 9.25 1.67
 8 0 -14 11.37 1.95
 -8 0 13 12.23 2.05
 8 0 -13 14.24 2.56
 -8 0 12 0.39 0.6
 8 0 -12 1.16 0.94
 8 0 -11 2.05 1
 8 0 -11 1.99 1.01
 8 0 -10 2.48 1.26
 8 0 -10 0.94 0.88
 8 0 -9 2.13 0.95
 8 0 -9 2.3 1.06
 8 0 -8 19.74 2.99
 8 0 -8 21.36 3.31
 8 0 -7 12.75 2.35
 8 0 -7 15.07 2.76
 8 0 -6 20.2 2.83
 8 0 -6 25.41 3.5
 8 0 -5 10.33 1.93
 8 0 -4 24.67 2.96
 8 0 -3 0.01 0.44
 8 0 -2 90.35 5.15
 8 0 -1 165.5 6.47
 8 0 -1 163.27 7.02
 8 0 0 5.43 1.22
 8 0 0 4.15 1.29
 8 0 1 277.44 8.68
 8 0 1 279.4 9.62
 8 0 1 285.3 8.22
 8 0 2 4.62 1.14
 8 0 2 4.48 1.32
 8 0 3 6.94 1.43
 8 0 3 7.03 1.56
 8 0 3 11.62 2.22
 8 0 4 32.69 3.11
 8 0 4 34.62 3.38
 8 0 4 32.62 2.91
 8 0 5 49.24 3.76
 8 0 5 47.15 3.95
 8 0 5 51.38 3.55
 8 0 6 11.2 1.79
 8 0 6 12.74 1.8
 8 0 7 8.61 1.56
 8 0 7 9.41 1.56
 8 0 8 23.34 2.18
 8 0 8 22.84 2.19
 8 0 9 3.22 0.73
 8 0 9 8.07 1.29
 8 0 10 5.82 0.96
 -8 -1 15 6.51 1.2
 -8 -1 14 10.53 1.71
 8 1 -14 12.23 2.15
 -8 -1 13 10.73 1.93
 8 1 -13 11.67 2.27
 8 1 -12 8.29 2.18
 8 1 -11 17.7 3.08
 8 1 -10 1.4 1.18
 8 1 -9 1.93 0.97
 8 1 -9 0.55 0.6
 8 1 -9 1.07 1
 8 1 -8 1.12 1.15
 8 1 -8 0.14 0.66
 8 1 -7 274.12 10.78
 8 1 -7 311.54 12.28
 8 1 -6 37.94 3.97
 8 1 -6 41.53 4.38
 8 1 -5 -0.54 0.82
 8 1 -5 0.72 0.76
 8 1 -4 18.6 2.74
 8 1 -3 1.18 0.69
 8 1 -2 11.33 1.58
 8 1 -2 10.96 1.84
 8 1 -1 49.38 3.97
 8 1 -1 56.21 3.84
 8 1 0 56.66 4.34
 8 1 0 62.2 4.14
 8 1 1 87.18 5
 8 1 1 83.22 5.29
 8 1 1 99.84 5.04
 8 1 2 75.55 4.71
 8 1 2 73.78 5.06
 8 1 2 80.42 4.55
 8 1 3 32.06 3.36
 8 1 3 37.13 3.11
 8 1 3 31.83 3.12
 8 1 4 96.71 5.74
 8 1 4 103.57 5.05
 8 1 4 102.78 5.45
 8 1 5 32.63 2.86
 8 1 5 35.16 3.2
 8 1 6 31.99 2.67
 8 1 6 36.29 3.13
 8 1 7 -0.2 0.66
 8 1 7 1.29 0.83
 8 1 8 5.92 1.11
 8 1 8 7.64 1.35
 8 1 9 11.93 1.43
 8 1 9 9.16 1.18
 8 1 10 19.77 1.49
 8 2 -15 1.56 0.77
 8 2 -14 1.59 0.94
 8 2 -13 2.75 1.48
 8 2 -12 0.49 1.05
 8 2 -11 0.69 0.82
 8 2 -10 3.22 0.96
 8 2 -10 5.85 1.83
 8 2 -9 2.29 0.87
 8 2 -9 3.43 1.52
 8 2 -8 3.92 1.3
 8 2 -8 4.1 1.52
 8 2 -7 28.06 3.77
 8 2 -7 29.42 3.34
 8 2 -6 3.47 1.16
 8 2 -6 2.71 1.23
 8 2 -5 19.95 2.94
 8 2 -4 18.09 2.76
 8 2 -3 0.35 0.54
 8 2 -2 -0.65 0.53
 8 2 -2 -0.17 0.65
 8 2 -1 1.04 0.46
 8 2 -1 2.37 1.1
 8 2 0 16.37 2.4
 8 2 0 16.34 2.19
 8 2 0 16.69 2.41
 8 2 1 67.23 4.88
 8 2 1 80.36 4.6
 8 2 1 70.29 4.58
 8 2 2 8.04 1.72
 8 2 2 6.89 1.7
 8 2 2 12.72 2.18
 8 2 3 -0.67 0.84
 8 2 3 -1.2 1.57
 8 2 3 3.72 1.77
 8 2 3 4.27 1.7
 8 2 4 31.76 3.63
 8 2 4 35.56 2.99
 8 2 4 34.41 3.14
 8 2 4 36.62 3.81
 8 2 5 -0.81 0.85
 8 2 5 0.32 1.17
 8 2 5 2.01 1.07
 8 2 6 0.74 0.48
 8 2 6 3.52 1.08
 8 2 7 21.28 2.02
 8 2 7 21.89 2.21
 8 2 8 3.22 0.82
 8 2 8 6.17 1.13
 8 2 9 3.21 0.9
 8 2 10 26.23 1.57
 8 3 -15 0.68 0.82
 8 3 -14 -0.75 0.54
 8 3 -13 0.31 0.74
 8 3 -12 1.79 0.95
 8 3 -11 1.61 1.3
 8 3 -10 1.45 0.61
 8 3 -10 3 1.69
 8 3 -9 0.42 0.8
 8 3 -9 -0.41 1.19
 8 3 -8 0.78 0.64
 8 3 -8 2.03 1.07
 8 3 -7 0.86 0.68
 8 3 -7 1.58 0.97
 8 3 -6 8.3 1.82
 8 3 -6 9.03 2.14
 8 3 -5 31.53 3.72
 8 3 -5 32.85 3.48
 8 3 -4 9.3 1.86
 8 3 -3 0.36 0.6
 8 3 -3 0.55 0.69
 8 3 -2 26.61 2.73
 8 3 -2 24.06 2.91
 8 3 -1 283.74 9.17
 8 3 -1 266.75 9.54
 8 3 0 0.7 0.66
 8 3 0 1.83 1.02
 8 3 1 112.58 5.24
 8 3 1 99.52 5.54
 8 3 2 7.26 1.45
 8 3 2 12.32 2.18
 8 3 3 63.29 5.49
 8 3 3 66.88 4.11
 8 3 3 64.61 4.39
 8 3 3 66.06 4.67
 8 3 4 11.05 1.73
 8 3 4 16.63 2.1
 8 3 4 12.11 2.29
 8 3 4 17.13 2.67
 8 3 5 64.02 5.19
 8 3 5 61.79 3.77
 8 3 5 69.17 4.28
 8 3 5 68.09 4.84
 8 3 6 4.95 1.08
 8 3 6 7.35 1.5
 8 3 7 12.64 1.6
 8 3 7 9.91 1.44
 8 3 8 0.8 0.53
 8 3 8 3.19 0.99
 8 3 9 20.32 1.55
 8 4 -15 -0.83 0.48
 8 4 -14 17.57 2.73
 8 4 -13 41.68 4.58
 8 4 -12 -0.18 0.86
 8 4 -11 2.34 0.66
 8 4 -10 -1.16 1.23
 8 4 -10 -0.14 0.59
 8 4 -9 0.02 0.85
 8 4 -9 0.89 0.83
 8 4 -8 0.49 0.69
 8 4 -8 0.88 0.92
 8 4 -7 5.21 1.4
 8 4 -7 4.24 1.55
 8 4 -6 2.77 1.07
 8 4 -6 4.09 1.61
 8 4 -5 0.05 0.47
 8 4 -4 28.31 2.84
 8 4 -4 28.2 3.24
 8 4 -3 4.63 1.28
 8 4 -3 2.81 1.09
 8 4 -2 29.22 3
 8 4 -2 26.95 3.09
 8 4 -1 3.77 1.07
 8 4 -1 3.82 1.22
 8 4 0 -0.29 0.76
 8 4 1 31.67 3.08
 8 4 1 23.07 2.67
 8 4 2 1.95 0.92
 8 4 2 6.37 1.65
 8 4 3 86.92 6.41
 8 4 3 84.19 4.38
 8 4 3 84.83 5.01
 8 4 3 80.17 5.09
 8 4 4 2.78 0.97
 8 4 4 1.77 1.06
 8 4 4 2.63 1.28
 8 4 5 7.73 1.44
 8 4 5 10.83 2.49
 8 4 5 12.16 1.89
 8 4 5 10.38 2
 8 4 6 3.8 1.02
 8 4 6 6.54 1.88
 8 4 6 6.03 1.34
 8 4 7 0.89 0.56
 8 4 7 5.63 1.15
 8 4 8 5.99 0.99
 8 5 -15 1.05 0.67
 8 5 -14 13.2 2.47
 8 5 -13 17.57 3
 8 5 -12 3 1.32
 8 5 -11 4.72 1.11
 8 5 -11 4.82 1.68
 8 5 -10 26.31 3.94
 8 5 -10 22.32 2.59
 8 5 -9 18.19 3.35
 8 5 -9 16.77 2.43
 8 5 -8 1.32 0.79
 8 5 -8 2.59 0.78
 8 5 -7 3.47 1.35
 8 5 -7 3.93 1.34
 8 5 -6 3.51 1.63
 8 5 -6 3.65 1.3
 8 5 -5 -0.23 0.49
 8 5 -4 0.45 0.64
 8 5 -3 18.62 2.4
 8 5 -3 18.23 2.54
 8 5 -2 1.04 0.99
 8 5 -2 1.17 0.9
 8 5 -1 4.13 1.19
 8 5 -1 4.54 1.29
 8 5 0 4.25 1.18
 8 5 1 21.93 2.58
 8 5 2 1.78 1.38
 8 5 2 3.66 1.2
 8 5 2 6.32 1.68
 8 5 3 40.98 2.99
 8 5 3 30.1 3.64
 8 5 3 36.8 3.21
 8 5 3 33.18 3.29
 8 5 4 188.03 9.06
 8 5 4 188.61 5.84
 8 5 4 193.23 6.97
 8 5 4 186.77 7.4
 8 5 5 172.26 8.05
 8 5 5 167.2 5.18
 8 5 5 167.2 6.02
 8 5 5 163.47 6.69
 8 5 6 39.54 2.47
 8 5 6 40.52 3.19
 8 5 7 8.27 1.17
 8 6 -14 -0.13 0.5
 8 6 -13 2.52 1.29
 8 6 -12 0.5 1.02
 8 6 -11 1.06 0.53
 8 6 -11 0.65 0.86
 8 6 -10 -0.26 0.59
 8 6 -10 0.78 0.69
 8 6 -9 0.45 0.64
 8 6 -9 -0.53 0.86
 8 6 -8 175.22 9.98
 8 6 -8 163.58 7.42
 8 6 -7 195.7 10.34
 8 6 -7 183.32 8.06
 8 6 -6 3.86 1.33
 8 6 -5 16.16 2.43
 8 6 -4 3.36 1.18
 8 6 -3 2.9 1.04
 8 6 -2 6.49 1.54
 8 6 -1 1.76 0.78
 8 6 0 3.39 1.28
 8 6 1 1.27 0.9
 8 6 1 -3.19 2.36
 8 6 2 1.87 1.05
 8 6 2 -0.65 1.3
 8 6 2 2.72 1.1
 8 6 3 31.13 3.69
 8 6 3 30.14 2.95
 8 6 4 282.01 10.28
 8 6 4 265.39 8.16
 8 6 5 19.24 2.96
 8 6 5 12.21 1.84
 8 6 6 11.14 1.63
 8 7 -14 2.49 1.02
 8 7 -13 -0.01 0.65
 8 7 -12 3.39 1.31
 8 7 -11 4.39 1.01
 8 7 -11 4.81 1.67
 8 7 -10 0.99 0.64
 8 7 -10 1.65 1.26
 8 7 -9 25.72 3.81
 8 7 -9 25.84 2.74
 8 7 -8 159.51 9.26
 8 7 -8 168.87 7.23
 8 7 -7 7.88 1.63
 8 7 -6 3.33 1.13
 8 7 -5 4.22 1.38
 8 7 -4 -0.08 0.6
 8 7 -3 1.93 0.82
 8 7 -2 0.9 0.78
 8 7 -1 -1.05 1.64
 8 7 -1 0.36 0.44
 8 7 0 -0.48 1.37
 8 7 1 2.39 1.17
 8 7 1 1.51 0.82
 8 7 2 4.84 1.71
 8 7 2 3.74 1.26
 8 7 3 7.03 2.17
 8 7 3 1.62 0.92
 8 7 4 10.8 2.45
 8 7 4 0.92 0.8
 8 7 5 38.44 2.56
 8 8 -12 5.76 1.59
 8 8 -11 1.8 0.6
 8 8 -11 3.71 1.37
 8 8 -10 5.05 1.09
 8 8 -10 5.7 1.65
 8 8 -9 7.98 1.42
 8 8 -9 7.67 1.91
 8 8 -8 0.64 0.46
 8 8 -7 -0.68 0.61
 8 8 -6 -0.64 0.48
 8 8 -5 11.34 1.89
 8 8 -4 0.6 0.39
 8 8 -3 -3.61 1.81
 8 8 -3 0.63 0.44
 8 8 -2 19.19 2.54
 8 8 -2 17.92 2.15
 8 8 -1 0.56 1.13
 8 8 0 3.87 1.18
 8 8 1 4.41 1.45
 8 8 2 7.81 1.93
 8 8 2 3.36 0.92
 8 8 3 30.74 3.16
 8 8 3 18.33 1.8
 8 8 4 2.69 0.74
 8 9 -10 0.79 0.68
 8 9 -10 -0.29 0.28
 8 9 -9 0.22 0.34
 8 9 -8 11.55 1.59
 8 9 -7 9.24 1.53
 8 9 -6 12.14 1.77
 8 9 -5 -0.67 0.98
 8 9 -5 0.65 0.72
 8 9 -4 1.74 0.83
 8 9 -4 0.55 0.31
 8 9 -3 21.13 2.41
 8 9 -3 16.91 1.93
 8 9 -2 35.47 3.18
 8 9 -2 28.34 2.28
 8 9 -1 2.39 1.09
 8 9 0 4.32 1.4
 8 9 1 9.58 1.86
 8 10 -9 1.1 0.48
 8 10 -8 0.51 0.25
 8 10 -7 10.56 1.35
 8 10 -6 5.02 1
 8 10 -5 0.94 0.81
 8 10 -5 -0.03 0.27
 8 10 -4 8.6 1.2
 8 10 -3 7.03 0.99
 9 -10 -1 1.97 0.47
 9 -10 0 0.91 0.38
 9 -10 1 0.6 0.33
 9 -9 -5 2.16 0.59
 9 -9 -4 0.7 0.43
 9 -9 -4 -0.22 0.36
 9 -9 -3 -0.12 0.26
 9 -9 -2 1.57 0.45
 9 -9 -1 0.27 0.3
 9 -9 0 3.15 0.79
 9 -9 1 2.54 0.71
 9 -9 2 5.34 0.93
 9 -9 3 1.17 0.44
 9 -9 4 1.62 0.46
 9 -8 -8 2.63 0.65
 9 -8 -7 1.22 0.42
 9 -8 -7 1.02 0.54
 9 -8 -6 12.05 1.63
 9 -8 -5 20.74 2.16
 9 -8 -4 22.98 2.26
 9 -8 -4 21.68 1.85
 9 -8 -3 6.64 1.11
 9 -8 -2 5.62 1.1
 9 -8 -1 8.25 1.32
 9 -8 0 43.44 3
 9 -8 1 0.84 0.54
 9 -8 1 0.05 0.46
 9 -8 2 4.41 1.22
 9 -8 2 4.86 1.04
 9 -8 3 1.85 0.79
 9 -8 3 1.43 0.44
 9 -8 3 1.99 0.6
 9 -8 4 8.52 1.45
 9 -8 4 10.49 1.18
 9 -8 4 13.03 1.54
 9 -8 5 0.78 0.46
 9 -8 5 1.54 0.47
 9 -8 5 1.2 0.47
 9 -8 6 -0.35 0.19
 9 -7 -10 1.9 0.6
 9 -7 -9 -0.25 0.33
 9 -7 -9 -0.39 0.37
 9 -7 -8 0.19 0.54
 9 -7 -8 -0.26 0.38
 9 -7 -7 -0.11 0.46
 9 -7 -6 0.9 0.58
 9 -7 -5 6.45 1.38
 9 -7 -4 5.71 1.24
 9 -7 -4 5.91 1.1
 9 -7 -3 0.55 0.36
 9 -7 -2 36.55 2.88
 9 -7 -1 18.4 2.12
 9 -7 0 3.12 1.03
 9 -7 0 5.22 1.21
 9 -7 1 0.42 0.89
 9 -7 1 0.16 0.5
 9 -7 2 1.3 0.77
 9 -7 2 1.12 0.61
 9 -7 3 2.45 1.05
 9 -7 3 3.08 0.8
 9 -7 4 2.85 0.93
 9 -7 4 5.06 1.03
 9 -7 5 3.54 0.95
 9 -7 5 5.33 0.93
 9 -7 5 5.89 1.05
 9 -7 6 -0.28 0.25
 9 -7 6 0.07 0.3
 9 -7 7 3.21 0.64
 9 -6 -11 0.37 0.38
 9 -6 -10 0.3 0.37
 -9 6 10 0.99 0.49
 9 -6 -10 0.66 0.5
 9 -6 -9 0.21 0.41
 9 -6 -9 1.18 0.76
 9 -6 -8 2.38 0.83
 9 -6 -8 0.5 0.49
 9 -6 -7 8.41 1.73
 9 -6 -6 1.69 0.8
 9 -6 -5 14.14 2.15
 9 -6 -4 31.56 3.1
 9 -6 -4 29.17 2.55
 9 -6 -3 9.88 1.59
 9 -6 -2 0.68 0.46
 9 -6 -1 0.36 0.48
 9 -6 0 1.33 0.82
 9 -6 0 1.28 0.65
 9 -6 1 -0.07 0.59
 9 -6 1 -0.14 0.47
 9 -6 2 2.53 1.11
 9 -6 2 4.64 1.22
 9 -6 3 3.32 1.09
 9 -6 3 2.54 0.86
 9 -6 4 1.91 0.84
 9 -6 5 23.57 2.1
 9 -6 5 26.15 2.35
 9 -6 6 10.96 1.36
 9 -6 6 13.76 1.52
 9 -6 7 0.47 0.33
 9 -6 8 7.28 0.91
 9 -5 -12 7.71 1.15
 9 -5 -11 9.8 1.59
 -9 5 11 6.2 1.09
 9 -5 -11 10.28 1.46
 9 -5 -10 2.71 0.96
 9 -5 -10 1.75 0.81
 9 -5 -9 0.89 0.67
 9 -5 -9 1.12 0.67
 9 -5 -8 2.09 0.99
 9 -5 -7 17.94 2.54
 9 -5 -6 2.53 0.98
 9 -5 -5 12.71 2.11
 9 -5 -4 33.37 3.3
 9 -5 -4 37.27 3.04
 9 -5 -3 1.22 0.69
 9 -5 -2 35.51 3.11
 9 -5 -1 4.04 1.54
 9 -5 -1 3.38 0.96
 9 -5 0 15.07 2.45
 9 -5 0 22.02 2.49
 9 -5 1 2.86 0.81
 9 -5 1 2.24 0.78
 9 -5 2 0.44 0.5
 9 -5 3 0.71 0.41
 9 -5 3 0.81 0.64
 9 -5 4 7.98 1.36
 9 -5 4 9.33 1.6
 9 -5 5 31.34 2.58
 9 -5 5 34.32 2.8
 9 -5 6 5.18 1.06
 9 -5 6 7.86 1.27
 9 -5 7 1.44 0.46
 9 -5 8 0.74 0.46
 9 -4 -12 0.89 0.57
 9 -4 -11 4.92 1.12
 9 -4 -11 5.78 1.26
 9 -4 -10 10.45 1.95
 9 -4 -10 9.87 1.81
 9 -4 -9 -0.22 0.61
 9 -4 -9 0.08 0.57
 9 -4 -8 -0.31 0.72
 9 -4 -7 27.38 3.21
 9 -4 -6 5.16 1.44
 9 -4 -5 7.46 1.65
 9 -4 -4 2.16 0.79
 9 -4 -4 2.57 0.8
 9 -4 -3 -0.22 0.42
 9 -4 -2 75.18 4.63
 9 -4 -1 -0.25 0.52
 9 -4 0 1.58 0.45
 9 -4 0 1.72 0.88
 9 -4 1 11 1.62
 9 -4 1 10.27 1.81
 9 -4 2 16.36 2.03
 9 -4 2 15.79 2.14
 9 -4 3 1.2 0.69
 9 -4 3 1.62 0.9
 9 -4 4 7.88 1.38
 9 -4 4 9.12 1.6
 9 -4 5 0.23 0.39
 9 -4 5 0.31 0.41
 9 -4 6 20.93 2.09
 9 -4 6 22.12 2.18
 9 -4 7 2.08 0.64
 9 -4 7 2.19 0.59
 9 -4 8 2.5 0.72
 9 -4 9 2.84 0.57
 9 -3 -12 0.11 0.57
 9 -3 -12 0.13 0.5
 9 -3 -11 55.46 4.18
 9 -3 -11 57.74 4.37
 9 -3 -10 26.08 3.16
 9 -3 -10 25.1 3.21
 9 -3 -9 3.33 1.28
 9 -3 -9 1.83 1.18
 9 -3 -8 10.37 2.11
 9 -3 -8 11.15 2.27
 9 -3 -7 -0.05 0.49
 9 -3 -6 0.97 0.82
 9 -3 -5 1.2 0.75
 9 -3 -4 3.21 1
 9 -3 -4 1.25 0.68
 9 -3 -3 5.85 1.28
 9 -3 -2 -0.08 0.5
 9 -3 -1 24.23 2.78
 9 -3 0 16.69 2.06
 9 -3 0 14.93 2.15
 9 -3 1 56.36 3.78
 9 -3 1 51.32 4.04
 9 -3 2 3.7 1
 9 -3 2 4.46 1.26
 9 -3 3 17.22 2.09
 9 -3 3 19.45 2.4
 9 -3 4 0.2 0.35
 9 -3 4 1.07 0.76
 9 -3 5 3.94 0.97
 9 -3 5 3.47 1.11
 9 -3 6 2.7 0.76
 9 -3 6 3.59 0.96
 9 -3 7 1.24 0.58
 9 -3 8 0.03 0.36
 9 -3 9 6.71 0.83
 9 -2 -13 46.26 3.39
 9 -2 -12 4.16 1.26
 9 -2 -11 151.61 7.19
 9 -2 -11 167.82 7.89
 9 -2 -10 14.36 2.35
 9 -2 -10 13.25 2.4
 9 -2 -9 7.9 1.82
 9 -2 -9 10.34 2.3
 9 -2 -8 1.94 1.16
 9 -2 -8 1.56 1.18
 9 -2 -7 0.97 0.81
 9 -2 -7 -1.07 1
 9 -2 -6 0.53 0.59
 9 -2 -5 1.59 0.51
 9 -2 -4 2.8 0.98
 9 -2 -4 3.4 0.98
 9 -2 -3 16.95 2.34
 9 -2 -2 71.64 4.67
 9 -2 -1 98.83 5.55
 9 -2 0 142.68 6.03
 9 -2 0 137.23 6.58
 9 -2 1 -0.23 0.32
 9 -2 1 0.05 0.66
 9 -2 2 6.45 1.39
 9 -2 2 7.98 1.61
 9 -2 3 -0.15 0.6
 9 -2 3 -0.26 0.72
 9 -2 4 0.23 0.38
 9 -2 4 1.33 0.74
 9 -2 5 4.99 1.1
 9 -2 5 4.08 1.08
 9 -2 6 1.66 0.62
 9 -2 6 1.96 0.67
 9 -2 7 14.78 1.72
 9 -2 8 7.52 1.15
 9 -2 9 24.48 1.63
 9 -1 -13 43.18 3.56
 9 -1 -12 2.54 1.12
 9 -1 -11 2.12 1.04
 9 -1 -10 -0.09 0.49
 9 -1 -10 1.18 0.63
 9 -1 -9 0.98 0.79
 9 -1 -9 0.86 0.79
 9 -1 -8 31.08 3.59
 9 -1 -8 34.56 4.18
 9 -1 -7 2.89 1.11
 9 -1 -7 4.15 1.51
 9 -1 -6 0.89 0.78
 9 -1 -6 0.15 0.85
 9 -1 -5 1.68 0.97
 9 -1 -4 -0.02 0.33
 9 -1 -3 52.42 3.91
 9 -1 -2 3.69 1.11
 9 -1 -1 32.19 2.84
 9 -1 -1 30.25 3.07
 9 -1 0 83.64 4.69
 9 -1 0 81.56 5.11
 9 -1 1 11.3 1.77
 9 -1 1 10.8 1.9
 9 -1 2 70.16 4.38
 9 -1 2 68.71 4.74
 9 -1 3 7.26 1.5
 9 -1 3 6.87 1.54
 9 -1 4 0.71 0.67
 9 -1 4 0.92 0.63
 9 -1 5 0.28 0.51
 9 -1 5 0.11 0.56
 9 -1 6 9.86 1.49
 9 -1 7 18.92 1.94
 9 -1 8 7 1.04
 9 -1 9 7.53 0.9
 9 0 -14 21.31 2.35
 9 0 -13 19.25 2.51
 9 0 -12 0.63 1.01
 9 0 -11 11.4 2.24
 9 0 -10 1.22 0.76
 9 0 -10 1.82 1.3
 9 0 -9 20.62 2.97
 9 0 -9 22.37 3.32
 9 0 -9 19.79 2.51
 9 0 -8 0.55 0.59
 9 0 -8 0.77 0.66
 9 0 -7 1.77 1.04
 9 0 -7 0.81 0.7
 9 0 -6 1.21 0.54
 9 0 -6 2.01 0.95
 9 0 -5 28.15 3.33
 9 0 -5 33.94 3.95
 9 0 -4 8.74 1.6
 9 0 -4 8.96 2.01
 9 0 -3 -0.1 0.68
 9 0 -3 0.68 0.44
 9 0 -2 1.08 0.71
 9 0 -1 1.51 0.69
 9 0 -1 2.58 0.88
 9 0 0 82.31 5.2
 9 0 0 81.82 4.7
 9 0 1 2.42 0.96
 9 0 1 2.43 1.06
 9 0 2 3.47 1.02
 9 0 2 3.01 1.15
 9 0 3 36.19 3.43
 9 0 3 37.39 3.2
 9 0 4 63.55 4.38
 9 0 4 56.4 3.94
 9 0 5 16.62 2.04
 9 0 6 3.9 0.97
 9 0 7 2.64 0.66
 9 0 8 4.44 0.81
 9 1 -14 6.74 1.39
 9 1 -13 1.89 1.02
 9 1 -12 1.95 1.07
 9 1 -11 2.85 1.03
 9 1 -10 7.17 1.46
 9 1 -10 7.56 1.98
 9 1 -9 4.17 1.21
 9 1 -9 5.04 1.83
 9 1 -8 71.24 5.84
 9 1 -8 68.9 4.97
 9 1 -7 22.38 3.31
 9 1 -7 24 3
 9 1 -6 76.82 5.96
 9 1 -5 2.41 1.16
 9 1 -4 0.8 0.97
 9 1 -3 6.58 1.47
 9 1 -2 44.34 3.8
 9 1 -2 44.79 3.41
 9 1 -1 82.81 5.2
 9 1 -1 89.33 4.91
 9 1 0 33.29 3.33
 9 1 0 36.1 3.19
 9 1 0 38.38 3.5
 9 1 1 2.45 0.97
 9 1 1 2.25 1.02
 9 1 2 34.53 3.45
 9 1 2 35.13 3.16
 9 1 3 39.07 3.26
 9 1 4 39.77 3.14
 9 1 4 29.84 2.77
 9 1 5 0.67 0.41
 9 1 5 11.98 2.01
 9 1 6 3.01 0.74
 9 1 6 11.9 1.83
 9 1 7 0.24 0.3
 9 1 8 5.05 0.86
 9 2 -14 12.37 2.02
 9 2 -13 -0.33 0.7
 9 2 -12 8.49 2.03
 9 2 -11 1.89 1.14
 9 2 -10 3.01 0.96
 9 2 -10 4.38 1.7
 9 2 -9 0.74 0.73
 9 2 -9 1.04 1.13
 9 2 -8 0.32 0.48
 9 2 -8 0.81 0.71
 9 2 -7 0.47 0.58
 9 2 -7 0.36 0.91
 9 2 -6 5.35 1.45
 9 2 -6 5.9 1.66
 9 2 -5 0.02 0.6
 9 2 -5 0.86 0.8
 9 2 -4 -0.18 0.44
 9 2 -3 10.26 1.94
 9 2 -2 2.45 0.86
 9 2 -2 3.08 1.04
 9 2 -1 1.86 0.76
 9 2 -1 2.2 0.91
 9 2 0 122.5 5.91
 9 2 0 120.86 6.1
 9 2 1 0.2 0.41
 9 2 2 117.39 5.75
 9 2 3 1.28 0.68
 9 2 3 1.74 0.66
 9 2 4 28.67 2.74
 9 2 4 17.77 2.1
 9 2 5 35.51 2.77
 9 2 5 19.96 2.16
 9 2 6 1.88 0.7
 9 2 6 10.65 1.66
 9 2 7 1.81 0.62
 9 3 -14 19.8 2.51
 9 3 -13 6.41 1.64
 9 3 -12 3.02 1.27
 9 3 -11 -0.28 0.87
 9 3 -11 0.25 0.6
 9 3 -10 -0.11 0.36
 9 3 -10 0.39 0.99
 9 3 -9 2.77 0.99
 9 3 -9 2.68 1.17
 9 3 -8 0.27 0.43
 9 3 -8 2.92 1.54
 9 3 -7 -0.7 0.76
 9 3 -7 0.39 0.88
 9 3 -6 29.19 3.62
 9 3 -6 33.62 3.54
 9 3 -5 5.4 1.58
 9 3 -4 8.81 1.82
 9 3 -3 0.52 0.65
 9 3 -3 -0.26 0.6
 9 3 -2 44.22 3.57
 9 3 -2 46.85 3.97
 9 3 -1 2.01 0.83
 9 3 -1 1.37 0.92
 9 3 0 92.67 5.15
 9 3 0 83.61 4.93
 9 3 1 79.09 4.73
 9 3 2 49.82 4.61
 9 3 2 48.31 3.68
 9 3 3 35.41 3.64
 9 3 3 38.05 3.17
 9 3 4 13.33 2.35
 9 3 4 13.91 1.88
 9 3 5 44.1 3.66
 9 3 5 38.19 2.82
 9 3 6 1.69 0.63
 9 3 7 3.57 0.78
 9 4 -14 12.96 2.04
 9 4 -13 8.81 2.04
 9 4 -12 4.85 1.48
 9 4 -11 2.09 0.79
 9 4 -11 3.55 0.95
 9 4 -10 3.7 1.81
 9 4 -10 3.55 1.09
 9 4 -9 4.06 1.34
 9 4 -9 3.85 1.14
 9 4 -8 0.21 0.96
 9 4 -8 0.66 0.76
 9 4 -7 31.71 3.9
 9 4 -7 31.89 3.38
 9 4 -6 5.06 1.63
 9 4 -6 5.45 1.48
 9 4 -5 7.2 1.62
 9 4 -4 14.58 2.35
 9 4 -3 17.37 2.25
 9 4 -3 16.9 2.48
 9 4 -2 3.11 1.04
 9 4 -2 2.22 0.87
 9 4 -1 4.29 1.36
 9 4 -1 4.87 1.34
 9 4 0 3.87 1.17
 9 4 1 7.37 1.54
 9 4 2 -3.66 1.85
 9 4 2 1.07 0.89
 9 4 3 2.03 0.97
 9 4 3 0.25 0.63
 9 4 4 39.38 3.63
 9 4 4 39 2.93
 9 4 5 5.79 1.18
 9 4 5 13.61 2.31
 9 4 6 7.1 1.1
 9 5 -14 0.84 0.46
 9 5 -13 1.58 0.89
 9 5 -12 7.82 1.84
 9 5 -11 1.18 0.46
 9 5 -11 -0.01 0.59
 9 5 -10 1.58 0.63
 9 5 -10 -0.4 1.06
 9 5 -9 5.5 1.26
 9 5 -9 6.03 1.63
 9 5 -8 0.8 0.44
 9 5 -8 1.27 1.13
 9 5 -7 22.49 3.27
 9 5 -7 21.77 2.66
 9 5 -6 69.8 4.85
 9 5 -5 44.43 3.91
 9 5 -4 17.79 2.52
 9 5 -3 1.07 0.79
 9 5 -2 11.93 1.87
 9 5 -2 10.42 1.78
 9 5 -1 1.04 0.87
 9 5 -1 -0.77 0.34
 9 5 0 6.8 1.49
 9 5 1 8.32 1.65
 9 5 1 3.91 1.05
 9 5 2 26.84 3.16
 9 5 2 25.5 2.52
 9 5 3 19.84 2.61
 9 5 3 20.25 2.14
 9 5 4 42.73 3.7
 9 6 -13 1.94 0.73
 9 6 -12 8.36 1.77
 9 6 -11 -0.22 0.31
 9 6 -11 1.5 0.93
 9 6 -10 2.07 0.75
 9 6 -10 2.9 1.34
 9 6 -9 42.11 4.31
 9 6 -9 46.16 3.46
 9 6 -8 4.5 1.26
 9 6 -8 5.48 1.74
 9 6 -7 167.06 7.04
 9 6 -6 61.07 4.35
 9 6 -5 10.94 1.89
 9 6 -4 22.69 2.54
 9 6 -3 0.92 0.57
 9 6 -2 1.2 0.74
 9 6 -1 41.74 3.09
 9 6 0 -1.35 1.47
 9 6 1 2.81 0.95
 9 6 2 2.89 1.22
 9 6 3 177.14 7.17
 9 6 4 55.82 3.81
 9 7 -12 3.58 1.06
 9 7 -11 2.77 0.65
 9 7 -11 1.33 0.6
 9 7 -10 37.5 3.71
 9 7 -10 39.44 2.71
 9 7 -9 28.75 3.29
 9 7 -9 29.88 2.58
 9 7 -8 -0.08 0.39
 9 7 -7 0.08 0.48
 9 7 -6 0.06 0.37
 9 7 -5 0.15 0.49
 9 7 -4 2.61 0.93
 9 7 -3 1.88 0.76
 9 7 -2 -1.39 1.53
 9 7 -2 0.26 0.32
 9 7 -1 3.1 0.95
 9 7 0 0.47 0.72
 9 7 1 5.02 1.43
 9 7 2 3.8 1.37
 9 7 3 30.91 2.76
 9 8 -10 0.46 0.39
 9 8 -9 8.71 1.28
 9 8 -8 1.97 0.68
 9 8 -7 -0.4 0.39
 9 8 -6 1.55 0.62
 9 8 -5 4.52 1.11
 9 8 -5 6.86 1.31
 9 8 -4 -1.83 1.16
 9 8 -4 0.46 0.4
 9 8 -3 -2.13 1.3
 9 8 -3 -0.44 0.41
 9 8 -2 20.66 2.44
 9 8 -1 17.24 2.16
 9 8 0 18.79 2.16
 9 8 1 5.78 1.38
 9 9 -8 0.05 0.23
 9 9 -7 -0.25 0.36
 9 9 -6 1.28 0.51
 9 9 -5 -0.17 0.32
 9 9 -4 0.77 0.45
 9 9 -4 0.91 0.41
 9 9 -3 2.24 0.74
 9 9 -2 40.77 2.67
 10 -8 -3 0.79 0.42
 10 -8 -2 2.88 0.67
 10 -8 -1 3.76 0.74
 10 -8 0 41.2 2.41
 10 -8 1 14.85 1.44
 10 -8 2 4.67 0.75
 10 -7 -7 -0.01 0.3
 10 -7 -7 0.28 0.31
 10 -7 -6 0.06 0.25
 10 -7 -5 4.28 0.88
 10 -7 -4 -0.3 0.33
 10 -7 -3 0.13 0.24
 10 -7 -2 -0.1 0.28
 10 -7 -1 6.07 1.08
 10 -7 0 1.25 0.5
 10 -7 1 -0.04 0.35
 10 -7 2 1.39 0.52
 10 -7 3 8.93 0.95
 10 -7 3 10.81 1.26
 10 -7 4 4.48 0.79
 10 -6 -9 1.36 0.54
 10 -6 -9 3.14 0.76
 10 -6 -8 1.13 0.49
 10 -6 -8 2.3 0.71
 10 -6 -7 3.62 0.81
 10 -6 -7 4.29 1.05
 10 -6 -6 4.84 1.06
 10 -6 -5 17.93 1.95
 10 -6 -4 6.34 1.07
 10 -6 -3 0.05 0.32
 10 -6 -2 -0.33 0.45
 10 -6 -1 0.65 0.4
 10 -6 0 -0.34 0.56
 10 -6 1 0.08 0.38
 10 -6 2 3.02 0.64
 10 -6 2 3.53 0.9
 10 -6 3 -0.02 0.25
 10 -6 3 0.49 0.37
 10 -6 4 0.62 0.3
 10 -6 4 0.66 0.28
 10 -6 5 5.16 0.79
 10 -6 5 6.11 0.88
 10 -5 -10 1.87 0.64
 10 -5 -10 1.81 0.73
 10 -5 -9 -0.17 0.44
 10 -5 -9 -0.06 0.47
 10 -5 -8 1.52 0.81
 10 -5 -8 1.7 0.75
 10 -5 -7 5.16 1.09
 10 -5 -7 4.16 1.14
 10 -5 -6 37.17 3.16
 10 -5 -5 4.4 1.17
 10 -5 -4 8.22 1.34
 10 -5 -3 1.64 0.66
 10 -5 -2 0.72 0.43
 10 -5 -1 0.6 0.58
 10 -5 0 0.2 0.49
 10 -5 1 0.08 0.24
 10 -5 1 0.52 0.51
 10 -5 2 4.03 0.88
 10 -5 2 4.55 1.07
 10 -5 3 2.31 0.59
 10 -5 3 5.04 1.1
 10 -5 4 12.18 1.37
 10 -5 4 14.86 1.68
 10 -5 5 0.7 0.43
 10 -5 5 0.07 0.23
 10 -5 6 0.84 0.37
 10 -4 -11 1.51 0.73
 10 -4 -10 2.34 0.84
 10 -4 -10 2.73 0.86
 10 -4 -9 14.8 2
 10 -4 -9 10.78 1.81
 10 -4 -8 7.48 1.5
 10 -4 -8 9.35 1.82
 10 -4 -7 0.68 0.63
 10 -4 -7 0.33 0.63
 10 -4 -6 2.88 1.1
 10 -4 -5 3.52 1.05
 10 -4 -4 -0.31 0.4
 10 -4 -3 6.17 1.27
 10 -4 -2 32.81 2.91
 10 -4 -1 9.77 1.65
 10 -4 0 45.6 3.47
 10 -4 1 12.71 1.58
 10 -4 1 12.38 1.81
 10 -4 2 0.37 0.4
 10 -4 2 0.8 0.59
 10 -4 3 1.73 0.62
 10 -4 3 2.4 0.77
 10 -4 4 10.58 1.34
 10 -4 4 12.15 1.58
 10 -4 5 2.18 0.66
 10 -4 5 2.27 0.68
 10 -4 6 4.21 0.82
 10 -4 7 -0.16 0.17
 10 -3 -11 58.4 3.76
 10 -3 -10 1.23 0.66
 10 -3 -10 0.78 0.73
 10 -3 -9 0.92 0.53
 10 -3 -9 0.41 0.63
 10 -3 -8 15.19 2.17
 10 -3 -8 15.89 2.5
 10 -3 -7 0.11 0.56
 10 -3 -7 1.11 0.66
 10 -3 -6 9.61 1.72
 10 -3 -6 11.68 2.21
 10 -3 -5 4.19 1.15
 10 -3 -4 2.81 0.86
 10 -3 -3 6.07 1.29
 10 -3 -2 0.4 0.47
 10 -3 -1 135.56 6.1
 10 -3 0 288.29 7.69
 10 -3 0 280.52 8.85
 10 -3 1 37.9 2.82
 10 -3 1 37.44 3.22
 10 -3 2 14.28 1.76
 10 -3 2 15.07 1.98
 10 -3 3 0.95 0.38
 10 -3 3 1.02 0.66
 10 -3 4 1.76 0.71
 10 -3 4 0.42 0.35
 10 -3 5 4.94 0.97
 10 -3 5 6.81 1.13
 10 -3 6 0.04 0.32
 10 -3 7 6.09 0.84
 10 -2 -12 86.36 4.44
 10 -2 -11 5.39 1.33
 10 -2 -10 34.01 3.33
 10 -2 -9 2.95 1.05
 10 -2 -9 3.78 1.04
 10 -2 -9 3.29 1.06
 10 -2 -8 1.74 0.93
 10 -2 -8 3.99 1.34
 10 -2 -7 8.03 1.68
 10 -2 -7 9.05 1.94
 10 -2 -6 -0.13 0.46
 10 -2 -6 -0.53 0.82
 10 -2 -5 8.17 1.63
 10 -2 -5 7.71 1.77
 10 -2 -4 7.2 1.37
 10 -2 -4 6.1 1.58
 10 -2 -3 8.71 1.56
 10 -2 -2 0.23 0.6
 10 -2 -1 88.19 5.02
 10 -2 0 4.56 1.1
 10 -2 0 5.46 1.33
 10 -2 1 -0.39 0.35
 10 -2 1 0.5 0.68
 10 -2 2 0.8 0.43
 10 -2 2 2.2 0.91
 10 -2 3 2.41 0.73
 10 -2 3 2.08 0.66
 10 -2 4 1.7 0.63
 10 -2 4 2.14 0.77
 10 -2 5 11.58 1.44
 10 -2 6 0.04 0.27
 10 -2 7 -0.02 0.24
 10 -1 -12 0.54 0.64
 10 -1 -11 0.04 0.48
 10 -1 -10 3.06 0.92
 10 -1 -10 3.18 1.15
 10 -1 -9 1.64 0.67
 10 -1 -9 0.51 0.71
 10 -1 -8 9.71 2.06
 10 -1 -7 15.43 2.58
 10 -1 -6 3.06 1.26
 10 -1 -5 1.53 0.89
 10 -1 -4 5.48 1.19
 10 -1 -4 5.62 1.61
 10 -1 -3 3.96 1.27
 10 -1 -3 4.43 1.41
 10 -1 -2 8.02 1.53
 10 -1 -1 14.73 2.11
 10 -1 -1 15.46 1.85
 10 -1 0 25 2.72
 10 -1 0 26.79 2.5
 10 -1 1 0.54 0.5
 10 -1 1 0.68 0.38
 10 -1 2 2.94 0.96
 10 -1 2 1.05 0.55
 10 -1 3 2.57 0.83
 10 -1 3 2.05 0.73
 10 -1 4 0.34 0.34
 10 -1 5 23.94 2.07
 10 -1 6 66.47 3.19
 10 -1 7 0.99 0.38
 10 0 -13 0.78 0.48
 10 0 -12 2.48 0.96
 10 0 -11 0.97 0.92
 10 0 -10 2.01 0.73
 10 0 -10 2.17 0.97
 10 0 -9 7.84 1.49
 10 0 -9 10.8 2.11
 10 0 -8 3.08 1.07
 10 0 -8 1.77 0.97
 10 0 -7 87.47 6.01
 10 0 -7 84.7 5.26
 10 0 -6 128 7.17
 10 0 -5 8.35 1.87
 10 0 -4 0.4 0.6
 10 0 -4 0.26 0.6
 10 0 -3 2.04 0.82
 10 0 -2 0.14 0.43
 10 0 -1 3.05 0.84
 10 0 -1 2.71 0.73
 10 0 0 0.04 0.5
 10 0 0 1.33 0.61
 10 0 0 1.21 0.66
 10 0 1 10.24 1.75
 10 0 1 11.91 1.7
 10 0 2 -0.07 0.57
 10 0 2 0.3 0.51
 10 0 3 -0.53 0.57
 10 0 4 8.14 1.29
 10 0 5 41.1 2.7
 10 0 6 0.15 0.31
 10 0 7 1.66 0.45
 10 1 -13 12.14 1.78
 10 1 -12 2.28 1
 10 1 -11 10.87 2.01
 10 1 -10 2.61 0.83
 10 1 -10 2.96 1.21
 10 1 -9 0.79 0.7
 10 1 -9 -0.37 0.53
 10 1 -8 6.12 1.38
 10 1 -8 6.14 1.51
 10 1 -7 52.73 4.59
 10 1 -7 53.78 4.19
 10 1 -6 1.3 0.61
 10 1 -6 3.37 1.24
 10 1 -5 6.96 1.61
 10 1 -5 6.14 1.53
 10 1 -4 8.79 1.8
 10 1 -3 15.52 2.27
 10 1 -2 12.51 1.72
 10 1 -2 13.34 2.02
 10 1 -1 4.83 1.09
 10 1 -1 4.42 1.16
 10 1 0 16.36 1.97
 10 1 0 17.88 2.19
 10 1 1 17.53 2.02
 10 1 2 0.52 0.48
 10 1 3 10.32 1.48
 10 1 4 -0.85 0.51
 10 1 5 1.35 0.47
 10 1 6 0.96 0.43
 10 2 -13 1.65 0.66
 10 2 -12 1.23 0.57
 10 2 -11 0.58 1.05
 10 2 -10 13.36 2.34
 10 2 -10 11.36 1.65
 10 2 -9 0.3 0.33
 10 2 -9 0.89 0.9
 10 2 -8 53.65 4.72
 10 2 -8 49.11 3.84
 10 2 -7 -0.22 0.65
 10 2 -7 0.97 0.61
 10 2 -6 0.13 0.81
 10 2 -6 0.73 1.2
 10 2 -5 -0.1 0.52
 10 2 -4 1.02 0.69
 10 2 -3 6.18 1.48
 10 2 -2 2.36 0.91
 10 2 -2 2.34 0.9
 10 2 -1 40.33 3.1
 10 2 -1 37.07 3.22
 10 2 0 10.84 1.65
 10 2 1 0.47 0.38
 10 2 1 -2.96 1.35
 10 2 2 5.39 1.18
 10 2 2 5.71 1.1
 10 2 3 0.62 0.43
 10 2 4 1.28 0.53
 10 2 5 1.8 0.62
 10 2 6 1.21 0.43
 10 3 -13 33.76 3.01
 10 3 -12 12.95 2.11
 10 3 -11 0.58 0.69
 10 3 -11 0.39 0.44
 10 3 -10 0.33 0.84
 10 3 -10 -0.16 0.3
 10 3 -9 1.43 1.02
 10 3 -9 0.68 0.6
 10 3 -8 1.64 0.97
 10 3 -8 3.76 1.13
 10 3 -7 3.12 1.18
 10 3 -7 3.04 1.08
 10 3 -6 14.88 2.22
 10 3 -5 9.95 1.93
 10 3 -4 9.17 1.73
 10 3 -3 1.28 0.76
 10 3 -3 0.65 0.88
 10 3 -2 50.84 3.47
 10 3 -2 52.95 3.85
 10 3 -1 45.53 3.3
 10 3 -1 43.94 3.32
 10 3 0 11.3 1.63
 10 3 1 3.7 0.84
 10 3 1 4.99 1.22
 10 3 2 1.42 0.7
 10 3 2 -0.96 0.93
 10 3 3 4.96 1.01
 10 3 3 6.96 1.46
 10 3 4 2.83 0.75
 10 3 5 0.53 0.36
 10 4 -12 0.57 0.62
 10 4 -11 5.86 0.96
 10 4 -11 5.17 1.38
 10 4 -10 4.43 1
 10 4 -10 4.3 1.34
 10 4 -9 5.33 1.23
 10 4 -9 4.36 1.41
 10 4 -8 1.11 0.85
 10 4 -8 0.02 0.57
 10 4 -7 3.71 1.29
 10 4 -7 3.9 1.17
 10 4 -6 4.57 1.28
 10 4 -5 20.63 2.49
 10 4 -4 3.86 1.18
 10 4 -3 1.15 0.66
 10 4 -2 3.59 1.04
 10 4 -2 2.51 0.88
 10 4 -1 2.8 0.94
 10 4 -1 1.89 0.67
 10 4 0 1.77 0.89
 10 4 0 -1.56 1.16
 10 4 1 10.2 1.52
 10 4 1 7.49 1.38
 10 4 2 2.03 0.71
 10 4 2 2.51 0.82
 10 4 3 37.56 2.97
 10 4 3 34.34 2.39
 10 5 -12 3.82 1.17
 10 5 -11 2.85 0.67
 10 5 -11 4.4 1.21
 10 5 -10 0.31 0.47
 10 5 -10 1.47 0.85
 10 5 -9 3.29 0.85
 10 5 -9 3.91 1.2
 10 5 -8 -0.15 0.56
 10 5 -8 -0.07 0.45
 10 5 -7 46.98 3.49
 10 5 -6 9.94 1.66
 10 5 -5 16.04 2.04
 10 5 -4 0.21 0.35
 10 5 -3 2.15 0.91
 10 5 -2 4.51 0.97
 10 5 -1 7.48 1.35
 10 5 0 -0.26 1.18
 10 5 1 11.56 1.85
 10 5 2 16.65 2.1
 10 5 3 45.37 3.01
 10 6 -10 1.91 0.55
 10 6 -10 0.81 0.56
 10 6 -9 24.44 2.12
 10 6 -8 153.45 5.56
 10 6 -7 14.16 1.8
 10 6 -6 53.39 3.44
 10 6 -5 2.93 0.85
 10 6 -4 6.48 1.22
 10 6 -3 2.43 0.71
 10 6 -2 -2.05 1.33
 10 6 -2 0.71 0.4
 10 6 -1 -1.45 1.05
 10 6 0 0.47 0.46
 10 6 1 4.24 1.18
 10 6 2 8.87 1.49
 10 7 -9 27.78 1.98
 10 7 -8 17.11 1.67
 10 7 -7 5.49 1.03
 10 7 -6 0.54 0.32
 10 7 -5 0.45 0.43
 10 7 -4 -1.59 1.02
 10 7 -4 0.53 0.39
 10 7 -3 11.85 1.58
 10 7 -3 13.48 1.39
 10 7 -2 3.36 0.77
 10 7 -1 4.16 1.06
 10 7 0 4.62 1.12
 10 8 -7 0.51 0.34
 10 8 -6 -0.52 0.37
 10 8 -4 3.04 0.72
 11 -6 -6 9.1 1.25
 11 -6 -5 0.38 0.31
 11 -6 -4 1.14 0.47
 11 -6 -3 0.33 0.23
 11 -6 -3 0.8 0.53
 11 -6 -2 0.57 0.28
 11 -6 -2 0.49 0.29
 11 -6 -1 -0.15 0.22
 11 -6 0 3.18 0.71
 11 -6 1 14 1.35
 11 -6 2 1.58 0.47
 11 -5 -8 0.05 0.36
 11 -5 -7 45.4 3.04
 11 -5 -6 0.4 0.54
 11 -5 -5 13.52 1.79
 11 -5 -4 0.99 0.65
 11 -5 -3 6.51 0.98
 11 -5 -3 4.24 1.06
 11 -5 -2 -0.24 0.25
 11 -5 -2 0.52 0.53
 11 -5 -1 9.62 1.28
 11 -5 0 32.92 2.33
 11 -5 1 0.77 0.46
 11 -5 2 13.33 1.38
 11 -5 3 5.84 0.87
 11 -4 -9 5.18 1
 11 -4 -8 -0.08 0.24
 11 -4 -8 0.48 0.4
 11 -4 -7 0.57 0.53
 11 -4 -6 6.84 1.41
 11 -4 -5 1.99 0.79
 11 -4 -4 0.98 0.52
 11 -4 -3 0.53 0.38
 11 -4 -3 -0.38 0.49
 11 -4 -2 -0.18 0.37
 11 -4 -2 0.53 0.69
 11 -4 -1 5.02 1.01
 11 -4 0 4.43 0.96
 11 -4 1 50.23 3.02
 11 -4 2 24.57 2.05
 11 -4 2 20.21 1.54
 11 -4 3 18.82 1.66
 11 -4 3 16.31 1.32
 11 -3 -10 19.69 1.92
 11 -3 -9 -0.08 0.22
 11 -3 -9 -0.11 0.33
 11 -3 -8 4.02 0.89
 11 -3 -8 4.96 1.24
 11 -3 -7 -0.72 0.49
 11 -3 -6 1.82 0.72
 11 -3 -5 4.28 1.19
 11 -3 -4 0.4 0.47
 11 -3 -3 9.06 1.33
 11 -3 -3 9.47 1.58
 11 -3 -2 108.87 4.72
 11 -3 -1 79.87 4.11
 11 -3 0 8.31 1.37
 11 -3 1 29.61 2.44
 11 -3 1 29.55 2.01
 11 -3 2 0.66 0.34
 11 -3 2 0.13 0.4
 11 -3 3 0.18 0.26
 11 -3 3 0.56 0.37
 11 -3 4 -0.39 0.29
 11 -2 -10 3.33 0.95
 11 -2 -9 -0.23 0.29
 11 -2 -9 1.07 0.72
 11 -2 -8 7.07 1.2
 11 -2 -8 8.28 1.56
 11 -2 -7 -0.01 0.32
 11 -2 -7 0.19 0.71
 11 -2 -6 6.89 1.53
 11 -2 -5 5.8 1.38
 11 -2 -4 3.11 1.08
 11 -2 -3 16.31 1.84
 11 -2 -2 51.99 3.36
 11 -2 -1 10.96 1.61
 11 -2 0 0.64 0.42
 11 -2 0 0.69 0.39
 11 -2 1 5.34 0.87
 11 -2 1 6.21 1.16
 11 -2 2 27.55 2.32
 11 -2 2 27.69 2.04
 11 -2 3 13.88 1.39
 11 -2 4 0.05 0.25
 11 -1 -11 3.17 0.89
 11 -1 -10 1.37 0.69
 11 -1 -9 -0.08 0.25
 11 -1 -9 0.77 0.58
 11 -1 -8 2 0.78
 11 -1 -8 1.22 0.72
 11 -1 -7 2.12 0.76
 11 -1 -7 1.23 0.7
 11 -1 -6 2.28 0.8
 11 -1 -6 3.11 1.06
 11 -1 -5 9.6 1.64
 11 -1 -5 9.17 1.67
 11 -1 -3 1.3 0.66
 11 -1 -2 0.48 0.37
 11 -1 -2 0.98 0.64
 11 -1 -1 -0.26 0.55
 11 -1 -1 0.35 0.44
 11 -1 0 0.08 0.25
 11 -1 0 -0.62 0.56
 11 -1 0 0.04 0.3
 11 -1 1 -0.31 0.26
 11 -1 2 -0.18 0.32
 11 -1 3 1.52 0.48
 11 -1 4 5 0.83
 11 -1 5 2.08 0.49
 11 0 -11 0.81 0.7
 11 0 -10 0.07 0.32
 11 0 -10 0.74 0.65
 11 0 -9 1.94 0.66
 11 0 -9 3.49 1.05
 11 0 -8 13.94 2.09
 11 0 -8 13.39 1.7
 11 0 -7 0.11 0.4
 11 0 -7 0.71 0.59
 11 0 -6 12.67 2
 11 0 -6 12.29 1.8
 11 0 -5 12.99 1.92
 11 0 -5 14.59 2
 11 0 -4 10.96 1.74
 11 0 -3 5.38 1.25
 11 0 -2 3.59 0.87
 11 0 -1 0.3 0.65
 11 0 0 1.04 0.47
 11 0 1 -0.48 0.33
 11 0 2 -0.15 0.26
 11 0 3 6.17 0.94
 11 0 4 4.09 0.73
 11 1 -11 0.61 0.5
 11 1 -10 -0.39 0.49
 11 1 -10 0.98 0.45
 11 1 -9 4.2 0.98
 11 1 -9 6.13 1.39
 11 1 -8 1.75 0.67
 11 1 -8 3.59 1.27
 11 1 -7 0.06 0.38
 11 1 -7 1.54 0.89
 11 1 -6 1.52 0.76
 11 1 -6 1.68 0.79
 11 1 -5 0.93 0.67
 11 1 -4 2.26 0.81
 11 1 -3 0.32 0.5
 11 1 -2 7.65 1.33
 11 1 -1 0.52 0.34
 11 1 -1 0.74 0.49
 11 1 0 2.19 0.69
 11 1 1 0.14 0.31
 11 1 2 0.93 0.5
 11 1 3 2.69 0.67
 11 1 4 1.27 0.46
 11 2 -11 -0.46 0.45
 11 2 -10 0.29 0.42
 11 2 -10 0.02 0.24
 11 2 -9 3.72 1.13
 11 2 -9 2.19 0.73
 11 2 -8 0.83 0.81
 11 2 -8 -0.52 0.47
 11 2 -7 1.72 0.98
 11 2 -7 2.2 0.72
 11 2 -6 1.75 0.74
 11 2 -5 4.06 1.04
 11 2 -4 -0.12 0.32
 11 2 -3 0.16 0.3
 11 2 -2 1.59 0.67
 11 2 -1 1.76 0.64
 11 2 -1 2.09 0.69
 11 2 0 8.39 1.18
 11 2 0 6.56 1.1
 11 2 1 2.9 0.74
 11 2 2 0.51 0.41
 11 2 3 1.05 0.42
 11 3 -10 1.73 0.46
 11 3 -10 4.06 1.02
 11 3 -9 -0.75 0.52
 11 3 -9 -0.71 0.65
 11 3 -8 5.58 1.13
 11 3 -8 5.49 1.19
 11 3 -7 0.73 0.55
 11 3 -6 -0.22 0.31
 11 3 -5 0.51 0.31
 11 3 -4 1.73 0.75
 11 3 -3 18.09 1.92
 11 3 -2 -0.06 0.38
 11 3 -1 1.93 0.71
 11 3 -1 0.09 0.97
 11 3 0 6.5 1.17
 11 3 0 6.85 1.12
 11 3 1 5.12 0.9
 11 3 1 6.33 1.11
 11 3 2 2.43 0.59
 11 4 -9 3.55 0.74
 11 4 -8 1.92 0.6
 11 4 -7 9.44 1.38
 11 4 -6 6.45 1.1
 11 4 -5 8.06 1.26
 11 4 -4 5.21 0.99
 11 4 -3 11.04 1.41
 11 4 -2 -2.7 1.21
 11 4 -2 0.07 0.25
 11 4 -1 -1.36 0.85
 11 4 0 0 0.37
 11 5 -9 1.82 0.52
 11 5 -8 4.08 0.81
 11 5 -7 40.02 2.54
 11 5 -6 65.91 3.31
 11 5 -5 0.19 0.33
 11 5 -4 0.27 0.31
 11 5 -3 0.03 0.64
 11 5 -3 1.71 0.48
 11 5 -2 -2.63 0.84
 11 5 -1 -2.35 0.78
 11 5 0 2.01 0.7
 11 6 -7 11.64 1.21
 11 6 -6 0.09 0.28
 11 6 -5 2.63 0.75
 11 6 -5 2.91 0.62
 11 6 -4 0.63 0.53
 11 6 -3 -1.09 0.63
 11 6 -2 -0.7 0.43
 12 -4 -4 0.34 0.3
 12 -3 -6 0.34 0.29
 12 -3 -5 9.78 1.18
 12 -3 -4 4.8 0.82
 12 -3 -3 4.42 0.81
 12 -3 -2 0.41 0.33
 12 -2 -7 3.62 0.7
 12 -2 -6 1.67 0.51
 12 -2 -5 0.83 0.44
 12 -2 -4 11.4 1.33
 12 -2 -3 2.54 0.66
 12 -2 -2 0.41 0.36
 12 -1 -7 1.04 0.45
 12 -1 -6 14.46 1.53
 12 -1 -5 5.75 1.01
 12 -1 -4 5.47 0.97
 12 -1 -3 1.01 0.49
 12 -1 -2 3.59 0.7
 12 0 -8 9.05 1.06
 12 0 -7 30.59 2.09
 12 0 -6 0.89 0.4
 12 0 -5 10.31 1.31
 12 0 -4 5.38 0.94
 12 0 -3 1.86 0.6
 12 0 -2 1.3 0.45
 12 1 -8 5.49 0.82
 12 1 -7 0.68 0.26
 12 1 -6 1.85 0.54
 12 1 -5 0.51 0.36
 12 1 -4 8.26 1.14
 12 1 -3 0.52 0.41
 12 2 -7 0.91 0.36
 12 2 -6 0.74 0.32
 12 2 -5 0.81 0.44
 12 2 -4 0.73 0.38
 12 2 -3 0.95 0.38
 12 3 -6 -0.57 0.33
 12 3 -5 0.02 0.18

_iucr_refine_fcf_details
;
data_s23djs05_auto
_computing_structure_refinement   'olex2.refine 1.5 (Bourhis et al., 2015)'
_shelx_refln_list_code            4
loop_
  _space_group_symop_id
  _space_group_symop_operation_xyz
  1  x,y,z
  2  -x,-y,-z

_space_group_crystal_system       triclinic
_space_group_IT_number            2
_space_group_name_H-M_alt         'P -1'
_space_group_name_Hall            '-P 1'
_symmetry_space_group_name_H-M    'P -1'
_symmetry_space_group_name_Hall   '-P 1'
_symmetry_Int_Tables_number       2
_cell_length_a                    10.0665(4)
_cell_length_b                    11.4895(5)
_cell_length_c                    14.6052(6)
_cell_angle_alpha                 99.373(4)
_cell_angle_beta                  101.903(3)
_cell_angle_gamma                 91.385(3)
_cell_volume                      1627.91(12)
loop_
  _refln_index_h
  _refln_index_k
  _refln_index_l
  _refln_F_squared_calc
  _refln_F_squared_meas
  _refln_F_squared_sigma
  _refln_F_squared_weight
  _refln_observed_status
-12 -3 5 0.343 0.045 0.405 2272.120 o
-12 -3 6 0.629 -1.282 0.742 699.807 o
-12 -2 3 4.140 2.136 0.854 392.456 o
-12 -2 4 1.268 1.641 0.854 489.969 o
-12 -2 5 0.718 1.821 0.989 384.012 o
-12 -2 6 2.716 1.664 0.719 580.535 o
-12 -2 7 0.710 2.046 0.809 552.479 o
-12 -1 3 0.679 1.169 0.922 446.245 o
-12 -1 4 16.644 18.572 2.563 38.680 o
-12 -1 5 0.735 1.147 0.809 567.957 o
-12 -1 6 2.385 4.160 1.214 234.576 o
-12 -1 7 3.238 1.529 0.585 735.788 o
-12 -1 8 10.878 12.344 1.844 76.593 o
-12 0 2 1.680 2.923 1.012 342.403 o
-12 0 3 2.597 4.182 1.349 193.577 o
-12 0 4 9.414 12.096 2.114 66.561 o
-12 0 5 16.204 23.181 2.945 30.914 o
-12 0 6 4.425 2.001 0.899 358.688 o
-12 0 7 71.337 68.779 4.699 5.390 o
-12 0 8 15.901 20.348 2.383 42.142 o
-12 1 2 7.024 8.072 1.574 118.677 o
-12 1 3 0.219 2.271 1.102 316.615 o
-12 1 4 7.586 12.299 2.181 66.431 o
-12 1 5 7.189 12.928 2.271 62.422 o
-12 1 6 31.127 32.512 3.440 17.277 o
-12 1 7 2.726 2.338 1.012 328.830 o
-12 2 2 0.708 0.922 0.809 572.959 o
-12 2 3 6.444 5.711 1.484 138.808 o
-12 2 4 16.299 25.632 2.990 29.464 o
-12 2 5 0.205 1.866 0.989 392.383 o
-12 2 6 5.229 3.755 1.147 226.317 o
-12 2 7 4.077 8.139 1.574 132.013 o
-12 3 2 0.286 0.922 0.742 694.188 o
-12 3 3 14.479 9.938 1.821 71.414 o
-12 3 4 7.924 10.792 1.844 86.860 o
-12 3 5 15.235 21.989 2.653 36.741 o
-12 3 6 0.127 0.764 0.652 904.980 o
-12 4 4 0.736 0.764 0.675 805.953 o
-11 -6 2 1.591 -1.574 0.967 401.615 o
-11 -6 3 0.069 -2.451 1.417 199.699 o
-11 -6 4 7.829 1.417 1.192 198.280 o
-11 -6 5 7.733 6.303 1.074 197.145 o
-11 -6 6 0.536 0.202 0.630 956.596 o
-11 -6 7 28.777 26.172 2.721 24.385 o
-11 -5 1 0.336 -5.284 1.754 129.933 o
-11 -5 2 0.643 -5.913 1.889 111.732 o
-11 -5 3 6.765 2.383 1.889 97.630 o
-11 -5 4 0.270 0.607 0.697 792.204 o
-11 -5 5 1.548 0.427 0.742 644.071 o
-11 -5 6 149.457 148.193 7.442 1.427 o
-11 -5 7 84.002 89.981 5.711 3.661 o
-11 -5 8 10.091 9.174 1.821 84.503 o
-11 -5 9 1.377 4.092 1.169 261.794 o
-11 -4 1 0.211 -3.058 1.911 109.613 o
-11 -4 2 0.141 -0.909 3.114 41.347 o
-11 -4 3 29.006 24.822 3.170 21.200 o
-11 -4 4 12.772 11.714 2.226 56.567 o
-11 -4 5 17.831 18.122 2.833 33.205 o
-11 -4 6 17.015 14.502 2.473 42.237 o
-11 -4 7 22.707 21.225 3.103 25.736 o
-11 -4 8 2.109 4.317 1.349 196.466 o
-11 -4 9 9.291 7.982 1.664 100.749 o
-11 -3 1 3.376 2.591 2.069 88.554 o
-11 -3 2 0.191 -0.135 0.854 544.655 o
-11 -3 3 42.223 40.674 4.317 10.609 o
-11 -3 4 1.838 3.890 1.686 132.292 o
-11 -3 5 0.876 1.147 0.697 738.312 o
-11 -3 6 0.000 -0.495 0.697 825.699 o
-11 -3 7 2.616 1.641 1.237 236.598 o
-11 -3 8 9.334 12.451 1.842 80.704 o
-11 -3 9 0.806 -1.646 0.913 464.703 o
-11 -3 10 4.132 5.582 2.619 54.941 o
-11 -2 1 3.067 4.316 1.055 285.189 o
-11 -2 2 3.575 3.575 1.506 155.860 o
-11 -2 3 0.000 0.360 0.675 869.942 o
-11 -2 4 1.617 -0.270 0.719 688.053 o
-11 -2 5 8.340 9.129 2.338 60.547 o
-11 -2 6 2.804 3.935 1.664 132.529 o
-11 -2 7 2.431 4.494 1.305 205.339 o
-11 -2 8 0.066 -0.055 1.518 173.994 o
-11 -2 9 3.643 6.351 1.720 118.367 o
-11 -2 10 0.026 0.266 0.469 1783.650 o
-11 -2 11 0.102 -1.034 1.012 390.541 o
-11 -1 1 1.182 1.372 0.628 849.863 o
-11 -1 2 18.163 17.200 2.990 30.946 o
-11 -1 3 0.302 0.719 1.124 311.495 o
-11 -1 4 1.927 5.081 1.821 112.903 o
-11 -1 5 1.156 2.091 1.506 169.696 o
-11 -1 6 4.552 3.594 1.231 210.653 o
-11 -1 7 1.592 1.131 1.664 140.234 o
-11 -1 8 4.409 5.364 2.069 84.722 o
-11 -1 9 5.873 11.268 2.170 70.753 o
-11 -1 10 1.241 0.729 1.540 164.615 o
-11 -1 11 0.133 1.372 1.124 309.987 o
-11 0 1 0.091 0.675 1.461 186.497 o
-11 0 2 9.220 8.072 1.956 79.659 o
-11 0 3 6.678 12.096 2.811 44.420 o
-11 0 4 24.967 24.643 3.912 17.734 o
-11 0 5 32.403 31.037 3.114 18.812 o
-11 0 6 28.739 28.022 3.008 21.736 o
-11 0 7 0.014 0.792 0.744 705.542 o
-11 0 8 24.454 30.611 2.965 23.567 o
-11 0 9 5.169 5.793 1.743 111.759 o
-11 0 10 0.079 0.654 0.753 689.732 o
-11 0 11 1.085 1.821 1.574 156.633 o
-11 1 1 0.590 0.177 0.773 645.523 o
-11 1 2 0.642 1.491 0.720 699.582 o
-11 1 3 3.558 2.923 1.484 161.782 o
-11 1 5 18.018 21.121 2.631 35.061 o
-11 1 6 6.474 5.929 1.436 145.072 o
-11 1 7 3.617 3.725 1.158 242.525 o
-11 1 8 1.575 3.585 1.190 254.396 o
-11 1 9 0.531 0.396 0.956 426.859 o
-11 1 10 0.574 3.080 1.551 160.659 o
-11 1 11 6.576 7.127 2.001 83.720 o
-11 2 1 27.716 24.643 3.620 18.711 o
-11 2 2 127.451 116.895 7.555 1.873 o
-11 2 3 36.381 36.672 4.137 12.530 o
-11 2 4 4.130 6.993 2.428 62.631 o
-11 2 5 10.493 13.041 3.103 35.008 o
-11 2 6 10.806 15.492 3.440 28.744 o
-11 2 7 0.162 0.117 0.656 916.246 o
-11 2 8 14.880 17.010 2.139 51.817 o
-11 2 9 0.069 0.322 1.461 187.124 o
-11 2 10 3.298 7.487 2.136 80.008 o
-11 3 1 202.854 179.580 9.241 0.855 o
-11 3 2 239.711 244.784 10.613 0.575 o
-11 3 3 19.281 20.763 2.288 39.854 o
-11 3 4 0.172 0.899 1.057 352.152 o
-11 3 5 6.567 9.623 2.676 49.501 o
-11 3 6 0.176 4.092 1.619 147.679 o
-11 3 7 0.040 -1.619 1.102 330.127 o
-11 3 8 7.676 9.860 1.626 106.765 o
-11 3 9 0.906 -0.207 0.412 1973.970 o
-11 3 10 40.694 44.271 4.317 10.565 o
-11 4 1 9.486 11.287 2.271 60.221 o
-11 4 2 0.209 0.153 0.798 620.057 o
-11 4 3 0.646 0.298 1.023 372.870 o
-11 4 4 0.620 2.203 1.169 279.089 o
-11 4 5 3.232 4.474 1.776 115.667 o
-11 4 6 8.130 15.379 3.170 34.371 o
-11 4 7 0.136 1.282 1.192 276.923 o
-11 4 8 1.685 0.292 0.630 849.784 o
-11 4 9 8.423 11.647 2.248 62.516 o
-11 5 1 17.959 21.630 2.878 31.199 o
-11 5 2 0.003 0.008 0.854 549.360 o
-11 5 3 14.559 12.812 2.552 43.932 o
-11 5 4 3.927 2.226 1.461 166.110 o
-11 5 5 22.390 30.398 4.025 16.983 o
-11 5 6 2.033 0.899 1.214 253.269 o
-11 5 7 82.577 102.078 6.835 3.106 o
-11 5 8 0.481 0.112 0.809 594.869 o
-11 6 1 0.081 -0.337 0.495 1621.320 o
-11 6 2 2.379 1.193 0.453 1169.350 o
-11 6 3 1.274 1.062 0.528 1134.370 o
-11 6 4 4.005 2.563 1.057 283.475 o
-11 6 5 0.095 0.854 0.697 795.241 o
-11 6 6 18.009 20.460 2.811 32.553 o
-10 -8 4 7.477 6.835 1.619 114.533 o
-10 -8 6 0.072 -1.169 0.832 577.623 o
-10 -8 7 0.004 1.147 0.764 662.934 o
-10 -7 1 8.675 9.353 2.383 58.104 o
-10 -7 2 11.192 7.555 1.731 89.640 o
-10 -7 3 33.810 28.825 2.346 23.230 o
-10 -7 4 1.290 -0.127 2.383 70.003 o
-10 -7 5 0.453 1.012 0.967 413.239 o
-10 -7 6 0.952 1.214 0.719 691.277 o
-10 -7 7 11.648 12.344 2.316 54.620 o
-10 -7 8 32.435 38.470 3.755 14.598 o
-10 -7 9 64.524 62.461 4.452 6.362 o
-10 -6 1 0.116 -3.260 2.361 71.924 o
-10 -6 2 0.890 0.162 3.103 41.510 o
-10 -6 3 6.591 5.464 1.596 123.853 o
-10 -6 4 13.431 14.570 2.743 39.760 o
-10 -6 5 3.430 6.588 1.911 98.461 o
-10 -6 6 113.159 120.043 7.735 2.041 o
-10 -6 7 30.761 31.837 4.047 14.613 o
-10 -6 8 319.387 345.018 12.501 0.326 o
-10 -6 9 48.109 54.951 4.767 7.993 o
-10 -6 10 4.753 3.159 1.237 209.411 o
-10 -5 1 19.623 16.818 3.035 29.540 o
-10 -5 2 12.611 10.140 2.181 59.770 o
-10 -5 3 5.316 4.834 2.046 85.253 o
-10 -5 4 0.148 0.472 0.787 633.991 o
-10 -5 5 33.314 36.065 4.587 11.708 o
-10 -5 6 25.692 22.349 3.732 19.016 o
-10 -5 7 94.303 105.630 7.847 2.492 o
-10 -5 8 0.163 -0.238 0.789 639.192 o
-10 -5 9 7.909 7.918 1.560 116.506 o
-10 -5 10 0.528 1.626 1.304 228.808 o
-10 -5 11 4.648 7.528 1.743 110.633 o
-10 -5 12 8.230 8.589 2.631 50.000 o
-10 -4 1 3.363 5.101 1.227 216.271 o
-10 -4 2 5.031 6.841 1.510 139.517 o
-10 -4 3 0.683 2.586 1.484 175.552 o
-10 -4 4 6.950 8.679 2.653 50.318 o
-10 -4 5 40.475 46.385 5.599 7.840 o
-10 -4 6 9.348 10.275 2.878 41.432 o
-10 -4 7 4.979 8.577 1.949 89.519 o
-10 -4 8 0.000 1.029 1.225 263.935 o
-10 -4 9 10.501 11.147 2.084 66.773 o
-10 -4 10 9.510 9.858 1.802 86.473 o
-10 -4 11 9.724 12.711 1.772 83.485 o
-10 -4 12 0.658 1.282 1.394 201.183 o
-10 -3 1 102.349 100.625 5.262 2.981 o
-10 -3 2 117.613 116.483 5.795 2.299 o
-10 -3 3 0.466 2.222 1.293 231.086 o
-10 -3 4 20.950 20.618 3.890 19.626 o
-10 -3 5 24.065 22.372 4.339 15.773 o
-10 -3 6 37.448 33.456 4.991 10.146 o
-10 -3 7 6.291 6.921 1.791 101.576 o
-10 -3 8 5.852 6.012 2.383 63.490 o
-10 -3 9 0.560 2.153 1.163 282.822 o
-10 -3 10 0.724 -0.070 0.635 932.965 o
-10 -3 11 0.229 1.043 0.834 554.628 o
-10 -3 12 20.771 29.117 4.744 13.768 o
-10 -3 13 76.434 75.906 6.768 3.758 o
-10 -2 1 90.865 87.306 5.021 3.690 o
-10 -2 2 4.114 5.284 1.439 160.802 o
-10 -2 3 13.063 13.895 3.328 29.738 o
-10 -2 4 1.003 2.293 1.551 160.540 o
-10 -2 5 0.433 -0.225 1.169 290.218 o
-10 -2 6 1.008 0.836 1.510 171.793 o
-10 -2 7 1.242 0.886 1.338 215.865 o
-10 -2 8 101.862 114.703 6.697 2.494 o
-10 -2 9 0.021 1.030 0.697 795.271 o
-10 -2 10 24.002 27.201 3.032 24.135 o
-10 -2 11 0.073 1.304 2.361 71.634 o
-10 -2 12 0.096 2.766 1.282 235.782 o
-10 -2 13 2.164 3.710 1.484 166.681 o
-10 -1 1 5.824 10.448 1.786 98.048 o
-10 -1 2 26.313 28.941 2.944 23.197 o
-10 -1 3 32.064 34.895 5.104 10.445 o
-10 -1 4 22.642 19.764 4.047 18.165 o
-10 -1 5 19.618 14.738 2.494 38.951 o
-10 -1 6 4.144 4.458 2.327 69.100 o
-10 -1 7 118.819 119.858 6.958 2.069 o
-10 -1 8 8.153 13.781 2.290 59.553 o
-10 -1 9 0.536 0.292 1.304 232.500 o
-10 -1 10 5.349 6.180 1.539 135.486 o
-10 -1 11 16.171 24.440 4.519 16.116 o
-10 -1 12 2.642 5.126 2.248 75.020 o
-10 -1 13 17.449 27.296 4.002 18.853 o
-10 0 1 6.917 6.444 1.239 172.758 o
-10 0 2 0.031 0.315 0.967 426.226 o
-10 0 3 3.767 4.587 1.844 106.639 o
-10 0 4 0.045 0.742 0.954 433.868 o
-10 0 5 10.479 18.774 4.205 19.993 o
-10 0 6 253.364 287.796 16.121 0.417 o
-10 0 7 176.835 193.191 8.900 0.967 o
-10 0 8 5.421 5.380 1.616 126.596 o
-10 0 9 19.436 20.338 3.328 25.249 o
-10 0 10 4.813 4.674 1.311 183.876 o
-10 0 11 1.474 2.181 2.069 91.314 o
-10 0 12 3.978 5.576 2.158 78.895 o
-10 0 13 0.032 1.754 1.079 334.665 o
-10 1 1 36.430 34.066 3.128 16.682 o
-10 1 2 17.212 18.032 3.440 25.530 o
-10 1 3 11.250 9.406 2.122 65.279 o
-10 1 4 13.686 12.434 2.152 57.117 o
-10 1 5 0.019 3.440 2.001 98.428 o
-10 1 6 4.245 6.880 2.833 46.972 o
-10 1 7 32.872 34.693 5.801 8.657 o
-10 1 8 22.008 21.832 4.632 14.703 o
-10 1 9 3.860 2.454 1.270 211.519 o
-10 1 10 9.490 6.993 1.615 106.158 o
-10 1 11 0.185 0.090 1.079 342.086 o
-10 1 12 0.270 1.214 1.439 190.727 o
-10 2 1 202.747 198.287 11.287 0.749 o
-10 2 2 0.683 0.517 1.349 216.231 o
-10 2 3 19.720 19.584 3.508 23.472 o
-10 2 4 18.116 15.226 2.327 43.769 o
-10 2 5 22.349 17.910 2.696 31.859 o
-10 2 6 0.324 -0.616 0.902 486.290 o
-10 2 7 19.788 19.105 2.855 31.117 o
-10 2 8 4.548 5.985 2.529 58.155 o
-10 2 9 8.276 7.577 1.363 138.538 o
-10 2 10 62.962 76.468 7.487 3.852 o
-10 2 11 9.305 12.119 2.990 38.257 o
-10 2 12 155.925 194.173 9.983 1.035 o
-10 3 1 315.283 304.794 13.715 0.346 o
-10 3 2 0.064 0.899 1.057 353.435 o
-10 3 3 9.290 13.648 2.900 39.781 o
-10 3 4 7.561 6.318 1.934 87.238 o
-10 3 5 9.781 9.421 2.586 49.609 o
-10 3 6 26.511 23.581 3.052 23.600 o
-10 3 7 1.179 1.279 1.124 299.604 o
-10 3 8 35.374 34.847 3.685 14.582 o
-10 3 9 0.942 1.545 0.912 444.962 o
-10 3 10 0.992 2.285 1.101 307.917 o
-10 3 11 111.569 131.307 8.454 1.870 o
-10 4 1 21.741 21.967 3.710 20.539 o
-10 4 2 75.358 73.770 6.543 3.950 o
-10 4 3 12.408 13.873 2.855 38.450 o
-10 4 4 0.133 -0.697 0.899 493.207 o
-10 4 5 8.702 7.914 2.361 59.913 o
-10 4 6 6.663 6.475 2.473 58.346 o
-10 4 7 0.949 1.135 1.002 377.064 o
-10 4 8 19.487 18.749 2.603 35.270 o
-10 4 9 25.254 29.022 4.519 13.999 o
-10 4 10 5.737 5.707 1.351 164.789 o
-10 4 11 2.372 3.395 1.641 138.228 o
-10 5 1 1.771 1.349 1.304 221.837 o
-10 5 2 1.349 1.619 0.967 390.568 o
-10 5 3 0.729 3.687 1.484 173.144 o
-10 5 4 16.047 18.482 3.013 31.553 o
-10 5 5 10.179 9.893 2.631 47.621 o
-10 5 6 78.244 83.573 7.105 3.417 o
-10 5 7 12.393 10.648 1.771 78.666 o
-10 5 8 3.136 3.628 1.237 222.477 o
-10 5 9 0.000 -0.263 0.722 769.087 o
-10 5 10 2.901 4.141 1.082 277.688 o
-10 6 1 1.074 1.461 0.899 454.145 o
-10 6 2 0.303 -0.742 1.012 387.881 o
-10 6 3 0.589 0.112 0.719 741.493 o
-10 6 4 11.167 14.255 2.406 51.039 o
-10 6 5 47.435 40.314 4.384 9.683 o
-10 6 6 11.452 10.882 2.383 53.559 o
-10 6 7 8.239 8.762 1.442 125.520 o
-10 6 8 3.169 3.664 1.315 199.967 o
-10 6 9 4.125 5.037 2.001 90.785 o
-10 7 1 9.099 13.648 2.428 53.239 o
-10 7 2 0.000 -0.225 0.630 1012.140 o
-10 7 3 0.522 0.292 0.540 1271.850 o
-10 7 4 0.089 -0.675 0.742 724.709 o
-10 7 5 7.190 9.623 1.979 81.136 o
-10 7 6 0.009 0.135 0.562 1259.320 o
-10 7 7 1.483 0.298 0.485 1332.550 o
-10 8 1 8.724 8.454 1.664 102.001 o
-10 8 2 5.477 6.475 1.506 138.723 o
-10 8 3 0.515 1.776 0.944 423.525 o
-9 -9 2 79.441 91.668 6.003 3.689 o
-9 -9 3 4.634 5.036 1.664 124.184 o
-9 -9 4 1.242 1.896 0.681 718.432 o
-9 -9 5 0.305 -0.382 0.719 759.385 o
-9 -9 6 1.628 2.878 1.147 275.082 o
-9 -9 7 0.096 -0.562 0.809 609.281 o
-9 -9 8 0.244 0.112 0.517 1443.780 o
-9 -8 1 33.717 38.763 4.857 10.649 o
-9 -8 2 46.618 46.452 5.486 7.466 o
-9 -8 3 0.911 -1.900 1.900 110.096 o
-9 -8 4 0.009 -0.286 2.574 60.524 o
-9 -8 5 16.559 12.906 2.631 40.113 o
-9 -8 6 0.309 3.485 1.394 197.604 o
-9 -8 7 0.227 -0.899 0.877 516.476 o
-9 -8 8 5.595 4.429 1.529 140.045 o
-9 -8 9 20.804 19.584 2.878 29.957 o
-9 -8 10 0.006 1.034 0.877 509.345 o
-9 -7 1 9.696 6.970 2.136 69.633 o
-9 -7 2 2.359 -0.057 1.855 113.198 o
-9 -7 3 4.670 4.227 1.709 119.845 o
-9 -7 4 6.885 5.868 2.091 78.336 o
-9 -7 5 2.282 0.337 1.102 303.494 o
-9 -7 6 0.203 0.135 0.832 571.928 o
-9 -7 7 0.045 0.180 1.079 343.063 o
-9 -7 8 0.450 -0.180 0.877 511.145 o
-9 -7 9 60.671 66.238 4.565 6.431 o
-9 -7 10 82.624 87.209 4.920 4.094 o
-9 -7 11 3.885 4.827 1.619 133.538 o
-9 -7 12 6.589 8.049 2.383 61.468 o
-9 -6 1 90.564 93.849 6.948 2.963 o
-9 -6 2 0.812 2.698 1.664 140.223 o
-9 -6 3 2.164 2.069 1.282 223.626 o
-9 -6 4 50.832 51.016 5.711 6.619 o
-9 -6 5 22.341 24.598 4.249 16.405 o
-9 -6 6 119.360 137.310 9.781 1.565 o
-9 -6 7 348.825 375.619 15.829 0.263 o
-9 -6 8 9.673 10.977 2.295 59.215 o
-9 -6 9 87.403 100.415 6.067 3.233 o
-9 -6 10 1.184 5.324 1.472 170.106 o
-9 -6 11 0.014 0.472 1.934 107.044 o
-9 -6 12 15.581 18.797 3.980 20.682 o
-9 -6 13 2.702 4.362 1.641 135.478 o
-9 -5 1 0.199 -0.588 2.035 96.727 o
-9 -5 2 26.428 25.157 2.899 24.538 o
-9 -5 3 0.914 2.406 1.776 123.612 o
-9 -5 4 39.376 39.999 5.666 8.108 o
-9 -5 5 88.676 99.897 8.791 2.419 o
-9 -5 6 137.026 156.939 10.905 1.220 o
-9 -5 7 48.990 49.605 4.640 8.398 o
-9 -5 8 4.895 2.095 0.922 333.654 o
-9 -5 9 11.280 12.838 2.241 57.453 o
-9 -5 10 0.659 1.893 2.226 79.918 o
-9 -5 11 1.522 1.481 1.338 212.523 o
-9 -5 12 11.167 17.583 4.137 20.550 o
-9 -5 13 4.512 3.552 2.001 91.445 o
-9 -5 14 2.527 1.889 1.034 323.993 o
-9 -4 1 12.073 10.349 2.146 61.904 o
-9 -4 2 6.236 5.903 1.500 137.092 o
-9 -4 3 37.536 38.585 3.747 13.356 o
-9 -4 4 26.470 32.782 5.284 10.735 o
-9 -4 5 16.666 16.189 3.642 23.920 o
-9 -4 6 9.346 11.874 2.464 52.788 o
-9 -4 7 75.691 71.529 5.743 4.411 o
-9 -4 8 0.647 1.037 1.340 218.040 o
-9 -4 9 7.179 8.861 1.952 83.798 o
-9 -4 10 4.775 8.102 2.099 79.555 o
-9 -4 11 5.611 6.369 1.641 120.640 o
-9 -4 12 8.212 10.905 3.328 32.497 o
-9 -4 13 16.387 19.808 4.587 16.089 o
-9 -4 14 22.245 29.139 4.587 14.233 o
-9 -3 1 3.966 3.837 1.386 176.913 o
-9 -3 2 95.918 102.153 5.969 2.974 o
-9 -3 3 0.529 0.257 0.991 398.575 o
-9 -3 4 20.187 19.808 4.092 18.484 o
-9 -3 5 10.960 12.141 3.552 27.752 o
-9 -3 6 74.331 71.073 5.691 4.520 o
-9 -3 7 0.070 -0.438 1.293 239.513 o
-9 -3 8 0.692 1.908 2.979 44.861 o
-9 -3 9 3.454 6.135 1.699 121.904 o
-9 -3 10 0.000 0.052 0.761 692.193 o
-9 -3 11 0.005 0.076 1.111 324.886 o
-9 -3 12 4.521 6.790 2.855 46.155 o
-9 -3 13 8.569 14.412 3.687 26.375 o
-9 -3 14 33.124 44.519 5.644 8.519 o
-9 -2 1 3.658 4.530 1.312 193.708 o
-9 -2 2 4.467 6.150 1.490 147.454 o
-9 -2 3 22.082 23.069 4.362 15.993 o
-9 -2 4 1.253 -0.405 0.989 390.461 o
-9 -2 5 0.825 0.854 1.079 330.607 o
-9 -2 6 21.092 12.594 2.455 39.259 o
-9 -2 7 0.197 0.960 1.100 325.100 o
-9 -2 8 1.292 1.164 0.894 457.294 o
-9 -2 9 2.921 1.929 1.379 191.361 o
-9 -2 10 6.848 7.848 1.879 91.200 o
-9 -2 11 1.397 4.249 2.563 59.504 o
-9 -2 12 10.225 19.089 4.564 17.292 o
-9 -2 13 0.120 -0.742 1.574 161.677 o
-9 -2 14 23.406 27.813 4.542 14.351 o
-9 -1 1 177.448 194.217 8.027 0.996 o
-9 -1 2 93.981 100.257 5.706 3.133 o
-9 -1 3 12.898 14.794 3.305 29.937 o
-9 -1 4 0.041 1.799 2.181 83.716 o
-9 -1 5 3.328 5.419 2.608 56.003 o
-9 -1 6 179.739 172.723 13.400 0.806 o
-9 -1 7 48.517 52.382 4.998 7.738 o
-9 -1 8 134.189 157.168 8.510 1.447 o
-9 -1 9 13.161 10.091 2.269 55.678 o
-9 -1 10 12.808 16.441 2.642 41.730 o
-9 -1 11 6.349 6.408 2.316 65.974 o
-9 -1 12 4.149 4.384 2.406 64.964 o
-9 -1 13 5.717 4.249 2.293 69.287 o
-9 -1 14 12.229 15.154 3.125 33.041 o
-9 0 1 4.751 4.452 1.221 207.220 o
-9 0 2 2.148 2.428 1.596 148.029 o
-9 0 3 1.187 0.840 0.877 481.105 o
-9 0 4 20.363 19.846 2.815 31.007 o
-9 0 5 76.135 69.300 6.509 4.025 o
-9 0 6 2.493 3.372 1.056 301.656 o
-9 0 7 2.215 2.690 1.306 213.501 o
-9 0 8 6.468 1.470 0.989 277.613 o
-9 0 9 51.052 46.645 3.733 9.888 o
-9 0 10 1.289 3.241 1.475 173.640 o
-9 0 11 21.607 25.632 5.036 12.659 o
-9 0 12 0.241 1.417 2.271 77.255 o
-9 0 13 35.796 43.282 5.644 8.328 o
-9 0 14 45.955 47.914 5.284 7.775 o
-9 1 1 67.933 70.432 4.687 5.581 o
-9 1 2 4.980 8.297 2.496 58.163 o
-9 1 3 114.380 117.862 8.791 1.873 o
-9 1 4 0.506 -0.045 0.742 705.619 o
-9 1 5 0.621 3.777 2.181 82.410 o
-9 1 6 1.529 1.205 1.292 227.848 o
-9 1 7 6.742 7.698 2.011 82.089 o
-9 1 8 79.247 73.406 6.123 4.009 o
-9 1 9 0.463 2.069 1.256 245.016 o
-9 1 10 1.663 1.047 1.428 188.132 o
-9 1 11 6.272 4.767 2.338 65.938 o
-9 1 12 2.732 5.711 2.518 60.196 o
-9 1 13 85.769 97.086 8.004 2.723 o
-9 2 1 240.732 222.210 12.479 0.567 o
-9 2 2 176.901 161.076 10.500 0.983 o
-9 2 3 41.710 38.111 5.261 8.753 o
-9 2 4 8.606 7.019 1.558 115.516 o
-9 2 5 6.905 3.575 1.147 207.336 o
-9 2 6 1.212 1.192 1.327 218.688 o
-9 2 7 0.136 0.128 2.293 76.172 o
-9 2 8 5.031 3.938 1.860 102.678 o
-9 2 9 23.057 20.233 3.209 24.748 o
-9 2 10 32.383 31.116 3.775 15.495 o
-9 2 11 330.751 358.338 18.223 0.270 o
-9 2 12 5.705 9.353 2.833 45.364 o
-9 2 13 92.266 104.011 7.622 2.608 o
-9 3 1 60.649 54.479 6.251 5.297 o
-9 3 2 0.789 -0.180 1.124 310.280 o
-9 3 3 14.628 13.153 2.878 36.623 o
-9 3 4 2.925 4.667 2.203 77.874 o
-9 3 5 1.830 2.698 1.686 133.993 o
-9 3 6 3.566 2.181 1.844 109.928 o
-9 3 7 0.849 -0.112 1.102 322.148 o
-9 3 8 22.278 24.161 3.475 21.831 o
-9 3 9 7.809 5.732 1.951 86.102 o
-9 3 10 47.605 57.575 5.063 7.475 o
-9 3 11 117.547 127.198 6.792 2.052 o
-9 3 12 0.158 0.271 0.845 553.764 o
-9 4 1 0.507 -0.562 1.169 289.642 o
-9 4 2 166.426 169.035 10.410 1.024 o
-9 4 3 0.263 -0.495 0.944 445.315 o
-9 4 4 6.379 5.330 1.264 177.792 o
-9 4 5 17.565 16.773 3.710 22.832 o
-9 4 6 12.548 11.602 3.238 31.926 o
-9 4 7 66.576 61.562 7.217 4.147 o
-9 4 8 0.000 -0.697 1.619 153.071 o
-9 4 9 0.022 -0.146 0.936 457.110 o
-9 4 10 22.296 22.814 2.983 26.777 o
-9 4 11 12.047 11.993 1.882 72.070 o
-9 4 12 0.480 2.001 1.282 235.770 o
-9 5 1 7.007 8.114 1.832 94.193 o
-9 5 2 89.034 79.841 6.993 3.189 o
-9 5 3 2.893 2.743 1.551 152.614 o
-9 5 4 79.923 80.012 5.027 4.357 o
-9 5 5 25.642 28.577 4.744 13.024 o
-9 5 6 6.042 5.688 2.203 72.984 o
-9 5 7 40.337 40.337 5.711 7.925 o
-9 5 8 4.999 4.699 2.226 73.799 o
-9 5 9 3.141 2.260 1.065 295.656 o
-9 5 10 5.316 4.922 1.392 162.996 o
-9 5 11 17.425 19.373 2.789 33.724 o
-9 5 12 14.685 17.335 2.586 40.742 o
-9 6 1 0.704 0.809 1.079 332.325 o
-9 6 2 0.433 1.529 1.034 359.485 o
-9 6 3 26.520 22.214 3.575 19.841 o
-9 6 4 70.995 67.857 4.428 5.636 o
-9 6 5 39.488 31.793 4.834 10.390 o
-9 6 6 1.590 3.800 1.799 117.812 o
-9 6 7 16.692 18.909 3.890 21.127 o
-9 6 8 2.217 2.693 2.114 86.432 o
-9 6 9 1.494 1.236 1.090 313.625 o
-9 6 10 1.010 1.384 0.572 1012.420 o
-9 6 11 0.010 0.832 0.854 538.453 o
-9 7 1 44.391 41.371 4.767 9.247 o
-9 7 2 77.125 82.179 6.475 3.753 o
-9 7 3 0.036 1.237 0.809 590.911 o
-9 7 4 15.134 13.094 1.850 64.712 o
-9 7 5 13.425 14.502 3.103 32.924 o
-9 7 6 0.051 2.024 1.304 230.415 o
-9 7 7 2.241 -0.247 1.034 343.928 o
-9 7 8 1.175 -0.167 0.699 751.993 o
-9 7 9 0.111 -0.710 0.554 1292.430 o
-9 7 10 3.875 4.272 1.349 184.163 o
-9 8 1 18.916 18.549 2.968 30.346 o
-9 8 2 11.523 12.636 2.473 49.512 o
-9 8 3 15.193 14.929 2.496 43.479 o
-9 8 4 49.528 49.959 3.219 10.817 o
-9 8 5 42.845 46.632 4.857 8.933 o
-9 8 6 30.809 27.093 3.665 17.069 o
-9 8 7 2.983 2.546 0.745 516.457 o
-9 8 8 6.819 5.913 1.461 139.320 o
-9 9 1 0.382 0.607 0.675 835.897 o
-9 9 2 5.137 3.530 1.012 274.386 o
-9 9 3 0.005 -0.270 0.585 1173.300 o
-9 9 4 0.865 0.448 1.034 361.002 o
-9 9 5 5.204 4.857 1.327 176.814 o
-9 10 1 4.736 4.429 1.057 257.224 o
-8 -10 3 20.812 15.806 2.226 42.168 o
-8 -10 4 23.594 19.336 2.698 30.343 o
-8 -10 5 0.110 0.478 1.090 333.922 o
-8 -10 6 13.308 11.287 2.248 55.286 o
-8 -10 7 24.168 23.743 3.035 24.936 o
-8 -10 8 1.188 1.147 0.562 1033.210 o
-8 -10 9 2.257 2.473 1.079 300.573 o
-8 -9 1 0.927 5.374 2.451 64.871 o
-8 -9 2 76.073 69.996 8.016 3.293 o
-8 -9 3 49.060 42.242 4.744 8.654 o
-8 -9 4 3.605 1.964 1.338 197.162 o
-8 -9 5 2.649 0.204 1.484 172.392 o
-8 -9 6 21.439 27.296 3.980 17.921 o
-8 -9 7 25.381 20.775 3.440 21.551 o
-8 -9 8 29.086 25.969 3.575 18.307 o
-8 -9 9 1.578 0.495 0.764 607.966 o
-8 -9 10 0.001 0.056 1.214 271.947 o
-8 -8 1 3.891 1.259 2.541 59.916 o
-8 -8 2 39.679 41.531 3.690 12.701 o
-8 -8 3 0.306 -0.448 4.767 17.648 o
-8 -8 4 2.826 1.349 0.877 427.113 o
-8 -8 5 25.603 25.497 4.249 15.572 o
-8 -8 6 0.537 -1.439 1.079 338.827 o
-8 -8 7 1.003 -1.529 1.372 209.048 o
-8 -8 8 1.615 1.439 1.034 342.459 o
-8 -8 9 16.425 17.701 2.562 39.337 o
-8 -8 10 10.920 11.837 2.045 67.068 o
-8 -8 11 3.923 5.355 2.147 79.893 o
-8 -8 12 8.763 12.951 3.575 28.047 o
-8 -7 1 2.573 0.139 1.585 152.453 o
-8 -7 2 1.679 2.024 1.754 125.475 o
-8 -7 3 3.675 4.339 1.844 107.163 o
-8 -7 4 0.197 -0.180 1.349 219.609 o
-8 -7 5 10.970 9.488 3.103 35.721 o
-8 -7 6 7.313 7.487 2.541 54.520 o
-8 -7 7 15.061 17.718 3.665 23.981 o
-8 -7 8 362.361 371.999 12.813 0.268 o
-8 -7 9 53.852 58.007 5.002 6.946 o
-8 -7 10 0.005 2.726 1.283 236.000 o
-8 -7 11 11.376 10.149 1.943 72.853 o
-8 -7 12 9.696 7.622 2.945 40.428 o
-8 -7 13 3.517 -0.022 1.461 173.867 o
-8 -7 14 6.966 5.599 2.293 66.839 o
-8 -6 1 4.343 3.957 1.754 115.903 o
-8 -6 2 11.964 14.592 3.463 28.148 o
-8 -6 3 5.522 6.520 2.338 65.788 o
-8 -6 4 6.801 7.555 2.653 50.904 o
-8 -6 5 37.244 36.334 5.464 8.893 o
-8 -6 6 8.186 8.679 2.990 39.934 o
-8 -6 7 400.603 423.130 14.293 0.216 o
-8 -6 8 345.512 377.528 13.388 0.278 o
-8 -6 9 0.602 0.072 1.154 295.904 o
-8 -6 10 1.048 0.493 1.169 283.007 o
-8 -6 11 1.455 2.032 1.014 352.419 o
-8 -6 12 0.770 1.124 2.293 75.521 o
-8 -6 13 5.386 5.666 2.900 44.663 o
-8 -6 14 3.407 -0.292 1.124 280.885 o
-8 -5 1 7.267 9.731 1.967 81.614 o
-8 -5 2 2.677 2.491 1.497 164.406 o
-8 -5 3 38.086 41.456 3.922 12.362 o
-8 -5 4 1.485 1.012 1.439 186.203 o
-8 -5 5 0.039 -0.517 1.102 330.139 o
-8 -5 6 6.081 8.067 2.285 66.791 o
-8 -5 7 7.394 8.321 2.138 72.398 o
-8 -5 8 4.476 4.477 1.428 163.113 o
-8 -5 9 32.480 38.866 4.423 12.134 o
-8 -5 10 51.853 53.212 4.866 7.544 o
-8 -5 11 8.852 10.684 2.082 70.511 o
-8 -5 12 5.361 6.745 2.968 42.527 o
-8 -5 13 35.256 39.505 6.745 6.626 o
-8 -5 14 30.318 29.679 5.554 9.724 o
-8 -5 15 2.106 2.361 1.506 165.345 o
-8 -4 1 8.217 8.526 1.809 91.842 o
-8 -4 2 64.966 63.325 4.840 5.950 o
-8 -4 3 7.305 8.391 2.046 77.931 o
-8 -4 4 59.810 63.545 4.802 6.394 o
-8 -4 5 0.998 0.112 1.057 346.786 o
-8 -4 6 7.785 7.413 2.004 80.639 o
-8 -4 7 8.467 10.795 2.336 59.353 o
-8 -4 8 0.578 1.478 1.241 252.000 o
-8 -4 9 0.434 1.035 1.335 220.597 o
-8 -4 10 0.001 -1.058 1.196 280.400 o
-8 -4 11 6.597 5.261 1.484 139.204 o
-8 -4 12 0.063 -0.405 1.934 107.230 o
-8 -4 13 88.825 93.714 10.298 2.101 o
-8 -4 14 41.819 39.505 6.138 7.127 o
-8 -4 15 0.125 -1.866 1.079 343.160 o
-8 -3 1 645.025 620.206 19.100 0.092 o
-8 -3 2 51.598 57.289 4.477 7.892 o
-8 -3 3 2.096 1.008 1.018 348.047 o
-8 -3 4 13.772 20.910 4.182 19.230 o
-8 -3 5 75.036 72.505 5.714 4.435 o
-8 -3 6 18.722 19.385 3.117 28.269 o
-8 -3 7 0.807 2.601 1.252 242.089 o
-8 -3 8 3.977 2.806 1.405 175.898 o
-8 -3 9 0.429 0.194 1.493 178.521 o
-8 -3 10 2.264 4.184 1.743 122.879 o
-8 -3 11 0.123 3.620 2.923 46.514 o
-8 -3 12 5.486 4.025 2.136 79.308 o
-8 -3 13 0.097 0.697 1.664 144.091 o
-8 -3 14 0.300 -1.686 1.214 270.218 o
-8 -3 15 0.067 1.529 1.844 116.955 o
-8 -2 1 4.786 3.220 1.495 152.670 o
-8 -2 2 0.206 -0.977 0.924 466.450 o
-8 -2 3 0.067 0.787 1.214 269.155 o
-8 -2 4 35.935 40.674 6.206 7.399 o
-8 -2 5 44.694 44.856 6.610 6.114 o
-8 -2 6 5.252 6.973 1.897 94.940 o
-8 -2 7 56.676 64.839 5.621 5.794 o
-8 -2 8 5.017 9.000 2.221 71.034 o
-8 -2 9 4.876 6.082 1.698 117.297 o
-8 -2 10 7.563 9.211 2.957 40.958 o
-8 -2 11 0.339 1.551 1.844 116.552 o
-8 -2 12 1.941 1.102 2.361 70.579 o
-8 -2 13 3.043 6.183 3.328 35.059 o
-8 -2 14 4.004 3.575 2.114 83.459 o
-8 -2 15 0.151 3.508 1.731 130.385 o
-8 -1 1 113.060 119.455 7.678 2.056 o
-8 -1 2 24.192 25.128 2.695 27.878 o
-8 -1 3 1.859 2.653 1.551 156.859 o
-8 -1 4 46.581 41.820 6.161 6.675 o
-8 -1 5 0.204 0.256 1.417 198.785 o
-8 -1 6 82.024 89.126 6.614 3.401 o
-8 -1 7 684.088 655.617 42.068 0.064 o
-8 -1 8 0.267 1.118 1.287 237.786 o
-8 -1 9 1.857 2.418 1.022 337.747 o
-8 -1 10 2.252 3.148 2.653 55.480 o
-8 -1 11 29.916 39.797 6.925 6.636 o
-8 -1 12 15.323 18.639 4.902 14.588 o
-8 -1 13 22.396 25.056 3.306 23.027 o
-8 -1 14 23.584 25.295 3.009 25.079 o
-8 -1 15 10.374 14.637 2.698 43.429 o
-8 0 1 375.398 369.826 10.697 0.267 o
-8 0 2 212.228 203.144 11.579 0.698 o
-8 0 3 3.785 0.022 0.989 343.355 o
-8 0 4 52.306 55.468 6.655 5.353 o
-8 0 5 23.938 23.226 4.339 15.710 o
-8 0 6 42.212 50.704 5.857 7.101 o
-8 0 7 40.757 31.074 4.023 12.575 o
-8 0 8 48.934 46.092 4.989 8.037 o
-8 0 9 4.669 4.970 1.591 134.062 o
-8 0 10 5.606 3.537 1.731 115.246 o
-8 0 11 5.857 4.542 1.598 128.885 o
-8 0 12 0.251 1.551 1.137 301.179 o
-8 0 13 25.968 29.430 3.598 18.633 o
-8 0 14 19.217 23.058 2.852 30.192 o
-8 0 15 0.567 0.472 1.147 298.366 o
-8 1 1 21.566 24.681 2.855 28.045 o
-8 1 2 161.949 151.948 9.848 1.139 o
-8 1 3 17.112 11.647 2.788 37.023 o
-8 1 4 23.203 21.562 4.317 16.167 o
-8 1 5 0.119 -1.934 2.091 91.662 o
-8 1 6 1.684 1.596 1.686 135.829 o
-8 1 7 3.769 -0.225 1.934 102.160 o
-8 1 8 22.224 18.076 3.112 26.756 o
-8 1 9 88.607 82.199 6.701 3.269 o
-8 1 10 15.821 16.162 3.147 30.406 o
-8 1 11 0.496 1.993 1.131 299.791 o
-8 1 12 419.773 463.514 15.402 0.190 o
-8 1 13 172.665 188.934 10.646 0.925 o
-8 1 14 1.598 2.990 1.799 118.670 o
-8 1 15 9.912 11.017 2.271 59.785 o
-8 2 1 2685.170 2481.460 40.157 0.006 o
-8 2 2 234.165 227.157 11.939 0.588 o
-8 2 3 3.468 5.284 2.181 78.297 o
-8 2 4 0.905 0.438 0.945 428.512 o
-8 2 5 126.482 106.327 9.623 1.675 o
-8 2 6 156.000 139.132 11.287 1.123 o
-8 2 7 62.865 57.267 7.465 4.208 o
-8 2 8 2.064 4.092 2.383 68.095 o
-8 2 9 29.634 21.732 3.505 19.286 o
-8 2 10 49.880 45.754 3.823 9.990 o
-8 2 11 127.665 134.616 6.350 1.885 o
-8 2 12 393.583 427.452 11.535 0.227 o
-8 2 13 36.800 44.009 3.925 12.357 o
-8 2 14 2.580 2.900 1.349 198.068 o
-8 3 1 985.673 850.416 23.451 0.043 o
-8 3 2 3.754 2.024 1.192 239.038 o
-8 3 3 206.098 196.286 10.950 0.751 o
-8 3 4 8.799 8.896 1.885 84.224 o
-8 3 5 48.158 37.818 5.733 7.327 o
-8 3 6 0.002 0.832 1.844 117.504 o
-8 3 7 20.647 17.605 4.249 17.573 o
-8 3 8 0.832 3.732 1.799 119.488 o
-8 3 9 30.168 25.900 3.567 18.004 o
-8 3 10 3.154 5.832 1.361 181.005 o
-8 3 11 12.356 9.988 1.722 82.585 o
-8 3 12 0.593 -0.076 0.623 978.893 o
-8 3 13 0.266 0.881 1.032 367.806 o
-8 3 14 8.764 8.926 2.069 73.149 o
-8 4 1 92.002 81.220 5.748 3.511 o
-8 4 2 7.007 4.865 1.441 144.222 o
-8 4 3 82.560 71.042 4.920 4.506 o
-8 4 4 329.146 293.440 10.027 0.363 o
-8 4 5 36.244 33.142 5.599 8.858 o
-8 4 6 27.872 29.364 5.306 10.702 o
-8 4 7 18.050 16.976 4.205 18.539 o
-8 4 8 1.028 1.461 1.664 141.227 o
-8 4 9 12.314 11.563 2.522 47.791 o
-8 4 10 47.159 47.723 4.658 8.704 o
-8 4 11 11.066 11.921 1.811 78.474 o
-8 4 12 13.226 11.948 1.998 64.281 o
-8 4 13 0.803 0.282 0.704 755.129 o
-8 5 1 38.110 28.733 3.517 15.344 o
-8 5 2 0.249 1.705 1.080 331.733 o
-8 5 3 138.244 128.842 6.676 1.739 o
-8 5 4 66.604 66.358 4.791 5.751 o
-8 5 5 296.686 291.484 15.896 0.357 o
-8 5 6 144.638 129.553 10.927 1.262 o
-8 5 7 24.112 20.528 4.497 15.122 o
-8 5 8 0.000 -0.045 1.911 109.830 o
-8 5 9 2.498 3.145 2.372 68.751 o
-8 5 10 10.332 8.386 1.811 85.585 o
-8 5 11 27.955 24.008 3.027 22.964 o
-8 5 12 5.769 4.894 1.967 90.363 o
-8 5 13 7.894 8.274 1.731 99.522 o
-8 6 1 31.270 30.731 3.658 16.419 o
-8 6 2 19.623 17.974 2.825 32.067 o
-8 6 3 417.842 405.550 11.675 0.218 o
-8 6 4 22.859 21.869 3.631 20.785 o
-8 6 5 103.703 93.871 9.061 2.154 o
-8 6 6 4.969 2.990 1.754 115.480 o
-8 6 7 0.691 1.079 1.529 168.178 o
-8 6 8 19.560 21.360 4.317 16.971 o
-8 6 9 40.215 35.087 3.719 13.227 o
-8 6 10 0.490 0.697 1.529 169.361 o
-8 6 11 34.026 35.647 3.160 17.105 o
-8 6 12 0.761 0.541 0.599 1009.770 o
-8 7 1 0.410 2.272 2.844 49.211 o
-8 7 2 35.976 33.492 3.747 14.358 o
-8 7 3 113.201 104.114 5.793 2.534 o
-8 7 4 1.120 0.635 1.124 303.718 o
-8 7 5 22.610 22.753 2.683 29.987 o
-8 7 6 56.873 67.227 7.375 4.306 o
-8 7 7 1.948 1.934 2.248 77.298 o
-8 7 8 6.242 7.735 2.855 44.885 o
-8 7 9 0.093 0.187 1.012 389.443 o
-8 7 10 0.864 1.192 1.169 281.515 o
-8 7 11 124.253 126.116 5.024 2.172 o
-8 8 1 2.766 3.285 1.990 95.709 o
-8 8 2 32.958 35.579 3.197 17.322 o
-8 8 3 18.177 18.133 2.517 38.250 o
-8 8 4 0.407 2.047 1.068 335.277 o
-8 8 5 0.003 1.059 0.729 728.498 o
-8 8 6 73.108 73.366 7.082 3.768 o
-8 8 7 19.743 20.078 3.845 20.416 o
-8 8 8 1.474 1.534 0.723 647.510 o
-8 8 9 0.541 -0.652 0.989 401.934 o
-8 8 10 32.495 32.917 3.508 16.441 o
-8 9 1 0.097 1.214 0.944 437.271 o
-8 9 2 29.463 29.313 2.694 23.284 o
-8 9 3 47.302 51.855 3.605 10.325 o
-8 9 4 4.814 4.917 1.107 236.225 o
-8 9 5 120.080 130.790 8.476 1.757 o
-8 9 6 1.874 5.419 1.911 102.935 o
-8 9 7 0.082 -0.202 0.697 821.057 o
-8 9 8 11.668 14.390 2.541 46.439 o
-8 10 1 3.451 1.934 1.034 308.036 o
-8 10 2 8.022 7.038 1.686 105.283 o
-8 10 3 0.604 1.159 0.978 400.276 o
-8 10 4 102.363 100.976 4.019 3.254 o
-8 10 5 555.372 569.837 14.705 0.121 o
-8 10 6 22.125 21.472 2.721 30.360 o
-8 11 1 1.493 2.226 0.877 453.008 o
-7 -11 3 4.513 3.328 1.102 252.864 o
-7 -11 4 1.572 1.030 1.608 150.070 o
-7 -11 5 181.964 172.419 6.550 1.096 o
-7 -11 6 1.302 -0.096 1.090 323.508 o
-7 -11 7 31.803 32.916 2.900 19.868 o
-7 -11 8 2.050 0.970 1.596 150.750 o
-7 -11 9 5.819 4.272 1.641 123.977 o
-7 -10 1 0.925 14.682 3.732 27.657 o
-7 -10 2 1.176 -0.877 0.832 544.038 o
-7 -10 3 0.262 0.858 1.922 107.815 o
-7 -10 4 3.229 2.271 1.506 160.581 o
-7 -10 5 5.245 7.038 2.114 78.741 o
-7 -10 6 0.193 1.327 1.034 364.189 o
-7 -10 7 4.954 4.407 1.619 130.111 o
-7 -10 8 18.411 19.651 3.283 26.392 o
-7 -10 9 3.452 2.833 1.304 203.988 o
-7 -10 10 0.433 0.047 0.698 797.398 o
-7 -9 1 63.868 64.270 4.639 6.175 o
-7 -9 2 56.051 57.377 4.402 7.490 o
-7 -9 3 68.370 73.741 5.981 4.577 o
-7 -9 4 63.314 60.405 4.696 6.332 o
-7 -9 5 0.000 -0.495 1.192 282.491 o
-7 -9 6 1.367 0.427 1.282 235.124 o
-7 -9 7 3.105 3.642 2.069 88.182 o
-7 -9 8 86.838 92.990 6.159 3.343 o
-7 -9 9 3.755 4.055 1.372 180.694 o
-7 -9 10 6.969 5.342 1.440 143.251 o
-7 -9 11 0.035 0.691 0.671 864.556 o
-7 -9 12 0.785 -0.742 1.754 129.213 o
-7 -9 13 16.140 24.935 4.272 17.611 o
-7 -8 1 58.772 52.922 4.744 7.029 o
-7 -8 2 0.000 -0.472 1.327 227.957 o
-7 -8 3 0.283 -1.192 0.967 424.717 o
-7 -8 4 9.096 10.388 2.743 45.110 o
-7 -8 5 165.862 146.169 10.702 1.079 o
-7 -8 6 0.240 -2.181 1.709 136.995 o
-7 -8 7 126.777 122.518 11.928 1.324 o
-7 -8 8 23.175 22.172 4.879 13.339 o
-7 -8 9 4.085 3.162 1.477 159.851 o
-7 -8 10 63.045 66.699 5.365 5.528 o
-7 -8 11 0.013 0.301 1.585 159.301 o
-7 -8 12 2.447 0.562 1.709 131.807 o
-7 -8 13 7.074 7.914 3.260 34.797 o
-7 -8 14 3.467 6.880 2.766 49.604 o
-7 -7 1 24.811 23.204 4.092 16.891 o
-7 -7 2 4.157 5.958 2.406 64.202 o
-7 -7 3 0.938 0.764 1.124 304.943 o
-7 -7 4 2.234 1.102 1.327 212.636 o
-7 -7 5 5.127 2.338 1.911 99.403 o
-7 -7 6 54.607 56.300 6.948 4.956 o
-7 -7 7 797.511 803.295 20.257 0.060 o
-7 -7 8 59.857 57.829 5.528 5.905 o
-7 -7 9 27.338 24.839 3.606 18.895 o
-7 -7 10 0.023 -0.226 1.053 361.595 o
-7 -7 11 6.610 6.890 1.744 105.039 o
-7 -7 12 13.105 16.211 5.126 13.856 o
-7 -7 13 0.971 2.743 2.631 57.125 o
-7 -7 14 3.577 5.216 2.811 48.493 o
-7 -6 1 0.362 1.238 1.518 171.412 o
-7 -6 2 2.703 3.955 1.956 98.364 o
-7 -6 3 1.648 4.429 1.776 119.780 o
-7 -6 4 31.639 31.950 4.991 11.020 o
-7 -6 5 1.408 0.405 1.439 187.829 o
-7 -6 6 414.594 432.589 14.802 0.203 o
-7 -6 7 125.466 133.800 8.293 1.694 o
-7 -6 8 0.851 1.577 1.674 139.793 o
-7 -6 9 4.965 3.579 1.823 107.019 o
-7 -6 10 103.553 109.787 7.324 2.380 o
-7 -6 11 4.887 3.770 1.303 188.875 o
-7 -6 12 0.068 -0.112 2.586 59.981 o
-7 -6 13 1.462 2.316 2.811 50.041 o
-7 -6 14 0.291 -1.596 2.338 73.231 o
-7 -6 15 8.123 9.353 2.878 42.562 o
-7 -5 1 2.131 5.902 2.248 75.154 o
-7 -5 2 2.195 2.808 1.152 266.868 o
-7 -5 3 167.835 157.799 7.630 1.207 o
-7 -5 4 28.281 33.010 3.537 17.621 o
-7 -5 5 2.132 4.182 2.428 65.598 o
-7 -5 6 2.465 3.788 1.687 130.475 o
-7 -5 7 162.606 180.594 9.436 1.065 o
-7 -5 8 10.300 13.323 2.515 49.246 o
-7 -5 9 62.331 66.664 5.844 5.189 o
-7 -5 10 1.578 2.765 1.593 149.976 o
-7 -5 11 5.408 6.565 4.452 19.627 o
-7 -5 12 51.732 54.884 9.061 3.578 o
-7 -5 13 26.360 26.913 6.048 8.948 o
-7 -5 14 20.474 21.180 5.059 13.006 o
-7 -5 15 15.568 13.760 3.687 24.244 o
-7 -4 1 220.234 234.060 8.941 0.682 o
-7 -4 2 199.519 214.045 7.977 0.829 o
-7 -4 3 77.563 79.302 4.824 4.602 o
-7 -4 4 9.672 18.368 2.520 47.010 o
-7 -4 5 39.637 53.005 4.661 9.323 o
-7 -4 6 15.745 17.948 2.852 34.501 o
-7 -4 7 59.698 61.705 5.395 5.905 o
-7 -4 8 69.664 76.851 6.177 4.324 o
-7 -4 9 172.310 185.190 13.906 0.789 o
-7 -4 10 0.320 2.525 1.128 300.151 o
-7 -4 11 150.851 187.023 15.964 0.766 o
-7 -4 12 108.994 117.862 12.591 1.396 o
-7 -4 13 0.050 1.209 1.303 233.107 o
-7 -4 14 1.609 3.094 1.362 200.306 o
-7 -4 15 0.241 -0.593 0.777 655.005 o
-7 -3 1 6.092 10.925 5.297 13.819 o
-7 -3 2 0.349 4.223 4.327 21.301 o
-7 -3 3 0.870 0.485 3.766 28.199 o
-7 -3 4 53.136 58.667 10.730 2.718 o
-7 -3 5 0.252 0.559 0.977 412.486 o
-7 -3 6 11.550 11.202 2.393 52.915 o
-7 -3 7 92.128 97.930 6.731 2.930 o
-7 -3 8 3.285 5.677 2.035 88.977 o
-7 -3 9 0.746 0.976 1.115 310.926 o
-7 -3 10 155.141 163.617 14.525 0.864 o
-7 -3 11 112.359 129.149 12.883 1.300 o
-7 -3 12 18.502 17.517 3.236 27.430 o
-7 -3 13 12.255 11.886 2.500 48.325 o
-7 -3 14 0.202 4.188 1.455 181.054 o
-7 -3 15 0.143 0.289 0.702 799.029 o
-7 -3 16 5.892 3.800 1.619 127.523 o
-7 -2 1 8.238 4.767 5.812 11.585 o
-7 -2 2 63.084 66.893 11.442 2.294 o
-7 -2 3 0.632 4.165 3.665 29.596 o
-7 -2 4 21.061 23.086 6.700 7.925 o
-7 -2 5 1.792 1.722 2.456 65.216 o
-7 -2 6 1.841 1.619 4.744 17.730 o
-7 -2 7 7.979 8.930 2.112 72.267 o
-7 -2 8 16.807 24.186 3.526 23.534 o
-7 -2 9 188.332 208.248 9.783 0.838 o
-7 -2 10 40.226 44.091 7.375 5.465 o
-7 -2 11 20.358 25.125 4.722 14.263 o
-7 -2 12 4.635 6.729 2.083 82.125 o
-7 -2 13 1.043 1.150 1.084 323.642 o
-7 -2 14 21.451 18.559 3.091 27.281 o
-7 -2 15 0.754 0.102 1.563 162.308 o
-7 -2 16 2.645 4.519 1.844 109.368 o
-7 -1 1 51.969 64.114 11.306 2.485 o
-7 -1 2 24.332 20.415 7.577 6.290 o
-7 -1 3 12.823 22.597 6.885 7.904 o
-7 -1 4 43.312 35.365 8.036 4.841 o
-7 -1 5 204.614 172.989 17.942 0.572 o
-7 -1 6 376.376 383.376 42.135 0.125 o
-7 -1 7 41.370 53.786 5.138 8.183 o
-7 -1 8 95.615 89.223 8.488 2.467 o
-7 -1 9 7.347 8.994 1.764 97.420 o
-7 -1 10 67.254 72.576 6.326 4.443 o
-7 -1 11 93.749 101.428 11.804 1.705 o
-7 -1 12 6.073 5.151 1.685 116.075 o
-7 -1 13 8.083 11.203 2.528 52.339 o
-7 -1 14 11.181 11.363 2.415 52.525 o
-7 -1 15 1.512 1.821 1.799 120.039 o
-7 -1 16 9.715 14.862 3.035 36.241 o
-7 0 1 66.205 78.626 12.166 2.004 o
-7 0 2 6.628 8.986 4.218 21.454 o
-7 0 3 0.384 5.499 3.526 31.881 o
-7 0 4 46.718 54.496 9.940 3.205 o
-7 0 5 96.511 75.677 11.763 1.810 o
-7 0 6 1.653 1.286 3.712 28.908 o
-7 0 7 1.312 1.503 1.479 176.234 o
-7 0 8 1.080 0.586 1.253 246.897 o
-7 0 9 9.862 7.975 2.597 49.873 o
-7 0 10 4.206 11.109 2.183 72.828 o
-7 0 11 0.655 2.252 0.951 410.670 o
-7 0 12 3.092 3.054 1.089 279.954 o
-7 0 13 7.115 10.404 2.509 54.438 o
-7 0 14 88.445 91.915 8.994 2.442 o
-7 0 15 3.056 5.464 2.473 62.133 o
-7 0 16 0.008 0.180 0.742 724.295 o
-7 1 1 216.811 245.825 26.127 0.335 o
-7 1 2 500.750 513.603 30.471 0.116 o
-7 1 3 41.641 65.732 10.973 2.727 o
-7 1 4 5.938 6.737 4.168 22.216 o
-7 1 5 3.269 -0.472 6.880 8.447 o
-7 1 6 9.634 8.859 7.735 6.560 o
-7 1 7 4.347 7.462 3.294 35.175 o
-7 1 8 35.279 25.362 5.194 10.387 o
-7 1 9 103.597 95.360 7.132 2.574 o
-7 1 10 0.389 0.362 1.136 305.764 o
-7 1 11 118.484 128.189 6.628 2.051 o
-7 1 12 76.017 83.565 5.244 4.359 o
-7 1 13 206.405 213.812 15.222 0.598 o
-7 1 14 13.217 17.830 4.160 19.880 o
-7 1 15 1.877 2.878 1.889 107.672 o
-7 1 16 0.164 -0.382 0.832 574.984 o
-7 2 1 1830.090 1816.360 57.201 0.011 o
-7 2 2 11.097 4.572 2.968 39.967 o
-7 2 3 12.715 14.232 9.398 4.422 o
-7 2 4 4.622 8.184 8.836 5.097 o
-7 2 5 0.073 3.148 7.937 6.361 o
-7 2 6 5.572 2.584 1.900 99.187 o
-7 2 7 45.865 41.078 6.318 6.535 o
-7 2 8 1.810 4.362 2.496 62.374 o
-7 2 9 12.751 10.494 2.652 44.325 o
-7 2 10 197.692 215.001 10.615 0.757 o
-7 2 11 177.064 180.024 7.710 1.056 o
-7 2 12 52.315 61.133 4.401 7.695 o
-7 2 13 36.113 38.449 3.981 12.912 o
-7 2 14 3.922 5.868 2.473 61.235 o
-7 2 15 0.019 -3.687 1.979 102.453 o
-7 3 2 157.453 151.116 24.643 0.471 o
-7 3 3 30.064 22.706 8.029 5.470 o
-7 3 4 71.841 71.140 23.294 0.672 o
-7 3 5 6.903 5.503 1.784 102.596 o
-7 3 6 1.200 3.755 2.383 68.877 o
-7 3 7 84.206 60.550 7.712 3.328 o
-7 3 8 23.977 19.966 4.699 14.200 o
-7 3 9 11.407 11.579 3.620 26.799 o
-7 3 10 1.071 0.039 1.055 347.425 o
-7 3 11 7.218 5.326 1.593 121.749 o
-7 3 12 8.151 7.796 2.085 74.509 o
-7 3 13 16.224 15.590 3.328 27.870 o
-7 3 14 6.565 6.318 2.316 65.757 o
-7 3 15 27.731 30.106 3.957 15.995 o
-7 4 1 85.576 65.496 6.161 3.893 o
-7 4 2 622.100 518.443 13.839 0.111 o
-7 4 3 69.215 63.568 8.584 3.299 o
-7 4 4 39.708 38.260 3.475 13.758 o
-7 4 5 24.552 15.559 3.710 20.671 o
-7 4 6 187.999 153.859 12.052 0.871 o
-7 4 7 46.990 50.274 7.285 5.130 o
-7 4 8 3.405 7.015 2.608 55.395 o
-7 4 9 0.995 3.013 2.428 66.777 o
-7 4 10 49.164 49.229 4.905 7.978 o
-7 4 11 1.767 1.372 2.136 85.890 o
-7 4 12 1.542 0.604 0.956 404.962 o
-7 4 13 2.354 1.735 1.027 332.092 o
-7 4 14 2.314 2.316 1.079 300.888 o
-7 5 1 28.028 23.563 5.081 11.775 o
-7 5 2 399.580 315.917 12.018 0.264 o
-7 5 3 40.042 32.876 4.093 12.317 o
-7 5 4 316.806 302.344 15.964 0.327 o
-7 5 5 120.642 103.157 9.826 1.731 o
-7 5 6 26.801 31.298 5.576 9.935 o
-7 5 7 5.262 8.994 3.350 33.528 o
-7 5 8 17.015 21.607 4.834 14.495 o
-7 5 9 24.323 24.598 4.857 13.082 o
-7 5 10 3.673 3.116 1.360 187.190 o
-7 5 11 4.027 3.013 1.686 126.868 o
-7 5 12 12.945 13.777 2.451 47.838 o
-7 5 13 0.750 1.776 0.775 601.162 o
-7 5 14 0.014 -0.112 1.034 374.851 o
-7 6 1 325.004 288.136 20.584 0.287 o
-7 6 2 1.749 1.940 1.001 356.700 o
-7 6 3 7.787 5.117 1.202 177.716 o
-7 6 4 4.793 4.047 1.754 114.420 o
-7 6 5 131.823 115.478 10.343 1.485 o
-7 6 6 0.049 2.383 1.686 138.723 o
-7 6 7 10.421 9.286 3.328 31.922 o
-7 6 8 2.778 3.822 2.226 77.038 o
-7 6 9 21.380 23.586 4.542 15.115 o
-7 6 10 0.163 4.767 2.721 53.381 o
-7 6 11 16.934 16.796 3.530 24.904 o
-7 6 12 58.706 57.125 4.053 7.628 o
-7 6 13 17.581 14.277 2.586 39.411 o
-7 7 1 407.030 352.078 12.311 0.242 o
-7 7 2 0.965 0.441 0.637 888.465 o
-7 7 3 14.154 15.738 2.260 50.398 o
-7 7 4 345.215 343.669 17.155 0.271 o
-7 7 5 10.026 6.948 2.923 40.977 o
-7 7 6 180.019 169.867 12.254 0.862 o
-7 7 7 11.143 8.004 2.878 40.978 o
-7 7 8 14.643 16.076 4.070 20.504 o
-7 7 9 5.123 4.991 2.316 68.330 o
-7 7 10 29.005 31.455 4.677 12.496 o
-7 7 11 0.029 1.327 0.922 458.456 o
-7 7 12 143.966 139.266 7.802 1.501 o
-7 8 1 1.907 3.658 1.113 281.745 o
-7 8 2 38.176 39.784 3.350 14.387 o
-7 8 3 2.464 3.074 1.152 262.089 o
-7 8 4 404.879 397.092 18.077 0.207 o
-7 8 5 0.335 0.697 1.439 191.433 o
-7 8 6 14.820 14.165 3.552 25.972 o
-7 8 7 10.166 8.949 3.013 38.199 o
-7 8 8 3.055 3.215 1.889 105.081 o
-7 8 9 9.123 11.399 2.878 41.201 o
-7 8 10 3.479 3.980 1.776 115.670 o
-7 8 11 3.001 3.710 1.574 146.296 o
-7 9 1 5.732 6.464 1.216 188.388 o
-7 9 2 0.545 1.203 0.973 404.894 o
-7 9 3 114.611 128.946 9.736 1.666 o
-7 9 4 27.226 26.059 4.497 14.007 o
-7 9 5 66.344 63.248 6.813 4.380 o
-7 9 6 197.145 190.778 11.737 0.770 o
-7 9 7 0.296 2.631 1.776 124.576 o
-7 9 8 0.018 -0.764 0.854 549.084 o
-7 9 9 2.605 3.530 1.282 214.330 o
-7 10 1 1.684 3.170 1.799 118.293 o
-7 10 2 7.276 8.746 2.361 61.200 o
-7 10 3 6.727 8.701 2.316 63.994 o
-7 10 4 4.214 7.847 2.383 64.279 o
-7 10 5 299.134 298.246 22.934 0.283 o
-7 10 6 425.192 481.902 15.626 0.182 o
-7 10 7 17.090 17.155 2.900 33.028 o
-7 11 1 9.680 10.590 2.091 68.559 o
-7 11 2 9.067 8.216 1.349 132.963 o
-7 11 3 23.126 27.511 2.240 32.921 o
-7 11 4 18.110 16.927 1.979 50.877 o
-7 11 5 4.793 6.970 1.776 107.535 o
-6 -12 4 21.328 15.829 3.193 26.917 o
-6 -12 5 1.892 0.697 1.012 358.052 o
-6 -12 6 66.075 73.478 7.150 3.983 o
-6 -12 7 9.889 11.085 2.900 40.247 o
-6 -11 1 1.036 -3.552 1.439 190.128 o
-6 -11 2 52.246 50.981 2.946 10.652 o
-6 -11 3 95.570 93.775 5.508 3.243 o
-6 -11 4 2.748 4.594 1.491 160.307 o
-6 -11 5 7.886 5.894 1.652 111.383 o
-6 -11 6 14.570 9.353 2.383 50.523 o
-6 -11 7 82.852 83.056 6.543 3.503 o
-6 -11 8 4.186 5.374 1.664 125.208 o
-6 -11 9 11.008 10.882 2.271 58.245 o
-6 -11 10 0.478 -0.225 0.495 1533.360 o
-6 -10 1 0.016 1.882 1.134 303.330 o
-6 -10 2 44.217 38.469 3.071 13.773 o
-6 -10 3 257.650 226.820 12.276 0.525 o
-6 -10 4 97.960 95.917 8.139 2.445 o
-6 -10 5 6.554 7.127 2.361 63.093 o
-6 -10 6 209.123 225.133 12.614 0.645 o
-6 -10 7 15.162 15.537 3.463 26.654 o
-6 -10 8 90.710 98.168 6.351 3.078 o
-6 -10 9 1.396 2.470 1.284 226.984 o
-6 -10 10 0.457 0.611 1.574 160.134 o
-6 -10 11 0.011 0.786 0.799 615.308 o
-6 -10 12 5.634 6.026 3.103 39.166 o
-6 -9 1 10.276 10.870 1.761 85.281 o
-6 -9 2 73.127 65.044 3.997 5.879 o
-6 -9 3 16.477 15.964 3.665 23.793 o
-6 -9 4 14.132 12.546 3.418 28.292 o
-6 -9 5 10.154 8.701 2.698 46.203 o
-6 -9 6 427.926 406.737 17.830 0.193 o
-6 -9 7 12.484 12.104 2.464 48.989 o
-6 -9 8 141.286 128.846 7.970 1.572 o
-6 -9 9 10.898 11.000 2.492 50.587 o
-6 -9 10 10.042 8.608 1.947 77.644 o
-6 -9 11 2.051 2.220 1.243 236.905 o
-6 -9 12 7.964 8.409 3.125 37.075 o
-6 -9 13 1.232 1.439 1.304 225.067 o
-6 -9 14 25.373 26.239 4.339 15.089 o
-6 -8 1 7.257 5.269 1.145 193.972 o
-6 -8 2 63.738 58.846 4.769 6.293 o
-6 -8 3 1.494 3.440 1.979 98.632 o
-6 -8 4 0.130 1.574 1.259 247.685 o
-6 -8 5 206.290 218.028 13.513 0.640 o
-6 -8 6 0.973 2.753 1.717 131.513 o
-6 -8 7 1.521 1.899 3.204 38.667 o
-6 -8 8 258.458 252.710 22.743 0.341 o
-6 -8 9 14.873 15.056 2.858 36.117 o
-6 -8 10 1.996 2.426 1.515 163.917 o
-6 -8 11 0.873 2.157 1.166 278.365 o
-6 -8 12 0.399 -1.641 2.541 62.010 o
-6 -8 13 1.541 1.169 2.653 56.265 o
-6 -8 14 6.898 9.556 3.080 38.303 o
-6 -8 15 28.476 34.558 4.879 11.637 o
-6 -7 1 1.276 11.844 9.578 4.350 o
-6 -7 2 2.162 4.564 2.316 71.663 o
-6 -7 3 11.950 10.860 3.058 35.660 o
-6 -7 4 62.145 55.356 6.813 4.740 o
-6 -7 5 47.929 50.724 6.453 5.939 o
-6 -7 6 17.210 17.246 3.098 29.995 o
-6 -7 7 600.451 559.402 17.248 0.108 o
-6 -7 8 1659.530 1619.360 29.183 0.015 o
-6 -7 9 5.381 5.225 2.147 77.799 o
-6 -7 10 0.989 2.343 1.495 172.311 o
-6 -7 11 6.290 4.609 3.148 38.140 o
-6 -7 12 5.448 3.328 2.788 48.735 o
-6 -7 13 24.532 19.291 5.036 12.692 o
-6 -7 14 27.955 34.803 4.148 14.480 o
-6 -7 15 0.075 1.259 1.866 114.343 o
-6 -6 1 20.434 21.942 2.907 29.062 o
-6 -6 2 117.762 119.126 6.566 2.153 o
-6 -6 3 6.996 6.745 2.406 60.751 o
-6 -6 4 2.009 1.889 1.079 308.248 o
-6 -6 5 0.225 2.091 1.484 178.169 o
-6 -6 6 25.063 19.780 3.387 22.321 o
-6 -6 7 99.364 97.462 8.769 2.259 o
-6 -6 8 804.640 783.647 30.039 0.056 o
-6 -6 9 78.606 75.577 6.314 3.898 o
-6 -6 10 388.536 379.613 16.166 0.230 o
-6 -6 11 24.795 20.708 6.093 9.181 o
-6 -6 12 19.242 16.986 3.586 23.397 o
-6 -6 13 0.283 1.162 1.581 158.506 o
-6 -6 14 0.380 1.221 1.457 185.712 o
-6 -6 15 6.061 6.339 1.560 128.841 o
-6 -6 16 34.803 35.772 3.890 13.828 o
-6 -5 1 37.800 48.768 14.075 1.848 o
-6 -5 2 1.295 -0.180 3.463 33.319 o
-6 -5 3 24.045 22.979 10.725 3.296 o
-6 -5 4 11.036 12.973 7.847 6.317 o
-6 -5 5 107.824 94.413 7.817 2.343 o
-6 -5 6 44.881 46.562 6.149 6.644 o
-6 -5 7 149.626 152.711 12.198 1.058 o
-6 -5 8 145.755 153.743 8.685 1.340 o
-6 -5 9 110.210 99.725 10.511 1.762 o
-6 -5 10 4.228 3.797 1.408 170.591 o
-6 -5 11 128.113 114.502 8.387 1.771 o
-6 -5 12 6.546 6.228 1.546 128.558 o
-6 -5 13 49.426 37.736 4.691 8.983 o
-6 -5 14 84.109 65.545 5.911 4.073 o
-6 -5 15 2.315 1.695 1.055 317.746 o
-6 -5 16 1.316 3.440 1.731 127.802 o
-6 -4 1 440.739 513.894 33.299 0.123 o
-6 -4 2 630.393 702.252 35.947 0.073 o
-6 -4 3 1.160 1.439 2.577 59.691 o
-6 -4 4 15.343 19.966 8.971 4.768 o
-6 -4 5 40.292 38.673 12.591 2.279 o
-6 -4 6 1.615 2.631 5.621 12.642 o
-6 -4 7 28.652 30.237 5.160 11.004 o
-6 -4 8 85.209 84.866 6.309 3.482 o
-6 -4 9 68.088 64.351 5.568 5.127 o
-6 -4 10 92.447 122.111 12.726 1.486 o
-6 -4 11 182.873 193.770 11.692 0.822 o
-6 -4 12 34.516 24.447 3.934 15.095 o
-6 -4 13 11.156 9.817 2.392 54.340 o
-6 -4 14 16.884 14.638 3.879 21.792 o
-6 -4 15 11.873 13.120 2.577 45.892 o
-6 -4 16 15.512 13.243 3.103 32.079 o
-6 -3 1 330.935 349.339 25.069 0.228 o
-6 -3 2 228.407 273.909 21.364 0.381 o
-6 -3 3 30.625 33.069 7.367 6.119 o
-6 -3 4 0.706 0.685 1.617 151.204 o
-6 -3 5 0.237 4.115 3.800 27.593 o
-6 -3 6 5.229 9.129 5.846 11.488 o
-6 -3 7 90.361 83.182 13.441 1.536 o
-6 -3 8 306.224 327.743 15.490 0.329 o
-6 -3 9 1.056 1.147 1.394 199.656 o
-6 -3 10 652.762 650.383 50.837 0.059 o
-6 -3 11 3.648 3.811 1.893 102.779 o
-6 -3 12 30.369 34.054 4.696 11.995 o
-6 -3 13 3.621 3.430 2.136 82.460 o
-6 -3 14 2.976 2.236 1.529 157.477 o
-6 -3 15 0.004 -0.546 1.055 360.362 o
-6 -3 16 41.546 44.316 5.554 7.914 o
-6 -3 17 0.879 2.226 1.664 140.651 o
-6 -2 1 103.057 114.988 13.887 1.291 o
-6 -2 2 66.861 90.297 11.879 2.010 o
-6 -2 3 0.401 1.576 2.350 72.066 o
-6 -2 4 130.443 163.857 15.809 0.884 o
-6 -2 5 0.406 3.090 2.642 56.810 o
-6 -2 6 233.824 270.561 23.495 0.346 o
-6 -2 7 224.862 250.338 34.805 0.228 o
-6 -2 8 64.024 84.338 22.147 0.738 o
-6 -2 9 15.389 13.613 2.686 39.690 o
-6 -2 10 139.415 135.533 9.927 1.370 o
-6 -2 11 27.633 25.242 5.059 11.795 o
-6 -2 12 390.370 393.801 31.039 0.161 o
-6 -2 13 128.527 128.783 8.708 1.639 o
-6 -2 14 0.703 1.589 1.421 193.065 o
-6 -2 15 9.386 10.005 3.013 38.345 o
-6 -2 16 34.243 31.545 4.902 10.955 o
-6 -2 17 2.567 2.631 1.282 218.274 o
-6 -1 1 82.404 73.205 10.716 2.221 o
-6 -1 2 49.642 66.452 10.101 2.977 o
-6 -1 3 0.201 -0.114 1.712 136.502 o
-6 -1 4 10.896 8.115 3.414 30.558 o
-6 -1 5 49.159 47.629 8.603 4.024 o
-6 -1 6 364.441 393.525 24.921 0.199 o
-6 -1 7 111.157 148.980 27.498 0.439 o
-6 -1 8 158.113 167.057 31.275 0.323 o
-6 -1 9 37.510 41.159 4.286 11.447 o
-6 -1 10 24.084 17.944 2.540 32.548 o
-6 -1 11 13.637 15.732 2.482 45.099 o
-6 -1 12 0.331 -0.231 1.227 264.551 o
-6 -1 13 127.675 135.442 8.633 1.619 o
-6 -1 14 7.813 7.262 3.373 32.539 o
-6 -1 15 16.900 20.326 4.609 15.827 o
-6 -1 16 0.201 2.451 1.889 110.708 o
-6 -1 17 0.727 3.597 1.484 173.343 o
-6 0 1 19.118 21.996 5.795 10.406 o
-6 0 2 7.768 17.489 5.397 12.995 o
-6 0 3 144.897 134.303 11.773 1.173 o
-6 0 4 465.428 490.243 43.102 0.098 o
-6 0 5 57.391 50.184 14.637 1.626 o
-6 0 6 3.466 6.655 8.971 4.958 o
-6 0 7 9.826 15.154 8.432 5.496 o
-6 0 8 21.191 18.662 10.343 3.580 o
-6 0 9 14.957 12.032 1.931 63.186 o
-6 0 10 602.107 604.095 14.250 0.105 o
-6 0 11 25.718 28.466 3.255 21.229 o
-6 0 12 702.292 724.747 15.694 0.077 o
-6 0 13 228.168 237.410 16.076 0.504 o
-6 0 14 1.575 -0.427 2.248 78.369 o
-6 0 15 65.820 67.587 7.847 3.707 o
-6 0 16 0.289 1.821 1.619 150.414 o
-6 0 17 0.000 0.450 0.967 425.643 o
-6 1 1 938.986 1075.870 80.347 0.025 o
-6 1 2 69.029 78.978 11.722 2.084 o
-6 1 3 151.468 154.218 24.620 0.476 o
-6 1 4 88.433 106.642 20.888 0.759 o
-6 1 5 140.631 135.579 25.205 0.482 o
-6 1 6 11.559 25.407 12.591 2.478 o
-6 1 7 21.365 25.317 11.399 2.947 o
-6 1 8 32.233 52.051 20.191 0.945 o
-6 1 9 8.553 5.939 2.293 64.456 o
-6 1 10 20.094 20.407 4.227 17.528 o
-6 1 11 406.323 416.852 11.929 0.221 o
-6 1 12 1778.450 1859.810 24.839 0.012 o
-6 1 13 198.364 211.062 9.985 0.782 o
-6 1 14 43.020 46.272 7.015 5.688 o
-6 1 15 32.525 32.804 5.419 9.679 o
-6 1 16 0.196 2.338 1.529 167.758 o
-6 2 1 1051.530 1085.000 43.782 0.031 o
-6 2 2 5.603 11.017 5.374 13.468 o
-6 2 3 62.582 72.691 18.145 1.069 o
-6 2 4 25.622 27.880 12.501 2.440 o
-6 2 5 0.004 -1.709 4.294 21.751 o
-6 2 6 18.197 27.408 12.973 2.308 o
-6 2 7 42.354 25.609 11.130 2.886 o
-6 2 8 60.368 60.565 7.072 4.511 o
-6 2 9 0.689 0.989 1.709 135.269 o
-6 2 10 0.122 1.157 1.380 207.961 o
-6 2 11 15.234 19.110 3.149 29.873 o
-6 2 12 13.078 14.338 2.891 37.068 o
-6 2 13 0.034 1.323 1.383 207.059 o
-6 2 14 124.649 140.346 11.467 1.321 o
-6 2 15 65.892 60.482 6.970 4.354 o
-6 2 16 31.989 33.411 4.474 12.537 o
-6 3 1 87.222 71.742 9.344 2.546 o
-6 3 2 156.938 159.255 28.600 0.375 o
-6 3 3 19.562 24.013 14.277 1.917 o
-6 3 4 20.697 28.870 13.850 2.022 o
-6 3 5 12.275 9.218 8.634 5.254 o
-6 3 6 70.047 95.985 26.194 0.534 o
-6 3 7 8.252 6.716 2.687 48.950 o
-6 3 8 161.708 139.469 11.399 1.080 o
-6 3 9 8.741 5.171 2.945 41.727 o
-6 3 10 140.614 136.161 8.243 1.513 o
-6 3 11 0.265 1.012 1.596 155.684 o
-6 3 12 83.927 92.185 6.726 3.251 o
-6 3 13 1.223 1.236 1.093 315.557 o
-6 3 14 27.758 29.387 5.059 11.502 o
-6 3 15 0.230 2.361 1.214 262.215 o
-6 3 16 8.330 10.140 2.226 64.849 o
-6 4 1 39.095 30.143 8.481 4.636 o
-6 4 2 84.826 87.081 24.418 0.597 o
-6 4 3 111.638 121.347 28.083 0.434 o
-6 4 4 2.255 10.365 11.917 2.815 o
-6 4 5 143.908 154.848 33.479 0.299 o
-6 4 6 680.805 675.043 33.614 0.070 o
-6 4 7 66.550 62.506 7.622 3.890 o
-6 4 8 31.145 33.029 5.891 8.681 o
-6 4 9 6.178 3.260 1.799 106.628 o
-6 4 10 19.838 18.932 4.362 16.888 o
-6 4 11 5.836 8.544 3.148 37.519 o
-6 4 12 5.276 4.879 1.979 90.508 o
-6 4 13 22.218 30.983 5.441 10.820 o
-6 4 14 114.841 113.028 9.129 1.846 o
-6 4 15 23.959 21.337 3.485 21.641 o
-6 5 1 9.435 11.310 7.430 7.074 o
-6 5 2 12.039 13.086 8.904 4.928 o
-6 5 3 155.654 134.387 31.478 0.330 o
-6 5 4 24.904 23.171 3.379 21.746 o
-6 5 5 273.556 247.379 9.148 0.510 o
-6 5 6 11.833 8.117 3.305 31.947 o
-6 5 7 8.606 11.107 3.552 28.719 o
-6 5 8 0.914 0.652 1.439 189.335 o
-6 5 9 16.505 18.100 4.384 17.497 o
-6 5 10 9.607 6.835 2.563 51.793 o
-6 5 11 1.489 3.508 2.406 67.511 o
-6 5 12 0.506 2.203 1.574 157.806 o
-6 5 13 7.369 5.554 1.979 85.299 o
-6 5 14 0.590 2.698 1.551 161.237 o
-6 6 1 39.823 34.890 2.963 16.040 o
-6 6 2 4.646 4.588 1.141 229.914 o
-6 6 3 143.105 114.247 5.527 1.890 o
-6 6 4 18.258 17.467 2.185 45.305 o
-6 6 5 2.475 1.720 0.911 405.606 o
-6 6 6 18.810 14.277 4.002 20.236 o
-6 6 7 5.547 6.453 2.833 46.351 o
-6 6 8 22.554 20.550 4.924 13.351 o
-6 6 9 1.305 2.855 2.293 74.517 o
-6 6 10 15.132 14.525 3.597 25.264 o
-6 6 11 194.417 190.058 12.119 0.768 o
-6 6 12 16.599 15.379 3.058 31.496 o
-6 6 13 8.549 9.331 2.406 57.379 o
-6 6 14 18.515 16.481 2.698 35.506 o
-6 7 1 43.635 35.222 3.153 14.142 o
-6 7 2 50.614 51.022 3.841 9.417 o
-6 7 3 32.463 30.624 2.991 19.563 o
-6 7 4 33.648 26.338 3.147 19.068 o
-6 7 5 21.672 26.642 3.219 23.770 o
-6 7 6 7.311 2.788 2.203 73.250 o
-6 7 7 0.432 1.709 1.327 221.641 o
-6 7 8 17.379 19.808 4.519 16.317 o
-6 7 9 0.573 0.270 1.282 240.457 o
-6 7 10 25.560 23.428 4.407 15.007 o
-6 7 11 79.067 73.590 6.655 3.757 o
-6 7 12 1.880 6.993 2.203 77.732 o
-6 7 13 0.422 0.719 0.832 556.524 o
-6 8 1 8.149 5.736 1.390 141.797 o
-6 8 2 95.733 85.582 5.006 3.535 o
-6 8 3 4.384 4.744 1.143 231.845 o
-6 8 4 0.927 0.055 0.714 734.510 o
-6 8 5 0.085 0.483 2.125 88.635 o
-6 8 6 37.468 30.758 5.666 8.709 o
-6 8 7 9.290 6.048 2.541 53.287 o
-6 8 8 0.282 -0.764 1.709 136.926 o
-6 8 9 4.971 5.778 2.406 63.474 o
-6 8 10 0.493 1.844 1.506 172.515 o
-6 8 11 1.045 0.427 0.764 633.411 o
-6 9 1 2.387 1.990 1.269 226.203 o
-6 9 2 24.362 22.171 2.529 30.700 o
-6 9 3 37.179 31.532 3.380 15.776 o
-6 9 4 13.806 14.203 2.466 46.189 o
-6 9 5 741.597 742.747 20.123 0.069 o
-6 9 6 0.433 -0.809 1.417 198.420 o
-6 9 7 2.037 2.114 1.439 181.050 o
-6 9 8 3.350 8.364 2.721 50.775 o
-6 9 9 9.652 8.432 2.338 59.251 o
-6 9 10 1.214 1.372 0.854 495.790 o
-6 10 1 20.930 22.343 2.365 35.934 o
-6 10 2 4.249 3.479 0.844 375.208 o
-6 10 3 33.922 33.009 3.251 17.178 o
-6 10 4 349.309 359.182 12.130 0.289 o
-6 10 5 621.098 703.460 22.012 0.086 o
-6 10 6 38.029 42.203 5.486 8.474 o
-6 10 7 6.606 7.937 2.541 54.981 o
-6 10 8 5.146 5.756 1.709 115.645 o
-6 11 1 0.485 0.719 0.740 692.778 o
-6 11 2 6.245 7.598 2.024 82.365 o
-6 11 3 57.038 63.472 3.862 7.672 o
-6 11 4 3.361 6.858 2.158 78.860 o
-6 11 5 7.435 6.925 2.181 71.143 o
-6 11 6 1.461 3.260 1.641 141.309 o
-6 11 7 4.094 4.294 1.461 159.552 o
-6 12 1 1.773 1.821 0.809 516.852 o
-6 12 2 1.035 2.338 1.214 255.690 o
-6 12 3 0.439 0.585 1.102 323.373 o
-5 -12 1 0.633 -0.540 1.214 267.967 o
-5 -12 2 4.382 5.956 2.215 74.468 o
-5 -12 3 30.205 34.729 4.058 14.358 o
-5 -12 4 2.396 2.884 1.134 271.514 o
-5 -12 5 16.154 13.321 2.257 49.365 o
-5 -12 6 3.708 5.751 1.413 166.855 o
-5 -12 7 85.197 110.570 5.828 3.214 o
-5 -12 8 0.858 3.935 2.069 91.007 o
-5 -12 9 1.755 1.079 0.899 441.613 o
-5 -11 1 1.640 4.037 1.032 321.994 o
-5 -11 2 0.016 1.498 0.823 568.155 o
-5 -11 3 0.584 -0.322 0.857 530.751 o
-5 -11 4 1.224 2.249 0.954 396.067 o
-5 -11 5 79.136 86.856 7.667 3.123 o
-5 -11 6 27.035 29.139 4.497 13.753 o
-5 -11 7 9.228 8.207 2.473 54.669 o
-5 -11 8 3.178 3.980 1.641 134.479 o
-5 -11 9 0.520 1.077 2.484 64.567 o
-5 -11 10 3.307 5.194 3.856 26.360 o
-5 -11 11 0.442 -0.517 1.079 339.859 o
-5 -10 1 4.280 4.326 1.245 205.990 o
-5 -10 2 54.679 43.720 4.061 8.989 o
-5 -10 3 26.732 24.422 3.350 20.954 o
-5 -10 4 173.622 165.121 7.648 1.134 o
-5 -10 5 11.273 9.960 3.328 31.416 o
-5 -10 6 0.000 0.495 1.574 161.387 o
-5 -10 7 12.208 15.209 2.890 37.391 o
-5 -10 8 4.832 4.665 2.361 66.452 o
-5 -10 9 15.924 14.364 2.625 40.154 o
-5 -10 10 7.141 7.372 1.955 85.415 o
-5 -10 11 4.758 2.494 1.069 267.393 o
-5 -10 12 20.017 22.012 5.441 11.513 o
-5 -10 13 95.610 132.611 11.062 1.656 o
-5 -9 1 206.944 204.348 9.781 0.767 o
-5 -9 2 2.290 3.210 1.431 178.824 o
-5 -9 3 80.293 69.270 5.167 4.548 o
-5 -9 4 0.282 3.732 2.451 65.783 o
-5 -9 5 62.363 59.988 7.127 4.402 o
-5 -9 6 38.458 38.725 4.679 10.442 o
-5 -9 7 17.970 15.973 3.283 27.506 o
-5 -9 8 51.165 50.613 5.259 7.197 o
-5 -9 9 11.118 9.460 3.137 34.995 o
-5 -9 10 41.988 37.474 4.260 11.059 o
-5 -9 11 2.932 4.338 1.566 146.642 o
-5 -9 12 0.616 5.846 4.205 22.473 o
-5 -9 13 0.523 0.495 2.338 72.988 o
-5 -9 14 0.091 -0.719 1.821 120.833 o
-5 -8 1 62.452 56.647 4.016 7.275 o
-5 -8 2 24.223 24.622 3.045 24.585 o
-5 -8 3 1.068 -0.365 1.182 278.810 o
-5 -8 4 172.836 135.692 10.590 1.075 o
-5 -8 5 20.390 21.337 4.564 15.381 o
-5 -8 6 0.376 0.873 2.428 67.688 o
-5 -8 7 797.699 705.009 28.993 0.060 o
-5 -8 8 9.957 5.590 1.866 86.883 o
-5 -8 9 22.218 20.070 3.357 23.758 o
-5 -8 10 43.916 41.753 4.630 9.568 o
-5 -8 11 2.775 1.009 1.788 119.681 o
-5 -8 12 3.187 5.163 2.112 83.633 o
-5 -8 13 13.781 15.716 4.519 17.298 o
-5 -8 14 0.007 0.022 2.181 84.325 o
-5 -8 15 15.693 18.504 4.115 19.588 o
-5 -7 1 145.289 122.133 6.706 1.687 o
-5 -7 2 0.147 0.307 1.799 123.590 o
-5 -7 3 75.253 62.596 7.038 3.908 o
-5 -7 4 52.543 50.207 6.228 5.925 o
-5 -7 5 6.819 5.981 2.788 47.081 o
-5 -7 6 248.446 241.023 11.071 0.550 o
-5 -7 7 1647.890 1469.660 27.673 0.016 o
-5 -7 8 84.964 87.520 6.785 3.270 o
-5 -7 9 4.504 4.261 1.767 113.444 o
-5 -7 10 48.476 42.925 4.828 8.536 o
-5 -7 11 3.482 5.147 2.046 88.188 o
-5 -7 12 0.009 0.826 1.168 290.745 o
-5 -7 13 0.104 0.297 1.332 225.145 o
-5 -7 14 0.258 0.065 1.173 289.577 o
-5 -7 15 15.193 15.669 4.171 19.588 o
-5 -6 1 31.087 34.018 11.849 2.637 o
-5 -6 2 32.999 19.111 9.691 3.886 o
-5 -6 3 0.020 -0.562 3.440 33.896 o
-5 -6 4 81.807 95.827 20.730 0.790 o
-5 -6 5 3.723 12.096 8.409 5.614 o
-5 -6 6 3.588 2.166 1.512 158.021 o
-5 -6 7 3.226 3.699 1.743 120.895 o
-5 -6 8 26.076 24.989 3.530 19.816 o
-5 -6 9 24.050 24.606 3.554 20.449 o
-5 -6 10 148.181 135.885 9.378 1.341 o
-5 -6 11 76.177 69.594 6.844 3.845 o
-5 -6 12 8.911 8.521 2.386 58.209 o
-5 -6 13 0.267 -0.606 1.715 135.952 o
-5 -6 14 10.079 6.102 2.305 61.695 o
-5 -6 15 21.287 14.619 2.715 33.728 o
-5 -6 16 11.346 11.309 2.608 46.474 o
-5 -5 1 403.851 429.379 39.729 0.123 o
-5 -5 2 498.287 540.823 34.952 0.105 o
-5 -5 3 89.919 98.020 10.433 2.029 o
-5 -5 4 41.577 53.172 10.107 3.216 o
-5 -5 5 2.170 2.035 3.094 41.247 o
-5 -5 6 325.418 311.517 37.526 0.165 o
-5 -5 7 266.300 232.396 30.578 0.253 o
-5 -5 8 13.259 13.494 3.847 23.305 o
-5 -5 9 857.258 808.760 37.459 0.048 o
-5 -5 10 33.655 33.745 4.655 11.628 o
-5 -5 11 4.480 6.747 2.317 68.008 o
-5 -5 12 92.342 70.566 6.852 3.279 o
-5 -5 13 0.153 0.961 1.528 170.111 o
-5 -5 14 6.948 4.456 2.091 79.497 o
-5 -5 15 7.853 12.956 2.615 48.853 o
-5 -5 16 0.382 1.237 1.169 285.573 o
-5 -5 17 6.915 13.693 2.631 48.883 o
-5 -4 1 109.247 122.723 11.515 1.512 o
-5 -4 2 299.493 317.287 18.204 0.318 o
-5 -4 3 69.441 77.987 8.919 2.982 o
-5 -4 4 0.007 0.534 1.387 207.453 o
-5 -4 5 2.127 -1.731 5.396 13.734 o
-5 -4 6 2.105 -0.576 2.724 53.404 o
-5 -4 7 5.990 8.676 4.216 21.587 o
-5 -4 8 94.531 97.896 21.315 0.731 o
-5 -4 9 627.022 671.179 25.447 0.085 o
-5 -4 10 12.756 14.773 3.191 31.766 o
-5 -4 11 645.404 553.029 36.975 0.079 o
-5 -4 12 97.100 88.892 7.613 2.671 o
-5 -4 13 9.686 9.509 2.785 43.858 o
-5 -4 14 0.552 0.337 2.046 95.226 o
-5 -4 15 7.376 5.599 2.316 65.178 o
-5 -4 16 3.373 2.608 1.484 163.493 o
-5 -4 17 7.924 11.255 1.543 110.404 o
-5 -3 1 204.365 214.016 17.313 0.547 o
-5 -3 2 628.767 688.342 30.402 0.079 o
-5 -3 3 960.061 1021.670 35.957 0.037 o
-5 -3 4 8.536 12.858 4.283 20.236 o
-5 -3 5 478.209 454.744 26.097 0.139 o
-5 -3 6 4.946 3.049 3.182 38.129 o
-5 -3 7 42.270 47.127 14.277 1.783 o
-5 -3 8 714.773 730.104 57.087 0.048 o
-5 -3 9 61.795 46.205 15.019 1.544 o
-5 -3 10 11.715 14.018 3.418 28.994 o
-5 -3 11 127.334 123.134 8.559 1.704 o
-5 -3 12 206.734 199.162 11.079 0.739 o
-5 -3 13 28.382 26.448 4.197 15.103 o
-5 -3 14 2.876 3.472 1.388 184.552 o
-5 -3 15 5.349 3.597 2.024 88.041 o
-5 -3 16 0.554 0.877 1.237 256.058 o
-5 -3 17 0.400 0.112 0.989 403.232 o
-5 -2 1 20.869 42.042 7.555 6.066 o
-5 -2 2 12.405 10.011 3.659 26.232 o
-5 -2 3 796.487 937.155 31.713 0.050 o
-5 -2 4 52.043 55.523 6.950 5.092 o
-5 -2 5 4.304 6.430 3.923 25.243 o
-5 -2 6 572.900 583.282 45.350 0.075 o
-5 -2 7 1.485 0.562 2.586 59.358 o
-5 -2 8 661.805 720.053 57.919 0.050 o
-5 -2 9 502.655 469.445 49.712 0.082 o
-5 -2 10 6.966 3.829 1.251 181.896 o
-5 -2 11 535.052 546.233 17.567 0.126 o
-5 -2 12 58.524 64.619 6.110 5.251 o
-5 -2 13 34.253 41.664 5.086 9.796 o
-5 -2 14 1.779 3.238 2.451 65.016 o
-5 -2 15 5.113 1.956 1.664 128.019 o
-5 -2 16 0.033 3.620 2.428 67.162 o
-5 -2 17 33.100 40.696 5.081 10.009 o
-5 -1 1 169.537 154.373 13.701 0.869 o
-5 -1 2 253.927 236.443 13.306 0.505 o
-5 -1 3 509.862 636.643 26.638 0.107 o
-5 -1 4 7.342 9.328 3.186 35.875 o
-5 -1 5 296.210 273.967 18.172 0.345 o
-5 -1 6 324.472 316.419 34.738 0.179 o
-5 -1 7 0.937 1.057 5.576 12.878 o
-5 -1 8 13.658 21.382 10.702 3.401 o
-5 -1 9 15.327 20.236 12.321 2.580 o
-5 -1 10 2.619 0.646 1.271 229.188 o
-5 -1 11 710.664 681.470 15.740 0.079 o
-5 -1 12 97.171 96.186 6.133 2.980 o
-5 -1 13 23.855 20.710 3.644 20.539 o
-5 -1 14 1.445 0.809 1.821 118.212 o
-5 -1 15 27.055 33.501 5.981 8.795 o
-5 -1 16 5.871 4.249 2.271 70.342 o
-5 -1 17 0.248 0.135 1.012 387.714 o
-5 0 1 123.291 170.325 11.533 1.217 o
-5 0 2 1567.120 1735.050 65.384 0.013 o
-5 0 3 18.345 18.280 6.880 7.782 o
-5 0 4 1247.560 1405.550 67.205 0.019 o
-5 0 5 0.548 3.665 5.801 11.884 o
-5 0 6 267.490 265.155 33.321 0.220 o
-5 0 7 35.487 35.367 14.727 1.737 o
-5 0 8 27.231 35.795 14.232 1.884 o
-5 0 9 14.558 11.759 9.781 4.086 o
-5 0 10 582.935 594.220 13.415 0.112 o
-5 0 11 165.252 148.189 6.164 1.355 o
-5 0 12 63.991 63.841 6.397 4.759 o
-5 0 13 145.906 149.633 9.419 1.299 o
-5 0 14 7.540 2.570 1.389 156.441 o
-5 0 15 0.039 -0.090 1.304 235.705 o
-5 0 16 0.126 1.844 1.911 108.647 o
-5 0 17 1.640 0.495 0.854 496.153 o
-5 1 1 2998.750 3272.600 49.763 0.004 o
-5 1 2 4618.110 4774.260 132.791 0.002 o
-5 1 3 371.905 378.992 35.390 0.152 o
-5 1 4 3.335 -1.776 6.048 10.918 o
-5 1 5 25.713 21.675 10.568 3.379 o
-5 1 6 10.053 11.220 7.892 6.280 o
-5 1 7 6.945 12.726 9.398 4.480 o
-5 1 8 65.491 57.604 18.527 1.041 o
-5 1 9 128.823 138.817 29.657 0.379 o
-5 1 10 58.117 57.880 5.191 6.373 o
-5 1 11 597.123 587.689 22.682 0.100 o
-5 1 12 15.101 17.883 4.013 20.642 o
-5 1 13 558.905 554.789 45.530 0.078 o
-5 1 14 66.665 64.610 5.985 4.898 o
-5 1 15 17.508 18.546 3.057 30.000 o
-5 1 16 0.976 4.767 2.631 56.647 o
-5 1 17 21.430 22.686 3.395 23.174 o
-5 2 1 291.738 263.878 18.926 0.347 o
-5 2 2 56.780 87.812 11.077 2.355 o
-5 2 3 3.796 8.004 8.004 6.210 o
-5 2 4 44.941 53.310 16.031 1.424 o
-5 2 5 388.917 458.541 46.115 0.105 o
-5 2 6 65.882 54.501 17.200 1.191 o
-5 2 7 141.109 157.434 30.444 0.350 o
-5 2 8 74.219 58.144 19.561 0.927 o
-5 2 9 195.862 194.038 37.121 0.228 o
-5 2 10 152.025 138.923 8.403 1.373 o
-5 2 11 47.686 47.004 5.016 8.077 o
-5 2 12 7.988 10.235 2.878 42.364 o
-5 2 13 487.233 506.172 22.540 0.137 o
-5 2 14 6.383 7.693 2.247 68.597 o
-5 2 15 38.432 38.324 4.241 11.665 o
-5 2 16 1.071 2.653 2.091 89.594 o
-5 3 1 321.120 374.903 24.785 0.228 o
-5 3 2 24.061 16.296 5.269 12.023 o
-5 3 3 157.416 130.655 24.890 0.476 o
-5 3 4 543.947 544.160 51.983 0.071 o
-5 3 5 560.119 547.847 53.377 0.068 o
-5 3 6 54.770 48.116 17.493 1.195 o
-5 3 7 535.193 501.643 56.525 0.068 o
-5 3 8 14.175 17.380 10.568 3.497 o
-5 3 9 4.492 6.296 2.968 43.051 o
-5 3 10 0.719 3.673 5.104 15.332 o
-5 3 11 98.506 102.161 7.336 2.563 o
-5 3 12 1.604 4.339 3.530 31.714 o
-5 3 13 45.426 44.750 5.116 8.270 o
-5 3 14 4.107 3.865 2.147 80.692 o
-5 3 15 4.736 5.243 1.598 132.098 o
-5 3 16 98.719 102.617 7.442 2.528 o
-5 4 1 7.251 5.728 3.960 24.365 o
-5 4 2 5.734 11.278 5.505 12.836 o
-5 4 3 23.969 22.192 9.691 3.994 o
-5 4 4 144.541 119.188 26.689 0.445 o
-5 4 5 30.671 34.063 15.716 1.552 o
-5 4 6 439.094 458.676 54.884 0.080 o
-5 4 7 119.906 139.064 31.815 0.341 o
-5 4 8 1.192 2.136 1.551 160.168 o
-5 4 9 15.281 15.185 2.805 36.745 o
-5 4 10 54.074 54.297 5.321 6.705 o
-5 4 11 12.206 10.507 2.381 52.893 o
-5 4 12 176.569 183.448 14.570 0.749 o
-5 4 13 1.998 2.398 1.455 176.925 o
-5 4 14 0.091 1.406 1.447 189.074 o
-5 4 15 9.590 8.697 1.934 79.399 o
-5 5 1 13.537 15.201 6.982 7.804 o
-5 5 2 5.743 2.833 5.621 12.513 o
-5 5 3 37.539 40.134 18.010 1.177 o
-5 5 4 26.858 24.598 13.018 2.260 o
-5 5 5 1.486 -0.292 3.777 27.999 o
-5 5 6 0.259 1.685 2.406 68.809 o
-5 5 7 20.276 19.516 4.452 16.202 o
-5 5 8 9.461 8.566 3.170 35.394 o
-5 5 9 19.505 22.294 3.293 25.120 o
-5 5 10 148.599 138.074 8.430 1.407 o
-5 5 11 23.740 26.993 3.693 19.161 o
-5 5 12 3.400 3.418 2.226 76.567 o
-5 5 13 98.349 106.431 12.007 1.608 o
-5 5 14 6.695 8.256 1.890 90.245 o
-5 5 15 126.437 125.416 7.622 1.818 o
-5 6 1 14.014 26.379 8.664 5.065 o
-5 6 2 105.815 113.994 28.105 0.440 o
-5 6 3 3.680 0.540 5.396 13.682 o
-5 6 4 56.726 45.683 4.754 7.583 o
-5 6 5 100.683 87.396 8.881 2.296 o
-5 6 6 54.778 43.349 6.520 5.683 o
-5 6 7 68.395 74.220 8.701 3.138 o
-5 6 8 109.394 101.308 8.229 2.169 o
-5 6 9 20.826 23.506 3.521 22.141 o
-5 6 10 75.462 71.389 6.024 4.270 o
-5 6 11 0.417 -0.337 0.902 484.578 o
-5 6 12 33.506 26.014 5.149 10.695 o
-5 6 13 53.029 46.119 6.655 5.563 o
-5 6 14 5.460 6.776 1.405 153.590 o
-5 7 1 1.692 1.091 1.098 308.250 o
-5 7 2 2.591 1.551 0.643 697.980 o
-5 7 3 14.211 9.890 2.100 60.301 o
-5 7 4 24.358 20.806 2.475 31.932 o
-5 7 5 1.295 2.275 0.944 401.650 o
-5 7 6 9.378 6.520 2.541 52.962 o
-5 7 7 5.191 6.786 2.225 72.175 o
-5 7 8 1.388 2.844 1.821 116.444 o
-5 7 9 93.037 98.748 6.866 2.856 o
-5 7 10 23.423 23.201 3.175 24.156 o
-5 7 11 5.415 4.546 1.405 161.130 o
-5 7 12 5.490 4.182 1.776 109.636 o
-5 7 13 4.148 3.162 1.934 98.482 o
-5 8 1 18.910 13.139 2.912 32.982 o
-5 8 2 100.946 86.245 9.207 2.226 o
-5 8 3 45.138 41.923 5.868 7.199 o
-5 8 4 3.047 3.027 1.058 294.319 o
-5 8 5 6.432 6.649 1.855 95.926 o
-5 8 6 168.915 155.185 12.186 0.950 o
-5 8 7 149.330 158.028 8.609 1.296 o
-5 8 8 2.621 2.375 1.065 303.004 o
-5 8 9 48.855 48.612 4.524 8.668 o
-5 8 10 13.348 14.852 2.339 49.837 o
-5 8 11 4.246 4.294 2.181 77.918 o
-5 8 12 0.264 -0.922 0.675 864.357 o
-5 9 1 6.907 7.511 1.923 88.166 o
-5 9 2 45.148 38.747 4.138 10.710 o
-5 9 3 12.184 10.781 2.046 65.530 o
-5 9 4 62.713 60.028 4.749 6.349 o
-5 9 5 388.678 378.435 11.354 0.250 o
-5 9 6 423.948 439.663 13.716 0.199 o
-5 9 7 52.580 57.922 5.029 7.033 o
-5 9 8 1.725 1.520 0.952 394.532 o
-5 9 9 2.277 2.426 1.076 302.446 o
-5 9 10 0.126 0.267 1.608 154.683 o
-5 9 11 30.655 35.502 3.890 14.870 o
-5 10 1 5.660 5.395 1.480 144.626 o
-5 10 2 5.687 2.293 2.889 45.693 o
-5 10 3 140.351 143.803 7.039 1.583 o
-5 10 4 0.648 0.491 3.092 41.825 o
-5 10 5 76.885 79.459 8.162 3.089 o
-5 10 6 7.166 9.421 2.026 78.404 o
-5 10 7 0.544 1.904 1.104 313.669 o
-5 10 8 5.237 7.309 1.517 136.332 o
-5 10 9 3.570 2.676 1.147 253.285 o
-5 11 1 6.361 7.890 2.642 51.514 o
-5 11 2 4.535 4.768 1.089 246.786 o
-5 11 3 27.479 28.730 2.874 23.185 o
-5 11 4 11.236 10.447 1.645 90.390 o
-5 11 5 12.265 13.243 2.990 36.042 o
-5 11 6 9.225 6.970 1.979 79.526 o
-5 11 7 0.135 1.079 0.719 739.893 o
-5 12 1 4.523 6.142 1.237 197.146 o
-5 12 2 0.831 1.147 0.664 808.409 o
-5 12 3 21.442 22.006 2.152 38.914 o
-5 12 4 16.062 22.821 3.328 26.244 o
-5 12 5 1.689 2.226 1.079 310.372 o
-4 -13 1 0.901 2.271 1.192 266.351 o
-4 -13 2 5.304 6.262 1.317 172.342 o
-4 -13 3 7.485 8.053 1.360 142.672 o
-4 -13 4 4.820 6.022 1.274 186.334 o
-4 -13 5 10.881 15.357 3.822 23.973 o
-4 -13 6 0.419 2.833 1.911 107.592 o
-4 -13 7 0.344 -1.596 1.551 165.845 o
-4 -12 1 0.050 -1.223 2.822 50.371 o
-4 -12 2 1.143 1.701 1.035 347.552 o
-4 -12 3 0.019 1.649 1.035 363.790 o
-4 -12 4 0.035 0.290 0.693 825.194 o
-4 -12 5 7.915 7.671 1.271 153.684 o
-4 -12 6 7.546 10.730 2.247 64.616 o
-4 -12 7 10.053 8.769 3.777 25.616 o
-4 -12 8 6.724 6.700 2.698 49.778 o
-4 -12 9 0.021 -0.854 1.461 187.754 o
-4 -12 10 0.369 1.889 1.484 178.015 o
-4 -11 1 1.950 1.573 1.003 355.111 o
-4 -11 2 29.230 22.565 2.625 26.034 o
-4 -11 3 12.156 9.278 1.655 88.507 o
-4 -11 4 48.908 40.618 3.492 11.324 o
-4 -11 5 5.206 3.371 1.100 243.617 o
-4 -11 6 4.250 2.776 1.008 298.919 o
-4 -11 7 0.392 -0.151 0.961 427.703 o
-4 -11 8 12.960 16.329 2.151 55.118 o
-4 -11 9 45.282 56.013 4.085 9.420 o
-4 -11 10 0.388 3.436 1.540 162.955 o
-4 -11 11 2.939 2.316 1.596 145.430 o
-4 -10 1 0.499 0.451 0.883 497.409 o
-4 -10 2 183.521 132.863 7.283 1.200 o
-4 -10 3 68.736 49.847 6.430 4.846 o
-4 -10 4 6.782 5.883 2.619 52.793 o
-4 -10 5 0.291 2.009 1.311 226.736 o
-4 -10 6 18.374 16.685 2.423 40.611 o
-4 -10 7 8.951 8.932 1.906 82.437 o
-4 -10 8 21.526 26.456 3.001 25.980 o
-4 -10 9 5.267 8.729 1.616 120.144 o
-4 -10 10 4.814 4.414 1.135 230.792 o
-4 -10 11 9.756 12.457 2.386 54.627 o
-4 -10 12 29.204 34.378 6.790 7.031 o
-4 -10 13 17.337 26.869 5.576 11.065 o
-4 -9 1 11.882 12.538 2.443 50.071 o
-4 -9 2 20.171 18.549 3.912 19.984 o
-4 -9 3 27.987 24.338 3.429 19.916 o
-4 -9 4 1.407 0.520 1.585 155.462 o
-4 -9 5 0.054 2.437 1.309 227.599 o
-4 -9 6 7.957 8.328 1.852 89.600 o
-4 -9 7 33.603 30.381 3.907 14.701 o
-4 -9 8 2.007 2.155 1.395 191.982 o
-4 -9 9 78.595 73.794 5.026 4.592 o
-4 -9 10 1.617 3.079 1.313 214.254 o
-4 -9 11 32.275 28.652 4.041 14.660 o
-4 -9 12 17.122 21.832 6.296 9.117 o
-4 -9 13 1.464 -0.135 1.776 124.843 o
-4 -9 14 1.351 0.989 1.372 204.925 o
-4 -8 1 0.775 1.214 1.214 262.432 o
-4 -8 2 0.747 3.182 1.444 183.517 o
-4 -8 3 8.523 8.383 2.171 68.665 o
-4 -8 4 11.531 13.038 2.484 48.955 o
-4 -8 5 42.213 37.014 3.592 12.930 o
-4 -8 6 2.077 1.550 1.098 300.138 o
-4 -8 7 155.354 145.798 6.974 1.414 o
-4 -8 8 942.896 820.449 16.659 0.048 o
-4 -8 9 264.687 214.105 7.399 0.598 o
-4 -8 10 14.963 17.361 2.588 40.402 o
-4 -8 11 5.742 5.046 2.503 58.652 o
-4 -8 12 4.341 4.494 1.931 96.937 o
-4 -8 13 0.433 4.473 1.780 122.029 o
-4 -8 14 21.426 18.450 3.171 26.421 o
-4 -8 15 5.135 2.676 1.821 107.962 o
-4 -7 1 4.791 5.733 5.216 14.471 o
-4 -7 2 3.434 8.139 5.981 11.061 o
-4 -7 3 9.387 4.857 5.419 13.211 o
-4 -7 4 0.137 1.237 4.587 19.043 o
-4 -7 5 183.815 175.668 28.128 0.357 o
-4 -7 6 75.330 53.082 4.895 5.520 o
-4 -7 7 573.406 515.254 15.949 0.122 o
-4 -7 8 444.633 394.242 11.557 0.205 o
-4 -7 9 86.848 77.540 5.264 3.979 o
-4 -7 10 2.057 2.483 1.557 155.398 o
-4 -7 11 1.085 4.919 2.316 72.458 o
-4 -7 12 2.243 5.977 2.086 86.352 o
-4 -7 13 33.466 31.999 4.631 11.874 o
-4 -7 14 1.818 2.529 1.780 121.120 o
-4 -7 15 0.029 -1.710 1.101 330.809 o
-4 -7 16 0.263 1.844 1.484 178.467 o
-4 -6 1 32.171 31.208 10.725 3.169 o
-4 -6 2 11.386 11.827 6.723 8.521 o
-4 -6 3 1.461 2.473 5.396 13.719 o
-4 -6 4 7.587 10.523 7.869 6.360 o
-4 -6 5 179.119 173.622 26.621 0.391 o
-4 -6 6 6.822 3.593 1.726 111.698 o
-4 -6 7 24.248 15.913 5.528 11.093 o
-4 -6 8 2.283 3.346 2.230 77.538 o
-4 -6 9 8.782 6.742 1.597 111.437 o
-4 -6 10 80.769 68.274 6.700 3.771 o
-4 -6 11 18.434 13.169 4.632 16.033 o
-4 -6 12 5.000 4.540 2.266 71.528 o
-4 -6 13 113.191 96.465 8.229 2.146 o
-4 -6 14 127.941 102.754 13.457 1.225 o
-4 -6 15 1.938 0.683 2.619 57.637 o
-4 -6 16 26.680 35.053 5.216 10.778 o
-4 -6 17 5.817 10.950 2.473 56.897 o
-4 -5 1 1250.970 1393.830 100.245 0.015 o
-4 -5 2 147.296 193.790 24.845 0.453 o
-4 -5 3 25.050 20.072 5.726 10.200 o
-4 -5 4 23.389 19.653 5.061 12.720 o
-4 -5 5 6.803 11.867 4.142 21.930 o
-4 -5 6 0.957 4.412 2.566 59.559 o
-4 -5 7 27.218 19.142 6.526 8.068 o
-4 -5 8 93.576 86.627 13.804 1.449 o
-4 -5 9 185.515 183.431 20.865 0.514 o
-4 -5 10 11.817 13.817 3.431 28.798 o
-4 -5 11 0.913 3.137 1.879 110.179 o
-4 -5 12 27.172 22.338 3.950 17.215 o
-4 -5 13 201.840 131.904 12.052 0.858 o
-4 -5 14 74.445 48.448 5.381 5.366 o
-4 -5 15 2.219 -0.270 1.979 100.028 o
-4 -5 16 0.399 0.510 0.849 539.369 o
-4 -5 17 0.104 0.673 0.630 974.002 o
-4 -4 1 2674.890 2860.560 49.531 0.005 o
-4 -4 2 409.256 445.375 19.125 0.188 o
-4 -4 3 14.095 10.460 2.682 42.373 o
-4 -4 4 35.845 18.246 3.099 20.123 o
-4 -4 5 39.702 47.745 6.645 6.276 o
-4 -4 6 5.521 2.055 2.177 77.987 o
-4 -4 7 19.885 19.410 6.531 8.451 o
-4 -4 8 121.721 141.740 23.946 0.541 o
-4 -4 9 13.491 5.441 3.777 25.140 o
-4 -4 10 120.165 110.673 8.091 1.949 o
-4 -4 11 35.163 29.001 4.266 13.098 o
-4 -4 12 49.833 43.590 5.427 7.395 o
-4 -4 13 6.061 4.344 2.026 85.808 o
-4 -4 14 3.359 3.698 2.193 78.613 o
-4 -4 15 7.609 7.914 3.890 24.916 o
-4 -4 16 59.119 63.315 7.577 4.160 o
-4 -4 17 12.534 13.211 1.952 66.312 o
-4 -3 1 0.488 3.265 1.803 120.115 o
-4 -3 2 216.000 261.681 13.946 0.548 o
-4 -3 3 0.463 0.407 1.052 354.749 o
-4 -3 4 645.243 684.404 18.819 0.086 o
-4 -3 5 0.160 0.534 1.808 122.181 o
-4 -3 6 1.363 3.597 3.867 26.558 o
-4 -3 7 160.170 249.056 28.982 0.333 o
-4 -3 8 164.108 209.214 29.005 0.344 o
-4 -3 9 25.597 37.166 12.838 2.295 o
-4 -3 10 370.290 387.109 45.395 0.116 o
-4 -3 11 25.219 25.564 3.895 17.637 o
-4 -3 12 9.264 10.508 2.745 44.870 o
-4 -3 13 9.182 7.235 2.333 60.911 o
-4 -3 14 3.793 1.979 2.114 84.876 o
-4 -3 15 4.614 8.859 3.463 31.716 o
-4 -3 16 0.016 1.417 1.214 267.327 o
-4 -3 17 1.251 -0.292 0.967 407.972 o
-4 -2 1 70.576 72.555 8.524 3.182 o
-4 -2 2 5.499 7.398 2.171 74.430 o
-4 -2 3 516.995 608.210 19.079 0.120 o
-4 -2 4 7.430 18.422 4.061 21.976 o
-4 -2 5 72.327 78.859 9.488 2.705 o
-4 -2 6 347.037 465.376 36.851 0.141 o
-4 -2 7 867.518 1112.150 61.741 0.032 o
-4 -2 8 3.172 10.680 7.847 6.452 o
-4 -2 9 303.137 343.647 39.842 0.155 o
-4 -2 10 303.301 287.279 39.302 0.165 o
-4 -2 11 13.255 18.347 2.836 36.502 o
-4 -2 12 163.553 150.422 9.594 1.150 o
-4 -2 13 20.151 25.812 5.846 10.017 o
-4 -2 14 2.134 2.811 2.473 63.779 o
-4 -2 15 3.796 4.227 2.248 74.219 o
-4 -2 16 51.292 51.983 6.903 5.257 o
-4 -2 17 2.890 7.127 2.518 59.530 o
-4 -1 1 643.948 663.344 19.072 0.088 o
-4 -1 2 31.576 31.026 5.160 10.590 o
-4 -1 3 890.317 968.392 28.508 0.044 o
-4 -1 4 82.230 93.152 14.794 1.357 o
-4 -1 5 38.276 27.633 8.476 4.695 o
-4 -1 6 34.156 32.220 10.050 3.528 o
-4 -1 7 10.653 4.137 4.317 20.294 o
-4 -1 8 6.762 11.647 8.881 5.015 o
-4 -1 9 24.764 12.456 8.476 5.204 o
-4 -1 10 4.051 7.352 8.049 6.142 o
-4 -1 11 84.911 77.992 8.004 2.966 o
-4 -1 12 188.046 164.721 9.960 0.938 o
-4 -1 13 0.246 -1.528 1.729 133.786 o
-4 -1 14 9.170 12.376 2.845 41.617 o
-4 -1 15 7.444 6.880 3.485 30.797 o
-4 -1 16 12.156 10.815 3.260 31.934 o
-4 -1 17 1.308 4.092 1.934 102.861 o
-4 0 1 675.905 715.357 18.817 0.079 o
-4 0 2 1036.020 902.691 42.585 0.035 o
-4 0 3 487.924 398.598 30.286 0.134 o
-4 0 4 1477.800 1532.250 63.495 0.015 o
-4 0 5 84.790 92.994 17.515 1.038 o
-4 0 6 742.636 856.194 54.029 0.045 o
-4 0 7 72.488 95.445 19.921 0.865 o
-4 0 8 180.219 193.048 30.466 0.315 o
-4 0 9 282.813 255.082 36.717 0.191 o
-4 0 10 44.188 57.289 19.426 0.995 o
-4 0 11 2.217 0.049 1.280 231.155 o
-4 0 12 3136.910 3066.930 107.867 0.004 o
-4 0 13 188.719 181.196 10.801 0.860 o
-4 0 14 3.797 1.776 1.330 198.440 o
-4 0 15 1.682 -0.506 1.735 130.271 o
-4 0 16 9.619 14.143 3.777 25.007 o
-4 0 17 0.325 -0.292 1.237 260.395 o
-4 1 1 1842.320 2050.090 42.613 0.011 o
-4 1 2 39.540 65.866 7.621 4.808 o
-4 1 3 214.853 237.769 25.362 0.352 o
-4 1 4 864.750 1018.510 56.008 0.035 o
-4 1 5 143.259 153.049 23.046 0.535 o
-4 1 6 125.508 126.968 22.776 0.589 o
-4 1 7 10.665 9.915 7.667 6.645 o
-4 1 8 4.811 3.732 8.162 5.985 o
-4 1 9 21.780 24.485 13.131 2.246 o
-4 1 10 5.119 0.832 5.419 13.516 o
-4 1 11 86.533 91.729 7.422 2.949 o
-4 1 12 1383.220 1373.470 57.301 0.018 o
-4 1 13 79.249 87.347 7.534 3.163 o
-4 1 14 26.268 25.975 3.896 17.277 o
-4 1 15 80.885 77.915 6.386 3.732 o
-4 1 16 6.227 7.892 2.811 46.161 o
-4 1 17 6.415 10.792 2.451 57.230 o
-4 2 1 9.046 13.207 5.790 11.425 o
-4 2 2 21.196 19.670 4.768 14.342 o
-4 2 3 12.838 17.942 9.556 4.262 o
-4 2 4 199.218 192.958 26.351 0.369 o
-4 2 5 982.568 1006.860 63.315 0.029 o
-4 2 6 200.922 171.081 27.925 0.350 o
-4 2 7 52.118 36.537 14.120 1.796 o
-4 2 8 11.527 24.508 12.029 2.711 o
-4 2 9 102.744 86.969 23.046 0.637 o
-4 2 10 71.535 56.491 7.654 3.806 o
-4 2 11 285.425 304.435 19.539 0.325 o
-4 2 12 0.678 2.234 1.631 146.782 o
-4 2 13 0.462 0.655 1.414 197.645 o
-4 2 14 1.777 0.276 1.844 115.303 o
-4 2 15 50.021 57.484 5.403 6.810 o
-4 2 16 1.045 0.508 0.969 405.484 o
-4 3 1 444.941 439.038 24.732 0.157 o
-4 3 2 326.498 335.938 21.780 0.257 o
-4 3 3 1033.760 1027.320 63.428 0.028 o
-4 3 4 160.237 187.652 28.038 0.373 o
-4 3 5 467.366 484.285 47.014 0.091 o
-4 3 6 1338.070 1426.500 84.900 0.016 o
-4 3 7 11.588 19.561 11.984 2.742 o
-4 3 8 60.909 55.468 20.348 0.889 o
-4 3 9 67.084 41.753 16.683 1.273 o
-4 3 10 71.052 66.362 5.814 4.735 o
-4 3 11 10.870 10.500 3.148 34.639 o
-4 3 12 0.052 2.226 2.473 65.104 o
-4 3 13 3.008 1.420 1.653 137.595 o
-4 3 14 315.446 327.556 13.143 0.337 o
-4 3 15 8.606 11.429 2.788 43.859 o
-4 3 16 33.588 35.462 4.317 12.596 o
-4 4 1 289.403 294.348 22.328 0.298 o
-4 4 2 126.745 149.616 16.043 0.909 o
-4 4 3 124.400 138.390 26.261 0.467 o
-4 4 4 64.120 47.306 16.211 1.340 o
-4 4 5 494.619 463.172 49.330 0.084 o
-4 4 6 879.184 931.404 73.883 0.030 o
-4 4 7 33.686 22.282 12.366 2.458 o
-4 4 8 183.253 181.177 35.907 0.247 o
-4 4 9 22.183 15.882 2.898 30.009 o
-4 4 10 30.791 24.070 3.678 17.469 o
-4 4 11 0.592 1.551 2.451 66.196 o
-4 4 12 33.709 32.489 6.723 6.945 o
-4 4 13 75.193 83.776 6.817 3.639 o
-4 4 14 326.643 345.718 12.667 0.317 o
-4 4 15 33.997 35.047 3.648 15.069 o
-4 4 16 23.759 28.873 2.263 31.428 o
-4 5 1 127.493 143.505 17.064 0.851 o
-4 5 2 0.944 7.262 9.061 4.871 o
-4 5 3 36.546 41.978 15.559 1.552 o
-4 5 4 19.942 22.372 12.636 2.432 o
-4 5 5 120.916 143.831 29.814 0.379 o
-4 5 6 143.111 161.593 33.029 0.305 o
-4 5 7 256.530 219.332 40.224 0.181 o
-4 5 8 41.949 39.771 4.403 10.516 o
-4 5 9 50.944 42.734 4.751 8.390 o
-4 5 10 3.217 5.149 2.653 54.366 o
-4 5 11 93.005 93.646 10.725 1.956 o
-4 5 12 179.360 168.159 14.075 0.787 o
-4 5 13 86.200 91.473 7.982 2.783 o
-4 5 14 0.290 1.839 1.068 337.940 o
-4 5 15 0.634 0.130 2.383 70.308 o
-4 6 1 18.110 19.582 6.946 7.631 o
-4 6 2 81.676 112.106 26.509 0.508 o
-4 6 3 3.122 -0.495 4.317 21.358 o
-4 6 4 14.050 10.343 8.769 5.068 o
-4 6 5 86.721 108.531 28.487 0.444 o
-4 6 6 120.753 108.241 9.274 1.780 o
-4 6 7 57.407 62.027 5.642 5.820 o
-4 6 8 110.872 119.595 7.843 2.064 o
-4 6 9 0.084 0.384 1.124 315.217 o
-4 6 10 123.153 110.203 7.377 2.015 o
-4 6 11 272.137 258.545 17.110 0.397 o
-4 6 12 4.617 2.541 1.529 149.383 o
-4 6 13 96.407 102.093 6.379 2.854 o
-4 6 14 0.021 1.131 0.440 1871.110 o
-4 7 1 8.779 23.001 12.052 2.716 o
-4 7 2 437.982 448.895 57.694 0.076 o
-4 7 3 7.503 13.625 13.491 2.188 o
-4 7 4 0.051 -0.217 2.057 94.806 o
-4 7 5 2.865 1.529 1.237 234.886 o
-4 7 6 14.079 18.411 3.117 31.188 o
-4 7 7 0.304 0.675 1.443 190.472 o
-4 7 8 11.155 12.077 2.628 45.729 o
-4 7 9 5.016 7.338 2.249 70.673 o
-4 7 10 12.973 12.912 3.508 27.478 o
-4 7 11 14.128 15.334 4.115 20.331 o
-4 7 12 0.239 -2.316 1.776 126.815 o
-4 7 13 7.576 7.095 1.625 112.956 o
-4 8 1 9.478 5.972 2.462 56.056 o
-4 8 2 0.020 -0.052 0.780 657.858 o
-4 8 3 0.016 1.775 1.089 328.933 o
-4 8 4 156.829 148.021 7.272 1.368 o
-4 8 5 38.343 32.917 5.958 7.953 o
-4 8 6 3.533 5.006 1.973 94.287 o
-4 8 7 478.495 475.859 27.374 0.133 o
-4 8 8 70.285 74.230 7.611 3.586 o
-4 8 9 3.353 3.343 1.456 167.259 o
-4 8 10 6.492 4.513 1.731 110.711 o
-4 8 11 9.418 6.948 2.811 44.302 o
-4 8 12 6.392 4.511 1.251 183.977 o
-4 9 1 104.079 99.812 5.851 2.807 o
-4 9 2 86.377 76.779 8.825 2.674 o
-4 9 3 0.341 1.439 1.866 113.870 o
-4 9 4 875.185 837.541 19.280 0.052 o
-4 9 5 314.984 342.500 18.212 0.291 o
-4 9 6 5.067 4.396 1.479 150.863 o
-4 9 7 35.172 41.789 4.442 11.355 o
-4 9 8 8.639 10.453 2.203 65.190 o
-4 9 9 23.150 23.669 3.008 25.779 o
-4 9 10 1.900 0.742 0.989 372.469 o
-4 9 11 0.018 -0.607 0.967 428.883 o
-4 10 1 29.984 25.226 3.332 19.620 o
-4 10 2 69.094 61.696 6.228 4.679 o
-4 10 3 187.134 185.385 8.146 0.961 o
-4 10 4 310.289 305.590 10.209 0.380 o
-4 10 5 39.003 43.953 4.488 10.443 o
-4 10 6 8.019 7.887 2.754 46.590 o
-4 10 7 1.890 4.051 1.506 162.651 o
-4 10 8 5.980 6.974 1.601 122.628 o
-4 10 9 0.240 0.632 0.699 788.892 o
-4 11 1 36.985 39.437 5.036 9.714 o
-4 11 2 2.518 1.691 0.994 348.907 o
-4 11 3 0.478 0.053 0.961 425.807 o
-4 11 4 14.393 11.997 1.633 77.707 o
-4 11 5 0.870 0.562 0.902 467.514 o
-4 11 6 12.567 14.526 2.311 51.974 o
-4 11 7 1.366 0.612 0.659 799.266 o
-4 11 8 2.999 2.271 1.147 262.627 o
-4 12 1 0.682 1.102 0.713 721.364 o
-4 12 2 4.914 5.441 0.918 296.539 o
-4 12 3 19.406 22.158 1.927 45.644 o
-4 12 4 1.739 2.433 1.069 313.366 o
-4 12 5 1.024 0.619 1.102 316.853 o
-4 12 6 0.393 -0.764 0.854 539.335 o
-4 13 1 9.282 11.420 1.426 114.104 o
-4 13 2 6.109 5.755 1.002 242.220 o
-4 13 3 0.720 2.833 1.304 223.880 o
-3 -13 1 8.671 11.078 1.359 125.268 o
-3 -13 2 7.231 6.905 1.164 181.616 o
-3 -13 3 2.887 2.831 1.123 269.941 o
-3 -13 4 1.104 2.669 1.202 258.457 o
-3 -13 5 0.581 0.146 0.798 607.085 o
-3 -13 6 3.898 3.898 1.197 225.630 o
-3 -13 7 34.386 50.544 6.588 6.584 o
-3 -13 8 206.548 236.038 12.996 0.627 o
-3 -12 1 5.763 2.749 1.259 196.197 o
-3 -12 2 25.315 26.848 3.635 19.048 o
-3 -12 3 0.099 -0.370 0.943 449.185 o
-3 -12 4 1.350 5.171 3.597 30.528 o
-3 -12 5 13.418 10.523 3.575 26.874 o
-3 -12 6 8.431 11.486 2.503 52.678 o
-3 -12 7 30.174 29.710 5.565 9.708 o
-3 -12 8 1.158 2.371 2.327 72.704 o
-3 -12 9 9.876 9.865 1.960 75.810 o
-3 -12 10 26.873 29.179 3.007 22.373 o
-3 -12 11 13.062 14.120 2.473 46.884 o
-3 -11 1 62.618 59.997 4.396 6.701 o
-3 -11 2 104.298 78.973 6.517 2.917 o
-3 -11 3 14.439 15.005 3.766 23.573 o
-3 -11 4 5.046 4.180 1.389 167.925 o
-3 -11 5 0.220 -0.522 0.922 468.035 o
-3 -11 6 47.451 46.649 4.512 8.995 o
-3 -11 7 0.935 -0.160 0.891 484.332 o
-3 -11 8 0.120 0.145 1.008 392.065 o
-3 -11 9 78.148 69.882 6.365 4.007 o
-3 -11 10 37.598 33.499 3.842 13.610 o
-3 -11 11 9.057 9.488 2.428 55.803 o
-3 -11 12 0.083 -1.911 1.237 261.841 o
-3 -10 1 203.312 149.502 8.980 0.938 o
-3 -10 2 82.126 63.075 5.577 4.394 o
-3 -10 3 30.409 23.602 3.353 19.632 o
-3 -10 4 62.649 59.676 5.618 5.571 o
-3 -10 5 16.496 15.535 2.500 41.666 o
-3 -10 6 15.945 13.889 2.330 47.308 o
-3 -10 7 0.024 0.032 1.502 177.730 o
-3 -10 8 8.576 8.253 1.853 87.921 o
-3 -10 9 12.438 14.144 2.269 53.779 o
-3 -10 10 13.921 9.577 2.110 60.756 o
-3 -10 11 3.036 3.918 1.762 118.664 o
-3 -10 12 7.441 13.590 2.855 42.166 o
-3 -10 13 15.770 25.317 3.777 21.400 o
-3 -9 1 53.466 39.681 4.415 8.836 o
-3 -9 2 4.428 5.964 1.677 121.564 o
-3 -9 3 14.066 13.736 2.522 44.697 o
-3 -9 4 41.821 30.691 3.826 13.016 o
-3 -9 5 87.805 72.294 5.129 4.113 o
-3 -9 6 0.252 0.525 1.074 342.299 o
-3 -9 7 17.699 17.409 2.558 38.325 o
-3 -9 8 33.775 28.772 3.349 17.477 o
-3 -9 9 270.337 242.455 9.291 0.522 o
-3 -9 10 0.979 0.131 0.760 649.870 o
-3 -9 11 12.274 10.870 2.691 43.587 o
-3 -9 12 31.159 26.651 3.877 15.945 o
-3 -9 13 15.402 15.904 2.947 33.871 o
-3 -9 14 10.591 12.641 2.376 53.795 o
-3 -8 1 63.699 50.861 4.379 7.058 o
-3 -8 2 25.705 21.891 3.794 18.676 o
-3 -8 3 13.554 9.887 2.726 42.036 o
-3 -8 4 7.772 12.218 2.145 67.927 o
-3 -8 5 0.188 1.669 1.240 254.611 o
-3 -8 6 101.875 94.238 5.671 2.992 o
-3 -8 7 859.888 724.823 20.637 0.057 o
-3 -8 8 0.594 2.086 1.052 342.197 o
-3 -8 9 463.280 378.104 10.075 0.202 o
-3 -8 10 0.336 0.023 3.226 38.490 o
-3 -8 11 6.503 7.713 2.170 72.606 o
-3 -8 12 29.744 26.254 4.313 14.296 o
-3 -8 13 19.383 19.188 2.818 31.905 o
-3 -8 14 0.053 0.276 1.102 328.590 o
-3 -8 15 3.307 6.228 3.193 37.888 o
-3 -7 1 1.528 1.484 2.990 44.372 o
-3 -7 2 5.839 8.904 6.408 9.581 o
-3 -7 3 42.935 60.932 15.019 1.595 o
-3 -7 4 38.917 30.623 11.399 2.774 o
-3 -7 5 125.977 148.686 16.384 0.891 o
-3 -7 6 1624.140 1777.890 58.189 0.013 o
-3 -7 7 62.590 56.983 11.438 2.358 o
-3 -7 8 62.933 56.570 4.064 7.177 o
-3 -7 9 109.142 82.344 7.465 2.517 o
-3 -7 10 33.531 25.732 4.231 13.907 o
-3 -7 11 45.997 32.642 4.888 9.344 o
-3 -7 12 22.692 13.913 3.242 26.152 o
-3 -7 13 5.780 3.286 1.978 91.141 o
-3 -7 14 3.743 3.372 1.293 202.444 o
-3 -7 15 92.275 92.335 5.363 3.426 o
-3 -7 16 0.190 1.574 1.034 362.555 o
-3 -6 1 3.235 2.959 2.087 87.007 o
-3 -6 2 208.389 221.693 25.677 0.360 o
-3 -6 3 375.841 369.234 33.321 0.160 o
-3 -6 4 56.956 74.896 10.384 2.676 o
-3 -6 5 8.030 6.807 3.781 26.310 o
-3 -6 6 30.436 36.536 8.053 5.221 o
-3 -6 7 0.028 15.965 16.076 1.549 o
-3 -6 8 10.470 10.817 4.261 20.276 o
-3 -6 9 1.435 2.749 1.228 245.156 o
-3 -6 10 17.172 10.889 2.763 37.767 o
-3 -6 11 56.439 43.515 6.655 5.450 o
-3 -6 12 64.297 47.639 7.465 4.334 o
-3 -6 13 5.373 4.400 1.607 130.031 o
-3 -6 14 4.776 5.822 1.577 133.688 o
-3 -6 15 3.889 5.216 1.615 133.265 o
-3 -6 16 0.424 -0.019 0.670 864.150 o
-3 -6 17 0.452 2.325 0.944 419.162 o
-3 -5 1 409.896 417.453 32.669 0.145 o
-3 -5 2 196.598 256.221 13.529 0.613 o
-3 -5 3 101.694 96.934 8.323 2.322 o
-3 -5 4 155.457 138.176 10.411 1.194 o
-3 -5 5 32.792 36.822 7.310 6.023 o
-3 -5 6 95.343 110.677 12.855 1.489 o
-3 -5 7 298.261 302.491 22.713 0.284 o
-3 -5 8 16.805 12.242 5.153 13.545 o
-3 -5 9 1.472 0.067 3.283 37.020 o
-3 -5 10 15.803 8.862 2.293 51.947 o
-3 -5 11 2.373 0.889 1.488 171.157 o
-3 -5 12 59.128 35.601 4.943 7.591 o
-3 -5 13 5.438 3.749 1.287 188.020 o
-3 -5 14 7.740 4.474 2.518 56.429 o
-3 -5 15 1.754 1.934 1.484 172.523 o
-3 -5 16 0.297 0.012 0.793 627.186 o
-3 -5 17 2.024 2.208 0.875 439.495 o
-3 -4 1 164.653 159.472 8.062 1.201 o
-3 -4 2 9.806 11.194 1.994 72.615 o
-3 -4 3 2.457 0.699 1.352 205.121 o
-3 -4 4 13.523 16.152 2.679 40.370 o
-3 -4 5 25.094 33.261 5.091 11.492 o
-3 -4 6 4.455 3.644 1.971 94.004 o
-3 -4 7 13.008 9.304 4.225 20.255 o
-3 -4 8 1.783 2.279 3.406 34.181 o
-3 -4 9 1.110 5.913 6.498 9.454 o
-3 -4 10 0.760 1.394 5.778 11.993 o
-3 -4 11 4.463 3.366 1.685 124.988 o
-3 -4 12 29.336 19.082 3.590 19.297 o
-3 -4 13 46.710 42.787 7.487 5.105 o
-3 -4 14 12.805 13.895 4.699 16.410 o
-3 -4 15 2.621 -1.012 2.271 76.056 o
-3 -4 16 0.254 -1.596 1.866 114.897 o
-3 -4 17 28.370 32.223 3.035 20.750 o
-3 -3 1 68.888 65.149 4.101 6.157 o
-3 -3 2 4.891 5.973 1.344 171.412 o
-3 -3 3 0.001 1.323 1.208 270.547 o
-3 -3 4 17.590 19.024 2.927 31.636 o
-3 -3 5 111.400 68.389 8.928 2.265 o
-3 -3 6 402.822 410.643 22.621 0.187 o
-3 -3 7 1.489 1.574 2.338 72.066 o
-3 -3 8 113.781 145.877 22.821 0.591 o
-3 -3 9 47.711 44.316 15.132 1.588 o
-3 -3 10 44.256 37.616 13.693 1.938 o
-3 -3 11 30.682 27.209 7.521 6.023 o
-3 -3 12 59.425 59.785 8.566 3.607 o
-3 -3 13 1.912 1.731 3.620 30.321 o
-3 -3 14 78.874 65.654 9.106 2.842 o
-3 -3 15 33.952 32.332 6.116 8.016 o
-3 -3 16 0.728 2.788 1.821 117.734 o
-3 -3 17 53.653 68.531 6.858 4.792 o
-3 -3 18 34.344 41.056 3.687 14.038 o
-3 -2 1 61.692 49.978 3.455 8.420 o
-3 -2 2 960.452 968.364 18.177 0.042 o
-3 -2 3 22.580 32.344 3.933 17.202 o
-3 -2 4 10.263 14.424 2.947 37.842 o
-3 -2 5 1376.180 1479.770 26.965 0.020 o
-3 -2 6 361.203 488.692 34.895 0.141 o
-3 -2 7 473.816 504.521 39.145 0.104 o
-3 -2 8 32.764 32.220 11.220 2.908 o
-3 -2 9 12.986 11.332 6.745 8.421 o
-3 -2 10 44.170 31.230 12.366 2.352 o
-3 -2 11 8.018 7.791 2.007 79.513 o
-3 -2 12 17.495 13.309 2.746 36.836 o
-3 -2 13 0.287 -2.186 2.075 92.979 o
-3 -2 14 95.410 100.504 11.040 1.829 o
-3 -2 15 0.739 0.899 2.114 88.893 o
-3 -2 16 6.889 6.520 2.586 53.673 o
-3 -2 17 25.335 30.511 4.677 13.187 o
-3 -2 18 10.067 8.566 1.709 93.335 o
-3 -1 1 1172.480 1109.650 15.671 0.030 o
-3 -1 2 3241.410 3170.150 74.872 0.004 o
-3 -1 3 980.537 1000.520 39.257 0.036 o
-3 -1 4 225.288 310.528 23.901 0.330 o
-3 -1 5 550.210 549.152 35.188 0.095 o
-3 -1 6 0.836 3.485 5.531 13.063 o
-3 -1 7 0.009 4.002 5.036 15.762 o
-3 -1 8 59.177 34.176 11.692 2.437 o
-3 -1 9 311.528 348.998 39.077 0.156 o
-3 -1 10 28.070 34.738 14.098 1.917 o
-3 -1 11 13.421 12.203 2.615 43.811 o
-3 -1 12 40.983 37.363 4.770 9.958 o
-3 -1 13 326.782 317.023 14.433 0.320 o
-3 -1 14 295.236 289.650 13.790 0.382 o
-3 -1 15 19.090 14.390 4.497 16.635 o
-3 -1 16 0.692 1.394 1.664 142.097 o
-3 -1 17 0.042 0.719 1.012 386.540 o
-3 0 1 5165.890 5378.510 51.463 0.001 o
-3 0 2 6658.080 6840.560 103.404 0.001 o
-3 0 3 949.908 952.786 41.461 0.038 o
-3 0 4 423.618 447.029 31.140 0.142 o
-3 0 5 87.547 89.667 14.817 1.335 o
-3 0 6 109.567 118.806 19.471 0.787 o
-3 0 7 29.330 35.367 10.320 3.407 o
-3 0 8 92.976 84.046 18.190 0.967 o
-3 0 9 6.862 9.196 8.252 5.810 o
-3 0 10 12.960 13.086 10.005 3.917 o
-3 0 11 863.271 846.369 20.895 0.052 o
-3 0 12 0.925 3.054 1.992 98.393 o
-3 0 13 233.099 224.332 12.204 0.589 o
-3 0 14 78.168 71.047 7.498 3.445 o
-3 0 15 13.396 10.558 2.743 41.483 o
-3 0 16 27.029 33.007 5.306 10.589 o
-3 0 17 23.111 21.450 3.732 19.999 o
-3 1 1 9845.820 10056.600 83.481 0.000 o
-3 1 2 1395.690 1448.650 31.573 0.019 o
-3 1 3 698.936 714.320 40.044 0.062 o
-3 1 4 344.110 379.554 31.275 0.179 o
-3 1 5 0.659 -0.180 3.328 36.149 o
-3 1 6 193.227 180.750 25.497 0.397 o
-3 1 7 78.670 89.734 18.302 0.989 o
-3 1 8 12.275 10.590 8.701 5.166 o
-3 1 9 40.789 51.421 16.706 1.334 o
-3 1 10 822.434 764.752 67.340 0.037 o
-3 1 11 339.616 372.253 14.504 0.280 o
-3 1 12 14.413 13.706 3.316 29.327 o
-3 1 13 1.132 -0.210 1.530 168.216 o
-3 1 14 56.043 44.982 5.209 7.076 o
-3 1 15 53.559 57.605 5.586 6.310 o
-3 1 16 0.026 1.320 1.200 274.035 o
-3 1 17 0.075 -0.154 0.663 906.612 o
-3 2 1 626.802 634.072 24.235 0.089 o
-3 2 2 742.812 762.666 26.614 0.064 o
-3 2 3 169.490 157.051 20.933 0.561 o
-3 2 4 0.007 6.813 5.688 12.334 o
-3 2 5 108.234 113.365 20.506 0.736 o
-3 2 6 26.688 43.169 13.715 2.007 o
-3 2 7 246.972 205.167 30.511 0.272 o
-3 2 8 109.133 144.280 26.756 0.464 o
-3 2 9 2.527 1.934 5.958 11.246 o
-3 2 10 0.666 -8.544 7.779 6.626 o
-3 2 11 37.657 29.432 6.071 7.931 o
-3 2 12 46.907 41.177 5.159 8.227 o
-3 2 13 99.507 107.097 8.330 2.269 o
-3 2 14 6.498 8.914 2.586 52.956 o
-3 2 15 1.080 1.707 2.867 48.338 o
-3 2 16 4.670 3.621 1.832 106.759 o
-3 2 17 0.057 -0.382 0.697 822.469 o
-3 3 1 255.856 214.773 15.902 0.477 o
-3 3 2 3.174 2.420 2.384 67.839 o
-3 3 3 655.521 609.207 45.620 0.065 o
-3 3 4 35.206 19.269 9.218 4.211 o
-3 3 5 760.919 809.000 56.907 0.044 o
-3 3 6 1554.210 1486.630 81.954 0.013 o
-3 3 7 201.373 258.297 35.862 0.226 o
-3 3 8 1.461 2.406 4.857 16.922 o
-3 3 9 4.994 5.981 3.125 38.901 o
-3 3 10 27.880 25.952 9.174 4.323 o
-3 3 11 142.682 163.729 14.637 0.908 o
-3 3 12 55.922 61.337 9.263 3.303 o
-3 3 13 79.478 83.174 7.768 3.125 o
-3 3 14 39.028 52.198 5.337 8.157 o
-3 3 15 10.251 4.081 3.721 26.893 o
-3 3 16 38.071 46.978 3.884 11.909 o
-3 4 1 94.085 100.093 12.388 1.611 o
-3 4 2 0.501 -0.675 3.373 35.212 o
-3 4 3 338.698 354.372 38.987 0.149 o
-3 4 4 0.233 -5.688 7.082 7.996 o
-3 4 5 0.188 1.506 5.554 12.992 o
-3 4 6 572.308 556.212 53.332 0.067 o
-3 4 7 8.428 10.792 10.208 3.803 o
-3 4 8 3.439 7.982 7.892 6.391 o
-3 4 9 11.148 12.078 3.607 26.969 o
-3 4 10 2.725 3.822 2.878 47.022 o
-3 4 11 43.368 37.436 7.082 5.808 o
-3 4 12 33.523 33.816 6.903 6.638 o
-3 4 13 4.843 5.114 2.000 89.391 o
-3 4 14 5.559 5.660 2.039 84.550 o
-3 4 15 11.094 9.818 2.496 50.902 o
-3 4 16 20.256 26.086 2.209 37.040 o
-3 5 1 352.611 322.902 23.695 0.232 o
-3 5 2 154.133 132.027 25.002 0.475 o
-3 5 3 394.877 388.907 43.979 0.116 o
-3 5 4 0.566 10.163 7.802 6.555 o
-3 5 5 23.540 26.329 13.603 2.088 o
-3 5 6 6.939 3.215 5.711 12.076 o
-3 5 7 0.578 9.601 7.082 7.949 o
-3 5 8 3.659 4.655 3.552 30.914 o
-3 5 9 217.321 215.060 15.851 0.555 o
-3 5 10 0.099 2.451 2.473 65.029 o
-3 5 11 33.115 33.366 6.925 6.636 o
-3 5 12 112.058 114.849 12.119 1.443 o
-3 5 13 53.577 39.160 4.465 8.768 o
-3 5 14 5.770 7.446 2.327 65.487 o
-3 5 15 66.163 70.710 7.375 3.903 o
-3 6 1 17.448 20.955 11.579 2.898 o
-3 6 2 12.271 3.373 8.184 5.874 o
-3 6 3 234.582 219.265 36.042 0.219 o
-3 6 4 31.942 36.402 14.952 1.698 o
-3 6 5 5.832 6.430 9.781 4.165 o
-3 6 6 9.695 3.822 7.105 7.796 o
-3 6 7 270.027 249.031 10.472 0.500 o
-3 6 8 1.603 2.576 1.485 171.475 o
-3 6 9 17.139 12.749 2.776 36.785 o
-3 6 10 102.662 96.592 11.197 1.745 o
-3 6 11 2.785 1.956 1.506 163.289 o
-3 6 12 55.755 48.161 7.532 4.599 o
-3 6 13 20.689 22.727 3.170 25.705 o
-3 6 14 40.214 47.093 3.089 13.634 o
-3 7 1 46.410 54.614 18.167 1.126 o
-3 7 2 9.557 9.443 11.692 2.906 o
-3 7 3 28.402 29.522 15.019 1.706 o
-3 7 4 185.750 176.253 35.772 0.248 o
-3 7 5 1.596 0.789 1.778 123.650 o
-3 7 6 76.875 83.551 9.646 2.531 o
-3 7 7 5.973 7.790 1.912 90.932 o
-3 7 8 244.707 244.480 11.153 0.554 o
-3 7 9 48.355 43.822 4.702 8.719 o
-3 7 10 10.310 11.242 4.249 20.365 o
-3 7 11 4.828 5.621 2.721 50.707 o
-3 7 12 6.020 5.770 1.341 164.240 o
-3 7 13 69.013 73.051 7.757 3.571 o
-3 7 14 24.696 22.934 3.620 20.037 o
-3 8 1 496.122 558.078 47.104 0.082 o
-3 8 2 30.495 24.669 12.602 2.384 o
-3 8 3 22.552 20.257 6.734 7.850 o
-3 8 4 195.007 180.705 18.212 0.576 o
-3 8 5 179.872 180.435 13.873 0.771 o
-3 8 6 1133.420 1145.520 35.682 0.029 o
-3 8 7 83.202 74.969 6.247 3.761 o
-3 8 8 35.780 31.974 4.542 11.779 o
-3 8 9 41.740 45.150 5.801 7.448 o
-3 8 10 62.864 72.938 8.814 3.233 o
-3 8 11 6.676 6.061 2.912 43.541 o
-3 8 12 6.028 7.375 2.608 53.212 o
-3 8 13 4.238 4.699 1.889 100.885 o
-3 9 1 4.904 2.838 2.114 82.670 o
-3 9 2 1.845 3.480 2.288 74.146 o
-3 9 3 931.488 863.299 40.246 0.041 o
-3 9 4 12.859 15.884 2.539 44.423 o
-3 9 5 395.397 404.152 21.068 0.198 o
-3 9 6 144.686 160.761 13.086 1.003 o
-3 9 7 0.715 2.077 1.469 179.932 o
-3 9 8 0.340 2.445 1.547 163.309 o
-3 9 9 1.961 0.809 1.844 114.531 o
-3 9 10 0.300 1.709 1.821 119.350 o
-3 9 11 97.130 91.381 4.848 3.419 o
-3 10 1 91.899 87.148 13.243 1.543 o
-3 10 2 8.684 9.713 5.509 12.696 o
-3 10 3 145.385 126.383 8.634 1.478 o
-3 10 4 26.416 23.669 2.990 24.157 o
-3 10 5 7.502 6.498 3.035 39.810 o
-3 10 6 16.004 15.709 2.671 38.517 o
-3 10 7 0.235 -0.248 1.405 202.315 o
-3 10 8 18.093 18.679 2.654 35.678 o
-3 10 9 57.096 67.183 6.903 4.633 o
-3 10 10 8.881 9.882 1.491 113.999 o
-3 11 1 4.172 6.871 3.642 29.124 o
-3 11 2 1.404 1.394 1.372 203.583 o
-3 11 3 7.098 5.645 1.428 143.311 o
-3 11 4 38.277 45.710 6.430 6.718 o
-3 11 5 0.002 0.115 0.993 406.156 o
-3 11 6 2.988 2.681 1.224 232.664 o
-3 11 7 0.104 2.033 1.059 344.695 o
-3 11 8 42.691 44.946 5.104 8.578 o
-3 12 1 9.901 12.636 2.833 41.289 o
-3 12 2 47.837 48.403 3.690 10.372 o
-3 12 3 76.725 78.489 4.435 4.877 o
-3 12 4 8.931 8.954 1.773 91.699 o
-3 12 5 36.944 42.856 3.800 12.831 o
-3 12 6 6.496 8.889 1.491 128.981 o
-3 13 1 1.085 2.356 0.674 725.904 o
-3 13 2 64.502 67.220 2.980 7.403 o
-3 13 3 0.539 1.353 0.803 579.348 o
-3 13 4 1.445 2.316 1.079 313.118 o
-2 -14 4 0.059 1.349 1.641 147.439 o
-2 -13 1 30.440 35.789 3.674 15.846 o
-2 -13 2 0.246 -0.612 1.067 349.833 o
-2 -13 3 12.588 16.056 2.414 47.909 o
-2 -13 4 1.640 2.248 2.428 66.613 o
-2 -13 5 2.304 4.160 2.518 61.044 o
-2 -13 6 0.381 4.474 2.653 56.055 o
-2 -13 7 7.231 14.255 3.620 27.698 o
-2 -13 8 85.238 103.556 9.544 2.258 o
-2 -13 9 8.391 12.254 2.248 62.097 o
-2 -12 1 2.776 1.812 1.755 123.021 o
-2 -12 2 0.067 0.989 2.653 56.827 o
-2 -12 3 21.019 18.864 5.351 11.903 o
-2 -12 4 0.082 -0.937 1.295 238.763 o
-2 -12 5 1.548 2.421 1.848 113.358 o
-2 -12 6 1.149 -0.306 1.113 312.936 o
-2 -12 7 2.496 2.287 1.292 217.089 o
-2 -12 8 12.344 10.769 2.282 55.934 o
-2 -12 9 12.733 12.167 2.240 55.776 o
-2 -12 10 0.377 0.764 1.237 257.627 o
-2 -12 11 22.119 19.764 3.103 26.450 o
-2 -11 1 76.843 66.328 10.882 2.293 o
-2 -11 2 346.965 281.187 12.474 0.332 o
-2 -11 3 6.912 3.234 1.215 193.118 o
-2 -11 4 1.140 0.736 1.152 289.108 o
-2 -11 5 0.496 0.991 1.393 202.741 o
-2 -11 6 4.234 4.662 1.784 111.722 o
-2 -11 7 13.703 14.093 2.375 48.837 o
-2 -11 8 26.041 24.117 3.800 18.194 o
-2 -11 9 46.418 48.048 5.147 7.942 o
-2 -11 10 44.940 49.105 6.363 6.278 o
-2 -11 11 5.247 2.293 1.911 99.190 o
-2 -11 12 20.994 28.802 4.070 17.281 o
-2 -11 13 0.713 2.653 1.282 232.056 o
-2 -10 1 10.626 6.677 1.648 99.453 o
-2 -10 2 345.602 252.030 10.592 0.365 o
-2 -10 3 2.128 2.589 1.351 201.550 o
-2 -10 4 6.374 8.033 2.225 69.548 o
-2 -10 5 0.205 1.018 1.206 271.016 o
-2 -10 6 1.020 -0.158 1.070 338.675 o
-2 -10 7 0.257 1.267 1.196 274.289 o
-2 -10 8 140.415 126.176 6.898 1.706 o
-2 -10 9 10.045 9.598 2.014 72.738 o
-2 -10 10 53.189 47.747 5.497 6.831 o
-2 -10 11 24.639 25.129 3.928 17.659 o
-2 -10 12 0.675 3.665 2.361 70.568 o
-2 -10 13 0.010 0.967 1.417 198.197 o
-2 -10 14 3.118 1.327 0.989 343.664 o
-2 -9 1 4.406 8.897 2.049 82.980 o
-2 -9 2 136.304 124.880 8.398 1.607 o
-2 -9 3 67.555 50.638 4.929 6.166 o
-2 -9 4 0.428 0.750 1.115 315.417 o
-2 -9 5 78.237 67.280 4.923 4.855 o
-2 -9 6 35.479 27.790 3.263 17.489 o
-2 -9 7 84.204 77.078 5.388 4.056 o
-2 -9 8 355.488 322.951 10.943 0.308 o
-2 -9 9 331.965 290.839 10.213 0.360 o
-2 -9 10 17.733 12.535 3.544 25.270 o
-2 -9 11 31.971 30.154 4.624 12.298 o
-2 -9 12 2.190 4.277 2.189 79.927 o
-2 -9 13 26.824 23.811 3.703 18.614 o
-2 -9 14 0.412 1.282 1.731 132.076 o
-2 -9 15 0.279 2.968 1.259 241.986 o
-2 -8 1 32.941 42.337 12.366 2.395 o
-2 -8 2 97.772 97.244 19.067 0.868 o
-2 -8 3 379.665 407.929 39.212 0.132 o
-2 -8 4 105.197 100.729 19.808 0.797 o
-2 -8 5 384.145 464.049 43.349 0.113 o
-2 -8 6 297.186 222.926 10.291 0.473 o
-2 -8 7 747.420 595.727 17.474 0.078 o
-2 -8 8 957.953 756.170 19.853 0.049 o
-2 -8 9 49.733 46.910 6.142 6.311 o
-2 -8 10 63.280 58.703 7.948 3.867 o
-2 -8 11 103.851 85.214 8.045 2.457 o
-2 -8 12 28.340 16.710 3.496 20.755 o
-2 -8 13 111.860 126.428 7.125 2.106 o
-2 -8 14 48.247 48.700 4.263 9.199 o
-2 -8 15 3.620 6.989 1.458 155.189 o
-2 -7 1 91.995 52.388 13.131 1.690 o
-2 -7 2 166.139 183.987 23.586 0.469 o
-2 -7 3 22.017 22.754 8.611 5.006 o
-2 -7 4 71.225 82.584 16.728 1.184 o
-2 -7 5 459.990 489.164 40.966 0.104 o
-2 -7 6 29.711 26.823 9.466 4.045 o
-2 -7 7 1.088 -0.405 3.004 44.261 o
-2 -7 8 217.417 198.738 22.714 0.416 o
-2 -7 9 7.459 5.383 2.333 64.371 o
-2 -7 10 3.711 2.556 2.387 67.170 o
-2 -7 11 30.358 32.745 3.601 16.673 o
-2 -7 12 64.377 58.814 4.694 6.311 o
-2 -7 13 10.133 8.644 1.865 82.317 o
-2 -7 14 24.037 28.535 2.970 24.300 o
-2 -7 15 16.130 22.197 2.810 33.314 o
-2 -7 16 26.386 25.902 3.305 21.121 o
-2 -6 1 4.692 6.721 2.470 60.278 o
-2 -6 2 173.693 223.110 23.518 0.437 o
-2 -6 3 62.711 58.684 12.681 1.997 o
-2 -6 4 336.689 395.135 32.489 0.173 o
-2 -6 5 121.665 131.892 19.696 0.732 o
-2 -6 6 2.875 3.080 4.249 21.932 o
-2 -6 7 22.714 36.444 7.937 5.596 o
-2 -6 8 70.469 75.242 12.023 2.014 o
-2 -6 9 22.834 14.165 10.702 3.358 o
-2 -6 10 99.424 82.425 12.737 1.584 o
-2 -6 11 0.473 1.418 1.782 124.514 o
-2 -6 12 228.224 189.557 11.571 0.668 o
-2 -6 13 379.465 327.476 28.499 0.189 o
-2 -6 14 26.703 17.486 2.975 25.852 o
-2 -6 15 3.546 2.335 1.348 193.751 o
-2 -6 16 12.215 11.628 3.047 35.492 o
-2 -6 17 10.639 16.413 2.541 46.458 o
-2 -5 1 3950.110 4176.880 68.700 0.002 o
-2 -5 2 795.729 910.585 22.925 0.054 o
-2 -5 3 220.677 244.065 22.686 0.386 o
-2 -5 4 64.507 61.112 12.029 2.141 o
-2 -5 5 1201.730 1167.760 52.568 0.024 o
-2 -5 6 20.847 28.092 6.508 8.215 o
-2 -5 7 364.363 485.398 27.399 0.169 o
-2 -5 8 3.592 3.233 2.938 44.951 o
-2 -5 9 46.355 51.803 14.952 1.613 o
-2 -5 10 12.578 8.591 3.609 27.052 o
-2 -5 11 6.502 7.237 2.484 57.685 o
-2 -5 12 3.254 0.296 1.639 140.811 o
-2 -5 13 215.531 148.845 13.873 0.705 o
-2 -5 14 9.932 10.343 4.137 21.549 o
-2 -5 15 23.897 23.343 3.288 22.898 o
-2 -5 16 33.240 31.053 3.308 17.474 o
-2 -5 17 8.531 13.148 1.815 83.662 o
-2 -4 1 70.871 70.015 6.258 4.377 o
-2 -4 2 375.697 364.271 14.397 0.253 o
-2 -4 3 284.034 294.676 11.776 0.415 o
-2 -4 4 564.950 533.448 20.157 0.116 o
-2 -4 5 42.712 42.235 6.104 7.015 o
-2 -4 6 621.813 672.437 28.317 0.083 o
-2 -4 7 276.367 284.184 19.588 0.345 o
-2 -4 8 156.222 174.499 24.598 0.460 o
-2 -4 9 1.871 2.024 5.981 11.174 o
-2 -4 10 69.697 62.686 16.706 1.227 o
-2 -4 11 0.439 -0.499 1.242 257.325 o
-2 -4 12 80.623 62.753 8.881 2.920 o
-2 -4 13 0.132 -0.787 1.551 166.362 o
-2 -4 14 45.832 34.670 6.296 6.780 o
-2 -4 15 47.484 45.103 7.038 5.474 o
-2 -4 16 48.294 52.781 4.478 8.554 o
-2 -4 17 0.447 0.528 0.697 784.515 o
-2 -3 1 177.252 141.438 6.001 1.283 o
-2 -3 2 225.062 192.225 6.541 0.796 o
-2 -3 3 161.896 133.691 5.235 1.522 o
-2 -3 4 301.156 299.741 8.435 0.412 o
-2 -3 5 1.909 0.998 1.062 325.018 o
-2 -3 6 602.156 768.418 22.128 0.084 o
-2 -3 7 1618.490 1999.380 39.016 0.013 o
-2 -3 8 807.415 918.003 54.411 0.040 o
-2 -3 9 133.344 145.180 23.473 0.540 o
-2 -3 10 43.886 46.272 15.199 1.586 o
-2 -3 11 37.214 33.027 4.319 12.137 o
-2 -3 12 24.578 26.419 5.756 9.874 o
-2 -3 13 43.320 42.630 7.442 5.293 o
-2 -3 14 17.784 17.515 4.407 17.156 o
-2 -3 15 26.575 21.337 4.969 12.540 o
-2 -3 16 12.803 14.929 3.822 23.487 o
-2 -3 17 21.540 16.413 2.799 31.606 o
-2 -3 18 102.736 132.814 6.543 2.314 o
-2 -2 1 524.917 468.719 8.597 0.153 o
-2 -2 2 136.982 149.323 5.991 1.682 o
-2 -2 3 0.453 0.667 0.644 903.354 o
-2 -2 4 2066.570 1994.050 36.780 0.009 o
-2 -2 5 192.242 242.366 8.243 0.791 o
-2 -2 6 3292.840 3475.130 108.744 0.003 o
-2 -2 7 573.569 665.484 42.135 0.074 o
-2 -2 8 1.583 1.574 3.463 33.173 o
-2 -2 9 641.950 698.468 52.321 0.057 o
-2 -2 10 21.033 11.197 6.970 7.631 o
-2 -2 11 6.231 2.091 6.296 10.002 o
-2 -2 12 15.565 21.896 12.748 2.410 o
-2 -2 13 23.116 21.649 3.598 20.995 o
-2 -2 14 2.118 2.248 2.338 71.355 o
-2 -2 15 39.705 30.758 5.778 8.275 o
-2 -2 16 76.775 70.038 7.802 3.366 o
-2 -2 17 5.079 1.731 1.327 189.904 o
-2 -2 18 2.236 4.092 1.259 221.841 o
-2 -1 1 3325.950 3244.590 36.079 0.004 o
-2 -1 2 67.871 59.894 5.602 5.249 o
-2 -1 3 372.174 393.423 22.484 0.207 o
-2 -1 4 746.378 739.839 32.827 0.061 o
-2 -1 5 131.667 146.731 16.661 0.857 o
-2 -1 6 27.348 27.700 8.094 5.399 o
-2 -1 7 243.348 238.961 26.284 0.314 o
-2 -1 8 19.354 17.875 8.679 5.029 o
-2 -1 9 71.523 87.261 19.246 0.928 o
-2 -1 10 3.185 9.421 8.701 5.261 o
-2 -1 11 1.787 -0.292 3.822 27.320 o
-2 -1 12 154.679 143.657 9.521 1.245 o
-2 -1 13 605.407 570.857 20.168 0.103 o
-2 -1 14 18.434 19.377 3.713 22.064 o
-2 -1 15 17.878 13.993 2.890 33.761 o
-2 -1 16 3.839 2.743 1.911 101.690 o
-2 -1 17 0.766 1.269 0.978 396.446 o
-2 0 1 17001.800 17053.800 74.259 0.000 o
-2 0 2 12.634 14.750 4.542 17.408 o
-2 0 3 172.164 192.846 16.413 0.676 o
-2 0 4 125.903 117.052 13.985 1.145 o
-2 0 5 1.217 3.283 3.193 38.854 o
-2 0 6 16.732 10.500 4.609 16.653 o
-2 0 7 359.667 360.173 33.007 0.169 o
-2 0 8 293.594 306.031 33.164 0.202 o
-2 0 9 110.905 110.015 21.607 0.677 o
-2 0 10 14.567 10.837 9.241 4.569 o
-2 0 11 224.431 217.619 10.521 0.661 o
-2 0 12 1442.150 1313.180 28.479 0.020 o
-2 0 13 52.597 51.846 5.897 6.237 o
-2 0 14 125.912 129.771 9.097 1.617 o
-2 0 15 7.507 12.025 2.896 41.642 o
-2 0 16 9.320 5.666 2.226 66.801 o
-2 0 17 0.336 -0.198 0.641 949.872 o
-2 1 1 531.545 438.539 15.219 0.148 o
-2 1 2 1345.450 1421.530 46.609 0.019 o
-2 1 3 895.729 813.609 37.683 0.045 o
-2 1 4 133.765 139.784 17.313 0.823 o
-2 1 5 224.545 212.812 22.642 0.400 o
-2 1 6 32.085 37.953 11.714 2.669 o
-2 1 7 53.664 59.628 14.862 1.579 o
-2 1 8 246.558 258.387 32.489 0.238 o
-2 1 9 2.442 0.562 5.239 14.551 o
-2 1 10 39.214 43.282 16.031 1.458 o
-2 1 11 312.532 299.933 14.212 0.348 o
-2 1 12 0.644 2.269 1.950 103.484 o
-2 1 13 91.849 95.011 7.791 2.672 o
-2 1 14 24.782 17.708 3.447 22.351 o
-2 1 15 3.482 6.909 2.579 56.574 o
-2 1 16 0.478 1.983 1.210 263.551 o
-2 1 17 0.299 -0.405 0.809 602.740 o
-2 2 1 12.832 27.684 4.786 14.913 o
-2 2 2 1995.830 2101.520 64.215 0.009 o
-2 2 3 36.620 23.653 8.252 5.017 o
-2 2 4 123.348 99.087 16.301 0.998 o
-2 2 5 3.690 3.665 4.609 18.604 o
-2 2 6 829.451 908.312 54.794 0.039 o
-2 2 7 27.617 27.835 11.354 2.910 o
-2 2 8 61.872 46.002 15.064 1.536 o
-2 2 9 10.753 9.573 3.804 25.008 o
-2 2 10 16.519 20.640 11.557 2.915 o
-2 2 11 59.060 57.155 8.701 3.576 o
-2 2 12 2.290 2.389 1.456 175.194 o
-2 2 13 11.767 11.063 2.768 42.013 o
-2 2 14 0.075 -0.314 1.539 169.255 o
-2 2 15 7.836 6.450 2.912 42.761 o
-2 2 16 3.827 3.013 2.091 85.817 o
-2 2 17 195.707 261.400 8.342 0.735 o
-2 3 1 53.331 53.247 7.433 4.674 o
-2 3 2 714.445 688.373 42.113 0.060 o
-2 3 3 59.011 50.252 12.636 2.074 o
-2 3 4 6.828 8.791 7.352 7.296 o
-2 3 5 1148.610 1277.860 66.193 0.022 o
-2 3 6 1354.460 1330.970 71.409 0.017 o
-2 3 7 25.563 13.760 7.712 6.157 o
-2 3 8 26.259 26.734 11.354 2.926 o
-2 3 9 10.251 7.737 4.358 19.730 o
-2 3 10 2.176 0.562 1.619 146.995 o
-2 3 11 58.167 50.409 8.342 3.905 o
-2 3 12 12.683 12.920 3.242 31.460 o
-2 3 13 17.014 15.963 3.398 26.556 o
-2 3 14 32.134 29.319 3.975 14.899 o
-2 3 15 0.107 0.350 0.824 582.713 o
-2 3 16 6.734 9.556 2.957 41.337 o
-2 4 1 0.030 1.890 3.519 32.303 o
-2 4 2 2.894 1.349 3.485 32.561 o
-2 4 3 29.163 23.631 9.241 4.263 o
-2 4 4 447.637 425.399 39.887 0.114 o
-2 4 5 19.468 27.566 11.961 2.692 o
-2 4 6 7.206 1.461 5.621 12.483 o
-2 4 7 9.626 18.527 9.848 4.045 o
-2 4 8 36.273 32.984 14.615 1.763 o
-2 4 9 97.552 97.829 8.901 2.256 o
-2 4 10 101.140 117.637 12.186 1.511 o
-2 4 11 32.753 26.011 3.830 15.831 o
-2 4 12 0.094 1.345 1.139 302.560 o
-2 4 13 1.618 2.573 2.057 91.877 o
-2 4 14 5.924 7.681 2.148 74.917 o
-2 4 15 12.296 16.423 2.192 54.763 o
-2 4 16 0.063 -0.065 1.360 216.547 o
-2 5 1 115.965 137.528 14.606 1.089 o
-2 5 2 137.836 87.553 20.078 0.725 o
-2 5 3 0.552 8.769 8.364 5.712 o
-2 5 4 26.792 38.403 14.322 1.858 o
-2 5 5 14.764 21.855 10.905 3.271 o
-2 5 6 29.460 30.601 14.682 1.777 o
-2 5 7 16.392 6.498 6.565 8.827 o
-2 5 8 0.001 2.388 2.076 92.089 o
-2 5 9 0.041 2.653 2.990 44.591 o
-2 5 10 41.989 40.471 7.307 5.542 o
-2 5 11 251.279 204.853 16.526 0.483 o
-2 5 12 290.514 280.743 9.502 0.438 o
-2 5 13 3.418 4.569 1.394 176.388 o
-2 5 14 20.763 23.329 2.675 31.272 o
-2 5 15 0.078 0.506 0.533 1359.290 o
-2 6 1 56.659 41.820 15.671 1.462 o
-2 6 2 88.189 69.386 18.190 1.001 o
-2 6 3 34.464 19.876 10.230 3.496 o
-2 6 4 46.370 44.653 16.571 1.348 o
-2 6 5 16.903 18.145 12.007 2.711 o
-2 6 6 10.827 11.534 7.577 6.780 o
-2 6 7 0.027 3.980 2.676 55.378 o
-2 6 8 6.443 8.724 3.642 28.375 o
-2 6 9 0.872 0.247 2.248 78.767 o
-2 6 10 147.135 130.880 12.883 1.083 o
-2 6 11 108.981 107.924 11.737 1.548 o
-2 6 12 24.110 21.331 2.551 30.985 o
-2 6 13 24.205 27.090 2.329 31.079 o
-2 6 14 7.501 6.913 2.608 52.149 o
-2 7 2 62.128 61.885 11.383 2.353 o
-2 7 3 40.794 47.364 10.307 3.170 o
-2 7 4 4.736 8.087 4.582 18.555 o
-2 7 5 16.354 12.052 7.240 7.248 o
-2 7 6 3.213 0.585 1.889 107.328 o
-2 7 7 160.685 154.128 13.266 0.931 o
-2 7 8 0.534 1.754 1.619 149.881 o
-2 7 9 0.512 -1.237 2.361 71.740 o
-2 7 10 31.217 29.724 6.745 7.124 o
-2 7 11 9.538 8.881 3.687 26.893 o
-2 7 12 5.438 6.938 1.743 109.011 o
-2 7 13 3.494 8.219 1.755 111.809 o
-2 7 14 14.383 11.534 2.698 41.250 o
-2 8 1 284.490 317.048 34.423 0.195 o
-2 8 2 0.852 4.407 5.464 13.374 o
-2 8 3 59.852 57.755 9.826 2.996 o
-2 8 4 169.221 164.651 17.065 0.697 o
-2 8 5 1040.110 1025.940 26.314 0.036 o
-2 8 6 2.472 2.496 2.181 81.187 o
-2 8 7 54.751 66.890 8.994 3.406 o
-2 8 8 64.939 64.462 8.521 3.426 o
-2 8 9 17.459 16.391 4.587 16.196 o
-2 8 10 0.034 2.114 2.361 71.441 o
-2 8 11 2.492 2.042 3.013 43.375 o
-2 8 12 3.382 5.707 1.453 161.154 o
-2 8 13 9.667 8.094 2.136 68.676 o
-2 9 1 81.330 80.794 7.082 3.373 o
-2 9 2 6.164 3.665 2.091 81.562 o
-2 9 3 361.978 351.022 25.722 0.207 o
-2 9 4 1146.950 1112.310 45.665 0.027 o
-2 9 5 111.118 123.550 11.782 1.458 o
-2 9 6 8.339 7.172 2.878 43.128 o
-2 9 7 0.001 0.112 1.026 380.701 o
-2 9 8 12.242 12.389 4.205 20.283 o
-2 9 9 29.971 35.525 6.475 7.502 o
-2 9 10 12.013 12.771 3.800 24.267 o
-2 9 11 1.584 2.495 1.018 344.286 o
-2 10 1 159.023 125.169 15.716 0.856 o
-2 10 2 45.779 36.020 8.342 4.483 o
-2 10 3 5.034 3.260 3.080 40.502 o
-2 10 4 73.579 77.873 7.509 3.476 o
-2 10 5 9.944 10.050 3.328 31.962 o
-2 10 6 6.332 4.407 2.428 61.721 o
-2 10 7 2.085 2.210 2.496 62.880 o
-2 10 8 0.936 1.664 1.934 105.247 o
-2 10 9 5.267 8.994 2.968 42.003 o
-2 10 10 31.142 38.590 4.058 13.709 o
-2 11 1 45.908 46.992 9.286 3.661 o
-2 11 2 21.094 20.663 6.408 8.641 o
-2 11 3 3.439 1.659 4.632 18.508 o
-2 11 4 0.214 -0.675 1.619 152.643 o
-2 11 5 0.824 -0.630 1.304 231.735 o
-2 11 6 2.125 1.713 1.050 323.319 o
-2 11 7 14.428 15.177 2.496 44.181 o
-2 11 8 1.528 6.071 2.248 75.710 o
-2 11 9 15.644 18.032 2.945 33.007 o
-2 12 1 1.896 -0.787 2.158 84.668 o
-2 12 2 25.873 22.667 2.182 33.295 o
-2 12 3 64.406 65.418 4.188 6.474 o
-2 12 4 6.339 9.376 2.698 49.049 o
-2 12 5 1.577 2.341 1.259 234.596 o
-2 12 6 3.934 3.751 0.976 309.994 o
-2 12 7 0.060 1.259 0.899 481.039 o
-2 13 1 69.817 73.096 3.317 6.273 o
-2 13 2 19.446 22.475 2.121 41.644 o
-2 13 3 0.172 0.962 0.859 526.868 o
-2 13 4 45.855 47.060 3.110 12.152 o
-1 -14 1 0.674 0.562 0.675 817.327 o
-1 -14 2 0.099 0.017 0.470 1787.630 o
-1 -14 3 4.942 5.548 1.405 160.971 o
-1 -14 4 3.294 1.125 2.080 88.768 o
-1 -14 5 0.759 -0.161 0.989 398.533 o
-1 -13 1 2.928 1.269 2.069 90.084 o
-1 -13 2 16.253 14.345 4.744 15.618 o
-1 -13 3 0.743 -1.439 1.484 179.945 o
-1 -13 4 0.757 -0.854 1.731 132.610 o
-1 -13 5 0.421 1.034 1.709 135.748 o
-1 -13 6 22.346 28.911 3.474 20.884 o
-1 -13 7 17.016 24.466 3.076 28.302 o
-1 -13 8 3.211 4.336 1.417 173.342 o
-1 -13 9 5.877 7.779 2.114 77.008 o
-1 -13 10 9.670 11.444 2.136 65.649 o
-1 -12 1 15.454 15.626 5.823 10.827 o
-1 -12 2 3.135 1.079 2.878 47.394 o
-1 -12 3 26.730 23.941 3.910 17.354 o
-1 -12 4 31.034 26.476 4.195 14.516 o
-1 -12 5 1.428 2.668 1.784 121.237 o
-1 -12 6 7.984 10.425 2.724 46.529 o
-1 -12 7 55.284 56.147 5.517 6.311 o
-1 -12 8 1.691 1.922 1.226 247.137 o
-1 -12 9 4.557 1.979 1.641 133.125 o
-1 -12 10 0.010 -0.585 1.259 252.983 o
-1 -12 11 1.537 -0.809 1.461 182.550 o
-1 -12 12 7.187 7.038 1.844 94.237 o
-1 -11 1 444.038 327.571 24.733 0.179 o
-1 -11 2 82.697 61.423 6.518 3.916 o
-1 -11 3 8.345 6.246 2.350 61.931 o
-1 -11 4 12.922 16.256 3.310 29.517 o
-1 -11 5 1.970 1.566 2.271 75.948 o
-1 -11 6 8.930 9.156 2.647 48.611 o
-1 -11 7 2.082 2.123 1.905 106.243 o
-1 -11 8 1.207 2.977 1.657 139.940 o
-1 -11 9 16.306 18.459 4.339 17.805 o
-1 -11 10 8.030 12.141 3.530 29.070 o
-1 -11 11 2.968 5.711 2.406 65.438 o
-1 -11 12 17.492 28.555 4.317 16.643 o
-1 -11 13 95.639 125.731 7.824 2.276 o
-1 -10 1 110.948 91.207 6.005 2.705 o
-1 -10 2 109.183 99.861 6.124 2.616 o
-1 -10 3 13.932 12.723 2.118 57.630 o
-1 -10 4 74.257 60.016 5.645 4.844 o
-1 -10 5 1.492 0.739 1.194 267.087 o
-1 -10 6 12.656 18.818 2.852 36.481 o
-1 -10 7 38.761 36.785 3.742 13.296 o
-1 -10 8 11.435 11.704 2.757 42.293 o
-1 -10 9 177.460 186.815 11.414 0.873 o
-1 -10 10 1.435 4.429 3.080 41.492 o
-1 -10 11 0.349 0.540 1.529 169.986 o
-1 -10 12 0.008 -1.259 1.686 141.057 o
-1 -10 13 1.822 2.226 1.889 108.344 o
-1 -10 14 12.375 18.797 3.395 28.007 o
-1 -9 1 25.719 17.673 2.467 32.209 o
-1 -9 2 41.566 36.889 4.061 11.722 o
-1 -9 3 134.876 119.701 6.476 1.874 o
-1 -9 4 6.036 3.081 1.385 165.665 o
-1 -9 5 55.379 45.839 5.001 7.375 o
-1 -9 6 11.546 9.056 1.884 76.917 o
-1 -9 7 215.802 188.218 9.401 0.774 o
-1 -9 8 17.810 15.826 3.206 28.606 o
-1 -9 9 286.692 219.621 10.545 0.495 o
-1 -9 10 3.250 4.227 4.924 16.340 o
-1 -9 11 14.401 11.984 6.026 10.337 o
-1 -9 12 0.577 1.686 3.170 39.691 o
-1 -9 13 18.322 21.540 3.642 22.369 o
-1 -9 14 0.081 0.930 1.551 165.331 o
-1 -9 15 10.407 12.906 2.653 45.365 o
-1 -8 1 160.084 156.332 22.709 0.520 o
-1 -8 2 106.234 134.297 21.607 0.664 o
-1 -8 3 277.825 316.778 32.917 0.208 o
-1 -8 4 8.786 18.864 9.263 4.565 o
-1 -8 5 42.865 40.629 12.951 2.142 o
-1 -8 6 1682.480 1524.140 330.280 0.003 o
-1 -8 7 789.300 593.977 17.269 0.073 o
-1 -8 8 109.498 87.381 8.476 2.236 o
-1 -8 9 106.864 99.919 21.922 0.676 o
-1 -8 10 87.839 84.518 8.792 2.579 o
-1 -8 11 110.942 125.333 11.062 1.544 o
-1 -8 12 1.521 1.454 1.141 286.625 o
-1 -8 13 11.800 13.572 2.215 57.032 o
-1 -8 14 0.663 0.315 0.809 585.227 o
-1 -8 15 31.104 31.770 4.002 14.734 o
-1 -8 16 1.441 0.787 0.989 380.370 o
-1 -7 1 25.798 24.688 8.566 4.952 o
-1 -7 2 92.438 125.034 19.044 0.849 o
-1 -7 3 211.760 212.205 25.025 0.372 o
-1 -7 4 410.388 483.858 37.459 0.122 o
-1 -7 5 113.964 111.701 18.864 0.823 o
-1 -7 6 504.210 577.684 43.417 0.086 o
-1 -7 7 20.973 35.862 11.579 2.825 o
-1 -7 8 16.067 12.951 7.959 6.048 o
-1 -7 9 27.245 25.031 2.953 23.670 o
-1 -7 10 26.195 21.667 2.791 26.726 o
-1 -7 11 5.350 6.795 1.924 92.681 o
-1 -7 12 24.441 14.462 3.338 24.201 o
-1 -7 13 0.109 1.422 1.049 354.482 o
-1 -7 14 1.904 1.730 1.314 216.626 o
-1 -7 15 18.432 13.525 2.258 46.049 o
-1 -7 16 4.998 9.308 2.158 74.454 o
-1 -6 1 35.698 38.959 5.516 8.805 o
-1 -6 2 23.077 12.951 6.790 7.880 o
-1 -6 3 9.842 19.261 4.806 15.789 o
-1 -6 4 126.786 117.097 16.728 0.920 o
-1 -6 5 930.690 993.640 50.139 0.035 o
-1 -6 6 340.107 394.461 32.782 0.170 o
-1 -6 7 0.011 3.485 2.496 63.668 o
-1 -6 8 62.664 68.801 16.841 1.223 o
-1 -6 9 4.376 9.646 7.307 7.419 o
-1 -6 10 8.929 7.692 1.769 94.012 o
-1 -6 11 16.778 11.730 2.228 50.421 o
-1 -6 12 307.184 206.619 15.165 0.410 o
-1 -6 13 2.859 0.877 1.225 241.793 o
-1 -6 14 0.130 0.038 1.052 360.621 o
-1 -6 15 3.803 1.994 1.301 205.235 o
-1 -6 16 0.070 0.899 0.925 458.489 o
-1 -6 17 2.607 2.203 1.079 297.464 o
-1 -5 1 7.669 9.843 2.701 47.727 o
-1 -5 2 289.301 335.359 11.153 0.381 o
-1 -5 3 882.084 929.293 29.724 0.045 o
-1 -5 4 107.729 115.730 10.099 1.765 o
-1 -5 5 210.328 276.574 25.463 0.337 o
-1 -5 6 269.995 278.036 17.748 0.379 o
-1 -5 7 5.181 5.500 3.226 36.637 o
-1 -5 8 48.907 47.756 13.738 1.872 o
-1 -5 9 1.098 0.292 2.833 49.684 o
-1 -5 10 10.618 14.008 6.341 9.518 o
-1 -5 11 3.457 4.728 1.846 106.976 o
-1 -5 12 133.113 94.478 10.613 1.539 o
-1 -5 13 156.992 122.201 12.299 1.095 o
-1 -5 14 11.553 13.722 2.823 39.854 o
-1 -5 15 35.821 34.490 3.908 13.672 o
-1 -5 16 9.088 7.000 2.057 75.061 o
-1 -5 17 30.458 35.312 2.885 20.019 o
-1 -4 1 0.097 0.582 0.969 421.354 o
-1 -4 2 129.209 131.793 6.107 1.910 o
-1 -4 3 1.065 1.389 0.590 954.973 o
-1 -4 4 15.489 17.659 3.911 21.468 o
-1 -4 5 489.480 576.072 22.352 0.127 o
-1 -4 6 173.726 201.256 19.438 0.561 o
-1 -4 7 46.953 43.529 6.150 6.605 o
-1 -4 8 5.940 4.615 3.047 40.688 o
-1 -4 9 0.447 5.636 3.537 31.668 o
-1 -4 10 14.456 20.706 6.440 8.917 o
-1 -4 11 31.253 30.794 5.315 10.205 o
-1 -4 12 0.077 2.293 2.586 59.580 o
-1 -4 13 30.317 33.299 6.385 7.718 o
-1 -4 14 37.985 19.966 5.081 10.706 o
-1 -4 15 6.629 11.782 3.935 24.189 o
-1 -4 16 11.712 8.167 1.773 84.298 o
-1 -4 17 20.985 23.249 2.486 33.674 o
-1 -3 1 1063.260 954.184 14.537 0.038 o
-1 -3 2 419.074 420.165 10.427 0.216 o
-1 -3 3 1345.300 1255.060 22.046 0.023 o
-1 -3 4 20.411 24.819 4.014 18.306 o
-1 -3 5 23.238 27.386 4.539 14.435 o
-1 -3 6 5203.830 5969.490 60.551 0.001 o
-1 -3 7 1342.860 1584.600 40.172 0.019 o
-1 -3 8 20.517 21.810 9.960 3.836 o
-1 -3 9 108.829 136.991 15.340 1.060 o
-1 -3 10 57.820 68.234 12.294 2.099 o
-1 -3 11 0.050 0.578 1.604 155.249 o
-1 -3 12 2.339 1.979 2.069 90.386 o
-1 -3 13 1.255 3.418 3.440 33.509 o
-1 -3 14 72.735 54.749 7.937 3.644 o
-1 -3 15 37.705 26.801 5.149 10.125 o
-1 -3 16 0.207 0.718 0.993 398.777 o
-1 -3 17 53.001 67.654 7.431 4.406 o
-1 -2 1 1055.390 1122.650 12.937 0.034 o
-1 -2 2 374.263 370.870 7.195 0.279 o
-1 -2 3 254.451 232.095 9.757 0.567 o
-1 -2 4 228.391 254.295 15.986 0.490 o
-1 -2 5 9.958 20.404 3.968 22.054 o
-1 -2 6 18.822 27.384 4.923 13.401 o
-1 -2 7 486.594 623.484 39.347 0.092 o
-1 -2 8 327.320 373.528 33.546 0.175 o
-1 -2 9 0.003 -1.776 2.586 60.001 o
-1 -2 10 60.210 65.811 16.548 1.274 o
-1 -2 11 90.713 130.671 36.301 0.281 o
-1 -2 12 5.367 6.772 1.961 89.711 o
-1 -2 13 606.464 496.807 18.031 0.113 o
-1 -2 14 43.324 39.729 6.475 6.526 o
-1 -2 15 78.001 60.932 7.645 3.537 o
-1 -2 16 1.992 3.575 1.799 117.163 o
-1 -2 17 9.545 8.904 2.203 64.937 o
-1 -1 1 589.785 547.325 8.854 0.119 o
-1 -1 2 329.314 347.831 10.950 0.323 o
-1 -1 3 953.950 1003.470 20.753 0.041 o
-1 -1 4 93.711 114.159 7.825 2.423 o
-1 -1 5 48.009 45.221 4.407 9.211 o
-1 -1 6 117.479 135.449 7.571 1.881 o
-1 -1 7 473.352 510.142 35.233 0.112 o
-1 -1 8 947.931 1007.180 55.378 0.033 o
-1 -1 9 111.921 110.105 20.910 0.711 o
-1 -1 10 5.973 6.430 4.744 17.304 o
-1 -1 11 335.334 421.014 95.501 0.038 o
-1 -1 12 14.563 18.579 3.561 25.128 o
-1 -1 13 496.026 459.383 17.149 0.153 o
-1 -1 14 45.237 42.762 5.260 8.141 o
-1 -1 15 3.626 7.015 2.855 46.570 o
-1 -1 16 25.740 28.348 2.712 25.647 o
-1 -1 17 3.203 2.909 1.529 155.024 o
-1 0 1 6974.480 7198.190 61.067 0.001 o
-1 0 2 45.235 29.544 4.834 9.762 o
-1 0 3 6116.150 5934.560 78.110 0.001 o
-1 0 4 466.531 436.911 24.238 0.151 o
-1 0 5 37.968 29.162 7.150 6.178 o
-1 0 6 6.814 10.298 4.722 17.203 o
-1 0 7 306.361 286.325 14.385 0.363 o
-1 0 8 448.686 433.988 37.459 0.119 o
-1 0 9 2.704 7.892 7.577 6.937 o
-1 0 10 1598.480 1573.730 85.305 0.012 o
-1 0 11 1288.090 1183.480 35.320 0.024 o
-1 0 12 13.159 12.485 2.775 40.142 o
-1 0 13 109.772 100.933 7.968 2.217 o
-1 0 14 59.865 52.944 5.701 5.905 o
-1 0 15 2.278 4.677 2.013 93.294 o
-1 0 16 120.190 124.539 7.307 1.958 o
-1 0 17 18.307 19.556 1.818 52.194 o
-1 1 1 2944.930 3038.120 33.073 0.005 o
-1 1 2 7436.960 7004.180 88.228 0.001 o
-1 1 3 5221.200 5004.600 82.539 0.001 o
-1 1 4 317.053 281.209 21.697 0.286 o
-1 1 5 6.397 11.354 6.408 9.528 o
-1 1 6 0.059 -2.968 3.215 38.797 o
-1 1 7 249.826 246.446 15.059 0.474 o
-1 1 8 422.782 460.586 21.836 0.170 o
-1 1 9 244.244 252.092 32.804 0.238 o
-1 1 10 516.803 442.015 47.059 0.087 o
-1 1 11 7.800 9.639 2.377 59.293 o
-1 1 12 0.164 -0.760 1.357 217.082 o
-1 1 13 173.937 153.737 9.783 1.059 o
-1 1 14 42.951 37.889 4.786 9.621 o
-1 1 15 30.152 33.479 6.678 7.194 o
-1 1 16 1.220 1.218 1.023 357.467 o
-1 1 17 17.274 17.830 2.248 44.952 o
-1 2 1 11303.700 10800.100 124.315 0.000 o
-1 2 2 1591.190 1476.400 48.071 0.015 o
-1 2 3 335.497 294.969 23.271 0.254 o
-1 2 4 5.550 9.758 5.374 13.507 o
-1 2 5 710.865 684.910 40.539 0.061 o
-1 2 6 667.474 698.536 44.856 0.061 o
-1 2 7 131.628 171.351 24.125 0.504 o
-1 2 8 19.091 17.970 5.007 13.624 o
-1 2 9 353.773 406.656 23.813 0.207 o
-1 2 10 72.777 118.963 20.618 0.793 o
-1 2 11 8.386 10.532 2.637 48.787 o
-1 2 12 17.876 19.804 2.688 34.822 o
-1 2 13 34.653 32.581 3.474 15.982 o
-1 2 14 4.934 8.252 4.407 19.976 o
-1 2 15 49.977 54.569 7.802 4.481 o
-1 2 16 33.206 42.158 4.688 10.944 o
-1 2 17 0.042 1.282 0.562 1177.170 o
-1 3 1 31.568 22.754 6.341 8.073 o
-1 3 2 245.832 186.528 20.550 0.429 o
-1 3 3 688.983 678.345 39.437 0.065 o
-1 3 4 1384.710 1436.690 60.302 0.017 o
-1 3 5 1899.400 1755.650 71.095 0.010 o
-1 3 6 54.745 43.192 12.299 2.238 o
-1 3 7 44.978 23.428 8.656 4.415 o
-1 3 8 3.948 3.688 4.429 20.099 o
-1 3 9 43.896 49.136 8.328 4.355 o
-1 3 10 38.670 32.175 6.172 7.567 o
-1 3 11 39.713 36.957 3.725 13.108 o
-1 3 12 55.704 65.337 6.124 5.381 o
-1 3 13 8.280 11.886 2.950 39.884 o
-1 3 14 7.999 7.914 3.800 25.945 o
-1 3 15 3.118 5.848 1.514 151.119 o
-1 3 16 3.719 9.589 1.900 95.281 o
-1 4 1 184.103 201.435 23.833 0.431 o
-1 4 2 6.322 -0.787 2.855 46.978 o
-1 4 3 2.110 4.137 3.777 27.697 o
-1 4 4 781.220 751.081 48.836 0.049 o
-1 4 5 19.047 17.290 8.566 5.166 o
-1 4 6 150.327 129.036 22.619 0.557 o
-1 4 7 20.009 11.014 4.380 17.535 o
-1 4 8 20.011 34.976 9.567 4.055 o
-1 4 9 5.619 11.615 2.859 43.949 o
-1 4 10 44.630 56.210 8.724 3.947 o
-1 4 11 21.060 13.831 2.882 31.688 o
-1 4 12 2.830 8.438 2.653 53.549 o
-1 4 13 21.238 21.608 3.498 22.547 o
-1 4 14 8.189 9.359 1.543 113.543 o
-1 4 15 16.124 15.709 2.067 52.895 o
-1 4 16 0.220 0.858 0.552 1222.200 o
-1 5 1 1563.540 1787.240 77.750 0.012 o
-1 5 2 221.736 196.466 26.936 0.339 o
-1 5 3 1008.520 980.959 60.078 0.030 o
-1 5 4 44.141 34.783 12.704 2.229 o
-1 5 5 143.409 155.158 14.295 0.944 o
-1 5 6 2.586 2.158 5.464 13.357 o
-1 5 7 3.338 2.563 3.665 29.326 o
-1 5 8 18.126 24.972 4.553 15.522 o
-1 5 9 18.297 33.546 6.678 7.845 o
-1 5 10 125.518 103.292 11.557 1.451 o
-1 5 11 121.782 131.578 8.626 1.712 o
-1 5 12 159.931 162.255 9.361 1.148 o
-1 5 13 22.288 23.454 2.417 33.345 o
-1 5 14 43.417 42.445 2.830 14.121 o
-1 5 15 1.337 1.422 0.821 527.738 o
-1 6 1 0.550 2.514 2.192 82.179 o
-1 6 2 7.215 9.296 4.358 20.053 o
-1 6 3 214.061 264.882 30.354 0.275 o
-1 6 4 110.385 113.825 13.286 1.318 o
-1 6 5 612.001 530.377 51.039 0.067 o
-1 6 6 50.202 59.201 12.681 2.097 o
-1 6 7 34.547 30.172 6.689 7.019 o
-1 6 8 1.464 1.394 2.721 53.530 o
-1 6 9 160.042 134.590 12.883 1.005 o
-1 6 10 15.122 14.839 5.014 14.271 o
-1 6 11 60.931 57.489 6.014 5.401 o
-1 6 12 0.858 1.621 1.605 151.704 o
-1 6 13 1.634 2.346 1.184 262.365 o
-1 6 14 98.123 96.258 4.313 3.432 o
-1 7 1 6.587 8.027 3.035 39.885 o
-1 7 2 173.851 219.647 25.047 0.406 o
-1 7 3 242.225 248.306 21.371 0.380 o
-1 7 4 14.633 11.961 6.093 10.112 o
-1 7 5 42.194 40.269 11.062 2.837 o
-1 7 6 213.921 225.014 12.055 0.645 o
-1 7 7 18.819 13.086 3.687 23.253 o
-1 7 8 4.195 5.239 2.878 46.042 o
-1 7 9 0.584 3.260 2.226 79.436 o
-1 7 10 0.409 4.587 3.620 30.331 o
-1 7 11 5.962 6.085 1.675 115.931 o
-1 7 12 20.198 15.986 2.632 35.378 o
-1 7 13 16.319 19.089 2.488 40.211 o
-1 8 1 14.028 22.282 9.196 4.550 o
-1 8 2 52.463 40.202 11.489 2.548 o
-1 8 3 54.680 39.332 5.833 6.615 o
-1 8 4 9.922 9.691 4.317 19.977 o
-1 8 5 1032.870 1005.870 36.031 0.034 o
-1 8 6 949.004 979.542 33.569 0.039 o
-1 8 7 0.431 -0.630 2.181 84.067 o
-1 8 8 27.622 30.174 5.846 9.208 o
-1 8 9 0.017 2.833 2.968 45.250 o
-1 8 10 5.108 6.948 3.418 32.646 o
-1 8 11 8.755 3.847 2.934 42.389 o
-1 8 12 10.188 14.163 2.119 62.993 o
-1 9 1 2.336 2.727 2.047 91.701 o
-1 9 2 91.639 77.233 11.849 1.833 o
-1 9 3 356.578 301.242 23.294 0.238 o
-1 9 4 11.008 2.248 3.305 33.509 o
-1 9 5 254.174 252.929 17.436 0.423 o
-1 9 6 12.892 15.964 4.812 15.579 o
-1 9 7 126.794 129.284 11.872 1.305 o
-1 9 8 46.589 51.511 7.712 4.734 o
-1 9 9 6.154 9.488 3.867 25.329 o
-1 9 10 20.028 22.009 2.901 29.376 o
-1 9 11 1.950 4.584 1.264 220.649 o
-1 10 1 1.337 3.418 2.024 94.679 o
-1 10 2 12.689 14.547 5.599 11.886 o
-1 10 3 57.015 59.718 11.332 2.442 o
-1 10 4 0.059 -0.437 0.956 437.613 o
-1 10 5 14.757 18.752 4.632 16.175 o
-1 10 6 37.394 38.695 6.633 6.692 o
-1 10 7 8.480 13.491 3.530 28.692 o
-1 10 8 0.202 1.102 2.181 83.850 o
-1 10 9 39.578 50.724 6.116 6.918 o
-1 10 10 15.044 18.606 2.236 47.748 o
-1 11 1 6.183 3.777 2.428 62.191 o
-1 11 2 46.348 38.695 8.611 4.214 o
-1 11 3 33.115 29.947 3.990 14.522 o
-1 11 4 20.725 22.561 3.144 26.010 o
-1 11 5 4.638 7.487 3.013 41.511 o
-1 11 6 1.946 3.110 2.271 75.301 o
-1 11 7 0.074 1.731 2.114 89.103 o
-1 11 8 1.729 1.934 1.709 131.886 o
-1 12 1 2.207 0.135 3.125 40.660 o
-1 12 2 0.358 0.450 1.027 373.102 o
-1 12 3 10.127 11.808 1.499 102.721 o
-1 12 4 17.614 20.101 3.980 19.955 o
-1 12 5 16.773 18.838 2.214 45.738 o
-1 12 6 1.322 2.114 1.484 173.946 o
-1 12 7 3.565 4.654 1.799 111.940 o
-1 13 1 42.309 47.219 2.766 13.917 o
-1 13 2 33.249 34.357 2.153 23.026 o
-1 13 3 14.834 20.670 2.306 44.944 o
-1 13 4 51.547 71.567 5.733 5.806 o
0 -14 1 3.152 2.870 0.590 675.950 o
0 -14 2 8.982 10.492 1.102 155.892 o
0 -14 3 16.145 17.195 1.593 66.458 o
0 -14 4 4.135 5.155 2.338 68.124 o
0 -14 5 11.161 20.506 2.338 49.013 o
0 -13 1 3.502 0.427 1.551 154.821 o
0 -13 2 0.672 2.316 2.631 57.341 o
0 -13 3 33.659 30.623 6.318 7.711 o
0 -13 4 5.484 6.273 3.283 35.225 o
0 -13 5 0.450 1.343 0.982 398.135 o
0 -13 6 17.186 29.476 3.575 21.926 o
0 -13 7 0.018 -0.167 0.855 548.824 o
0 -13 8 1.589 0.360 1.192 268.742 o
0 -13 9 1.615 2.855 1.484 171.134 o
0 -12 1 0.039 0.382 2.833 49.933 o
0 -12 2 35.818 23.384 6.408 7.640 o
0 -12 3 82.968 75.988 9.769 2.456 o
0 -12 4 31.707 33.364 4.580 12.223 o
0 -12 5 49.821 46.313 6.014 6.484 o
0 -12 6 0.264 1.764 1.324 223.225 o
0 -12 7 9.680 9.818 2.316 59.177 o
0 -12 8 1.909 2.698 2.383 68.746 o
0 -12 9 2.349 4.294 2.181 80.312 o
0 -12 10 1.762 1.664 1.372 200.874 o
0 -12 11 1.107 -0.045 0.899 471.318 o
0 -11 1 41.934 39.928 5.197 8.758 o
0 -11 2 201.475 156.783 10.792 0.857 o
0 -11 3 12.377 9.268 2.785 41.840 o
0 -11 4 20.654 15.678 3.380 25.199 o
0 -11 5 15.014 9.022 2.689 42.020 o
0 -11 6 31.445 27.812 4.598 12.681 o
0 -11 7 65.101 56.587 6.052 5.154 o
0 -11 8 24.466 21.630 5.014 12.634 o
0 -11 9 0.327 -1.237 1.506 175.889 o
0 -11 10 2.778 3.193 2.338 70.410 o
0 -11 11 13.661 12.973 3.463 27.792 o
0 -11 12 7.817 13.063 3.193 34.668 o
0 -11 13 18.074 21.180 3.373 25.200 o
0 -10 1 10.055 8.945 2.942 39.880 o
0 -10 2 33.103 32.518 4.789 11.388 o
0 -10 3 63.354 49.472 5.758 5.732 o
0 -10 4 106.807 85.315 7.740 2.470 o
0 -10 5 27.611 28.025 4.251 14.842 o
0 -10 6 4.976 2.700 2.019 89.898 o
0 -10 7 60.478 60.072 6.657 4.827 o
0 -10 8 85.509 86.609 10.163 2.228 o
0 -10 9 37.791 42.742 7.262 5.731 o
0 -10 10 10.009 10.972 4.070 22.130 o
0 -10 11 13.658 11.332 3.238 31.443 o
0 -10 12 7.392 12.816 4.025 22.936 o
0 -10 13 0.916 3.215 2.541 61.084 o
0 -10 14 0.001 3.552 1.102 311.720 o
0 -9 1 27.047 25.909 3.077 22.550 o
0 -9 2 2.795 0.919 0.876 435.129 o
0 -9 3 15.780 15.353 2.504 42.437 o
0 -9 4 19.747 15.711 4.351 17.309 o
0 -9 5 11.677 8.008 1.925 75.676 o
0 -9 6 9.372 5.982 1.758 96.158 o
0 -9 7 435.296 394.798 27.700 0.158 o
0 -9 8 1087.740 1028.560 44.563 0.030 o
0 -9 9 40.746 40.269 4.997 9.288 o
0 -9 10 47.589 62.416 7.127 4.981 o
0 -9 11 0.416 1.461 1.349 215.217 o
0 -9 12 1.213 2.271 1.484 174.072 o
0 -9 13 18.625 23.901 3.957 19.322 o
0 -9 14 7.318 8.904 2.069 76.026 o
0 -9 15 30.615 39.555 2.884 19.021 o
0 -8 1 85.729 113.994 19.359 0.856 o
0 -8 2 18.826 15.109 7.577 6.541 o
0 -8 3 0.056 0.764 2.114 89.495 o
0 -8 4 24.147 28.915 10.253 3.553 o
0 -8 5 439.193 482.126 41.191 0.107 o
0 -8 6 11.031 7.123 3.609 27.782 o
0 -8 7 675.412 510.500 15.682 0.099 o
0 -8 8 0.010 2.100 1.388 203.921 o
0 -8 9 9.277 8.593 2.112 70.179 o
0 -8 10 1.548 1.934 1.110 298.675 o
0 -8 11 63.659 70.843 9.792 2.824 o
0 -8 12 0.736 -2.338 1.979 101.770 o
0 -8 13 6.899 8.769 2.811 45.424 o
0 -8 14 1.692 2.001 1.529 163.130 o
0 -8 15 9.569 16.481 3.058 35.408 o
0 -8 16 0.837 0.630 1.237 254.950 o
0 -7 1 0.151 7.690 4.160 22.916 o
0 -7 2 16.462 11.457 3.583 25.509 o
0 -7 3 13.860 9.975 3.434 28.709 o
0 -7 4 66.462 88.723 11.160 2.206 o
0 -7 5 218.420 232.138 18.752 0.471 o
0 -7 6 2.579 2.878 4.362 20.860 o
0 -7 7 78.069 73.838 15.649 1.309 o
0 -7 8 0.435 2.286 1.597 153.467 o
0 -7 9 162.319 162.117 9.072 1.149 o
0 -7 10 7.324 5.356 1.326 158.668 o
0 -7 11 7.301 5.973 1.631 115.748 o
0 -7 12 21.078 23.846 3.060 26.353 o
0 -7 13 145.258 141.384 12.715 1.077 o
0 -7 14 87.457 87.496 5.935 3.495 o
0 -7 15 16.285 25.025 3.822 20.902 o
0 -7 16 36.231 45.440 4.474 10.795 o
0 -6 1 1194.430 1677.640 41.962 0.020 o
0 -6 2 1279.400 1560.450 40.693 0.020 o
0 -6 3 87.701 73.435 10.927 2.099 o
0 -6 4 271.984 316.675 19.357 0.335 o
0 -6 5 3.852 13.188 4.221 21.517 o
0 -6 6 256.430 308.552 20.472 0.343 o
0 -6 7 18.233 41.066 8.038 5.535 o
0 -6 8 0.214 2.293 6.408 9.757 o
0 -6 9 68.114 64.462 17.313 1.156 o
0 -6 10 27.155 36.994 3.659 16.706 o
0 -6 11 44.593 38.130 3.911 11.423 o
0 -6 12 10.507 4.853 1.403 128.176 o
0 -6 13 90.891 75.781 6.091 3.525 o
0 -6 14 0.000 0.461 2.417 68.573 o
0 -6 15 5.832 9.224 2.017 81.954 o
0 -6 16 6.214 5.306 1.866 97.326 o
0 -6 17 6.485 5.531 1.506 135.910 o
0 -5 1 811.086 950.769 32.546 0.048 o
0 -5 2 59.028 91.348 9.039 3.015 o
0 -5 3 13.731 9.193 3.280 31.259 o
0 -5 4 48.386 56.917 7.661 4.609 o
0 -5 5 73.755 101.061 10.540 2.196 o
0 -5 6 52.561 82.776 9.967 2.845 o
0 -5 7 69.234 85.664 16.908 1.165 o
0 -5 8 7.354 8.476 7.262 7.468 o
0 -5 9 0.258 3.779 3.727 28.689 o
0 -5 10 0.747 -0.877 1.299 234.105 o
0 -5 11 54.746 33.052 6.385 6.140 o
0 -5 12 18.568 14.412 4.160 19.046 o
0 -5 13 0.310 -0.953 1.191 280.615 o
0 -5 14 0.921 0.108 1.270 243.051 o
0 -5 15 2.051 0.862 1.574 155.075 o
0 -5 16 26.261 33.466 3.179 20.453 o
0 -5 17 44.836 63.045 5.036 7.516 o
0 -4 1 541.388 630.109 20.430 0.110 o
0 -4 2 15.788 13.560 3.322 28.624 o
0 -4 3 459.577 506.108 17.072 0.158 o
0 -4 4 973.652 1139.200 29.957 0.035 o
0 -4 5 82.812 111.689 12.276 1.676 o
0 -4 6 1052.330 1337.090 79.133 0.021 o
0 -4 7 2.451 12.287 3.783 26.885 o
0 -4 8 456.573 594.270 22.890 0.132 o
0 -4 9 6.315 5.103 2.466 59.692 o
0 -4 10 0.800 1.891 3.307 36.451 o
0 -4 11 48.947 38.650 6.543 6.130 o
0 -4 12 1.808 1.394 1.529 163.833 o
0 -4 13 108.526 88.228 10.523 1.844 o
0 -4 14 6.807 6.621 2.041 81.058 o
0 -4 15 0.716 2.084 1.161 282.518 o
0 -4 16 12.989 16.631 2.289 50.580 o
0 -4 17 0.116 1.596 0.832 552.386 o
0 -3 1 1609.510 1715.400 29.060 0.015 o
0 -3 2 1365.530 1528.170 29.814 0.019 o
0 -3 3 3.551 1.615 1.573 148.426 o
0 -3 4 31.835 43.716 5.283 9.485 o
0 -3 5 42.693 55.568 6.413 6.155 o
0 -3 6 4109.410 4651.080 244.762 0.002 o
0 -3 7 1977.180 2464.960 56.859 0.008 o
0 -3 8 68.052 71.216 8.127 3.446 o
0 -3 9 0.689 2.345 2.019 96.534 o
0 -3 10 9.953 13.387 3.732 25.566 o
0 -3 11 22.676 25.672 3.165 24.004 o
0 -3 12 12.755 13.985 4.092 20.995 o
0 -3 13 89.745 73.860 9.174 2.532 o
0 -3 14 0.098 -0.382 1.664 144.735 o
0 -3 15 9.712 11.505 2.241 60.943 o
0 -3 16 16.965 20.595 3.530 24.142 o
0 -3 17 0.568 1.169 1.034 360.115 o
0 -2 1 8974.710 9749.290 56.730 0.000 o
0 -2 2 2839.680 2975.970 59.291 0.005 o
0 -2 3 555.062 511.029 14.423 0.129 o
0 -2 4 270.420 291.664 14.345 0.411 o
0 -2 5 52.387 48.048 6.228 6.002 o
0 -2 6 0.091 4.789 5.284 14.312 o
0 -2 7 2.678 12.186 6.273 10.034 o
0 -2 8 104.779 119.705 18.482 0.862 o
0 -2 9 34.969 70.206 12.310 2.288 o
0 -2 10 0.002 0.190 2.133 88.107 o
0 -2 11 67.786 54.625 11.006 2.449 o
0 -2 12 177.626 155.959 15.615 0.746 o
0 -2 13 203.429 165.897 10.154 0.852 o
0 -2 14 2.143 4.025 2.788 50.225 o
0 -2 15 0.490 -0.854 1.214 268.950 o
0 -2 16 0.458 0.405 1.034 366.802 o
0 -2 17 3.162 2.676 1.012 317.812 o
0 -1 1 1330.120 1387.750 20.494 0.022 o
0 -1 2 2681.420 2483.500 14.865 0.006 o
0 -1 3 158.416 132.932 4.434 1.618 o
0 -1 4 64.713 69.557 3.523 6.805 o
0 -1 5 6.556 9.392 1.908 87.839 o
0 -1 6 421.919 460.607 14.798 0.191 o
0 -1 7 585.405 617.326 18.966 0.103 o
0 -1 8 848.213 970.638 52.096 0.038 o
0 -1 9 134.882 188.611 16.979 0.764 o
0 -1 10 0.325 -0.597 2.923 46.898 o
0 -1 11 173.241 179.911 20.326 0.554 o
0 -1 12 1960.000 1610.580 108.834 0.009 o
0 -1 13 455.605 366.902 14.877 0.198 o
0 -1 14 109.108 109.003 12.434 1.449 o
0 -1 15 31.312 27.520 3.732 16.505 o
0 -1 16 23.682 22.761 2.289 34.056 o
0 -1 17 0.639 0.337 0.630 941.407 o
0 0 2 170.596 168.091 9.263 1.063 o
0 0 3 212.620 182.664 7.064 0.866 o
0 0 4 3053.000 2900.420 69.656 0.004 o
0 0 5 0.084 -0.007 0.973 422.176 o
0 0 6 2905.990 2977.110 50.859 0.005 o
0 0 7 54.153 57.611 6.396 5.441 o
0 0 8 476.987 503.307 20.871 0.144 o
0 0 9 3.193 4.994 2.724 51.769 o
0 0 10 55.550 57.447 13.153 1.940 o
0 0 11 760.143 812.666 38.310 0.054 o
0 0 12 91.327 87.868 11.220 1.908 o
0 0 13 28.787 19.674 5.014 12.177 o
0 0 14 11.571 12.276 4.654 16.982 o
0 0 15 174.198 183.693 8.017 1.050 o
0 0 16 2.661 2.683 0.832 447.928 o
0 0 17 6.344 6.835 1.327 160.361 o
0 1 0 3756.900 3845.470 33.513 0.003 o
0 1 1 161.221 122.786 8.274 1.372 o
0 1 2 851.090 910.606 26.216 0.049 o
0 1 3 7640.340 7813.340 89.262 0.001 o
0 1 4 779.752 859.657 33.861 0.053 o
0 1 5 437.142 445.884 19.415 0.174 o
0 1 6 29.059 26.514 4.648 13.009 o
0 1 7 102.186 115.016 10.097 1.835 o
0 1 8 54.397 75.755 10.823 2.549 o
0 1 9 91.707 195.027 24.733 0.518 o
0 1 10 1.348 1.034 1.799 121.091 o
0 1 11 4.009 12.610 2.815 45.938 o
0 1 12 0.112 1.424 1.722 133.860 o
0 1 13 0.266 4.699 3.125 40.584 o
0 1 14 1.488 2.136 1.934 104.121 o
0 1 15 0.022 -0.386 1.126 316.066 o
0 1 16 0.383 -0.540 0.922 464.718 o
0 1 17 111.557 143.156 5.846 2.148 o
0 2 0 746.482 651.361 10.738 0.078 o
0 2 1 559.979 531.771 24.193 0.112 o
0 2 2 224.559 242.716 17.110 0.485 o
0 2 3 4499.680 4543.430 79.481 0.002 o
0 2 4 241.494 220.996 19.471 0.430 o
0 2 5 1987.140 1968.170 38.063 0.010 o
0 2 6 812.584 976.753 29.303 0.048 o
0 2 7 181.079 204.838 14.507 0.703 o
0 2 8 9.741 6.756 2.669 48.266 o
0 2 9 554.023 621.777 114.433 0.024 o
0 2 10 15.366 23.316 8.184 5.644 o
0 2 11 81.030 88.087 6.942 3.324 o
0 2 12 4.446 3.888 1.542 144.937 o
0 2 13 1.144 2.229 1.782 122.589 o
0 2 14 29.274 21.382 5.149 11.521 o
0 2 15 0.003 0.112 0.865 535.026 o
0 2 16 3.443 4.249 1.372 182.160 o
0 3 0 4762.150 4907.000 54.692 0.002 o
0 3 1 1152.500 1458.490 122.966 0.013 o
0 3 2 13700.800 13995.900 155.635 0.000 o
0 3 3 29.068 20.506 7.150 6.778 o
0 3 4 2262.360 2226.130 63.405 0.007 o
0 3 5 1476.190 1591.250 37.652 0.017 o
0 3 6 0.110 0.591 1.895 111.213 o
0 3 7 481.123 622.954 105.383 0.029 o
0 3 8 208.599 159.592 14.941 0.673 o
0 3 9 15.815 22.242 5.173 13.012 o
0 3 10 355.225 394.691 14.332 0.258 o
0 3 11 18.789 24.373 3.764 20.686 o
0 3 12 11.322 12.718 2.892 38.875 o
0 3 13 21.531 18.301 3.182 26.290 o
0 3 14 3.206 2.457 1.016 316.849 o
0 3 15 11.014 12.112 2.020 67.715 o
0 3 16 11.631 16.054 2.158 57.290 o
0 4 0 3.303 6.088 1.949 95.871 o
0 4 1 409.926 463.379 10.336 0.208 o
0 4 2 6737.480 7553.770 162.875 0.001 o
0 4 3 156.280 159.471 12.420 0.990 o
0 4 4 1002.900 996.464 61.213 0.029 o
0 4 5 208.732 215.889 21.017 0.451 o
0 4 6 206.541 250.583 24.215 0.372 o
0 4 7 72.050 63.442 8.240 3.389 o
0 4 8 306.644 310.003 24.665 0.258 o
0 4 9 1.086 1.960 1.424 189.577 o
0 4 10 80.355 88.767 10.365 2.234 o
0 4 11 117.296 91.336 7.295 2.297 o
0 4 12 44.882 31.527 4.251 11.095 o
0 4 13 41.564 46.294 3.495 12.283 o
0 4 14 0.583 1.643 0.951 417.937 o
0 4 15 2.258 2.199 0.775 526.333 o
0 5 0 1658.490 1894.130 57.200 0.012 o
0 5 1 1565.110 1717.950 42.432 0.015 o
0 5 2 11.425 15.162 4.182 20.361 o
0 5 3 127.738 113.232 11.171 1.436 o
0 5 4 134.598 128.379 12.086 1.233 o
0 5 5 998.421 921.443 43.417 0.036 o
0 5 6 210.885 210.339 22.214 0.427 o
0 5 7 1.719 2.653 3.890 26.267 o
0 5 8 19.747 20.634 4.036 18.884 o
0 5 9 34.846 43.979 7.285 5.808 o
0 5 10 8.414 1.192 1.821 101.000 o
0 5 11 919.123 839.263 21.471 0.048 o
0 5 12 0.465 0.416 1.137 304.690 o
0 5 13 5.276 7.577 1.467 142.586 o
0 5 14 24.354 26.342 2.645 27.860 o
0 5 15 0.287 0.854 0.630 949.738 o
0 6 0 22.730 35.480 8.836 4.633 o
0 6 1 17.085 10.140 4.632 16.484 o
0 6 2 843.930 862.085 43.259 0.045 o
0 6 3 32.961 30.448 5.022 10.852 o
0 6 4 529.459 538.107 24.061 0.118 o
0 6 5 150.545 149.632 19.067 0.677 o
0 6 6 37.950 29.499 8.746 4.438 o
0 6 7 94.945 87.171 9.488 2.248 o
0 6 8 2.873 6.723 2.766 49.982 o
0 6 9 8.078 7.442 3.395 32.020 o
0 6 10 8.596 10.372 2.192 65.829 o
0 6 11 4.811 5.851 1.426 157.188 o
0 6 12 16.969 15.124 1.979 54.471 o
0 6 13 8.882 10.334 1.460 115.887 o
0 6 14 10.920 15.797 1.661 81.309 o
0 7 0 20.356 37.931 10.073 3.663 o
0 7 1 22.713 17.881 4.770 14.233 o
0 7 2 306.009 279.047 18.051 0.332 o
0 7 3 95.248 110.956 11.691 1.665 o
0 7 4 908.108 960.723 49.555 0.037 o
0 7 5 451.816 436.101 34.918 0.125 o
0 7 6 336.955 298.904 17.852 0.293 o
0 7 7 11.799 6.993 3.125 35.502 o
0 7 8 1.809 3.395 3.373 34.746 o
0 7 9 2.894 0.607 1.484 170.455 o
0 7 10 17.197 14.929 3.980 20.767 o
0 7 11 14.573 15.348 3.890 22.245 o
0 7 12 50.407 51.931 4.385 8.491 o
0 7 13 34.742 30.896 2.915 18.948 o
0 8 0 17.194 14.165 7.262 7.147 o
0 8 1 40.441 44.721 7.639 5.165 o
0 8 2 0.110 1.992 2.822 50.115 o
0 8 3 24.192 18.215 3.881 19.088 o
0 8 4 2654.380 2114.740 58.706 0.006 o
0 8 5 1499.790 1488.400 26.679 0.018 o
0 8 6 0.326 -0.003 1.486 180.630 o
0 8 7 39.555 41.663 7.195 5.755 o
0 8 8 36.272 32.782 6.183 7.700 o
0 8 9 5.233 6.858 3.620 29.237 o
0 8 10 47.202 48.702 5.801 6.870 o
0 8 11 41.656 44.642 4.049 11.020 o
0 8 12 0.093 1.614 1.046 355.686 o
0 9 0 15.469 7.500 2.485 47.588 o
0 9 1 63.724 62.075 6.385 4.825 o
0 9 2 6.154 5.644 3.822 26.286 o
0 9 3 301.737 258.387 21.405 0.313 o
0 9 4 11.142 16.515 3.081 34.046 o
0 9 5 3.836 3.841 1.403 174.026 o
0 9 6 20.676 21.216 3.274 25.016 o
0 9 7 81.448 72.354 8.881 2.801 o
0 9 8 0.005 0.652 2.158 85.890 o
0 9 9 114.125 136.321 11.107 1.461 o
0 9 10 12.530 10.206 1.877 73.328 o
0 9 11 9.977 11.657 1.747 85.903 o
0 10 0 25.552 25.313 4.403 14.839 o
0 10 1 3.500 5.374 4.632 18.379 o
0 10 2 23.809 19.898 6.408 8.505 o
0 10 3 3.919 2.968 3.238 37.176 o
0 10 4 100.323 97.344 6.080 2.889 o
0 10 5 0.732 0.352 1.338 219.976 o
0 10 6 147.184 135.195 7.455 1.518 o
0 10 7 29.055 29.297 5.284 10.636 o
0 10 8 1.498 7.262 2.721 52.182 o
0 10 9 56.861 62.882 4.316 7.212 o
0 10 10 114.641 158.872 5.818 1.959 o
0 11 0 6.324 5.531 3.328 34.178 o
0 11 1 0.391 0.225 2.563 60.893 o
0 11 2 0.002 1.911 3.238 38.137 o
0 11 3 3.191 1.292 1.039 315.253 o
0 11 4 36.453 37.344 3.502 14.655 o
0 11 5 0.017 2.750 1.237 252.943 o
0 11 6 17.247 15.829 3.755 22.660 o
0 11 7 22.639 24.598 4.294 16.086 o
0 11 8 102.692 108.623 5.666 2.767 o
0 12 0 3.549 -2.046 3.395 34.286 o
0 12 1 4.270 1.821 2.158 81.056 o
0 12 2 3.661 6.030 1.344 180.376 o
0 12 3 2.207 2.702 1.096 291.891 o
0 12 4 23.686 31.198 3.144 22.371 o
0 12 5 3.809 5.981 2.203 75.920 o
0 12 6 0.419 0.697 1.057 350.379 o
0 13 0 2.039 2.235 0.989 355.773 o
0 13 1 0.158 0.291 0.662 892.778 o
0 13 2 7.326 8.886 1.192 165.855 o
0 13 3 29.989 41.654 3.041 18.052 o
0 13 4 39.761 55.581 4.857 8.765 o
0 14 0 6.711 4.272 1.349 163.276 o
1 -14 0 8.906 10.500 2.136 67.879 o
1 -14 1 16.255 22.647 1.605 58.849 o
1 -14 2 12.083 15.245 1.405 92.724 o
1 -14 3 1.509 3.035 1.079 307.225 o
1 -14 4 179.930 251.867 8.229 0.825 o
1 -13 0 22.771 29.724 6.745 7.578 o
1 -13 1 2.262 1.282 1.484 171.747 o
1 -13 2 3.981 6.880 2.990 42.538 o
1 -13 3 43.380 44.946 7.577 5.107 o
1 -13 4 112.521 128.811 12.186 1.378 o
1 -13 5 26.672 29.103 3.598 18.452 o
1 -13 6 3.149 3.933 1.187 236.940 o
1 -13 7 19.363 22.895 2.878 29.813 o
1 -13 8 4.953 9.286 2.158 74.547 o
1 -13 9 0.000 0.022 0.944 449.650 o
1 -12 0 0.099 1.979 2.518 62.848 o
1 -12 1 15.664 10.298 5.036 14.352 o
1 -12 2 37.341 27.228 6.520 7.221 o
1 -12 3 17.260 13.576 3.017 32.268 o
1 -12 4 21.436 22.945 3.699 20.559 o
1 -12 5 0.030 -0.386 1.175 290.444 o
1 -12 6 20.560 19.058 3.355 24.746 o
1 -12 7 128.028 140.593 10.882 1.352 o
1 -12 8 0.335 3.755 2.181 82.682 o
1 -12 9 0.085 -1.057 1.237 261.830 o
1 -12 10 1.314 3.305 1.439 181.675 o
1 -12 11 2.151 4.497 1.889 105.613 o
1 -11 0 10.422 4.137 3.890 24.720 o
1 -11 1 351.591 287.050 13.823 0.314 o
1 -11 2 5.621 5.655 2.271 69.760 o
1 -11 3 91.247 69.971 6.906 3.302 o
1 -11 4 74.086 67.881 6.729 4.018 o
1 -11 5 23.880 20.798 3.836 19.115 o
1 -11 6 296.577 273.437 19.910 0.326 o
1 -11 7 93.438 92.320 9.938 2.128 o
1 -11 8 4.812 6.183 3.418 32.837 o
1 -11 9 2.132 4.654 2.473 63.148 o
1 -11 10 37.434 37.436 5.913 7.926 o
1 -11 11 0.118 2.451 1.821 119.054 o
1 -11 12 0.435 3.440 2.069 91.775 o
1 -11 13 24.609 27.813 3.508 19.992 o
1 -10 0 74.330 60.377 6.608 4.229 o
1 -10 1 4.354 4.346 2.425 63.846 o
1 -10 2 9.193 8.534 2.723 46.336 o
1 -10 3 4.911 6.259 2.638 53.425 o
1 -10 4 74.213 73.962 7.064 3.728 o
1 -10 5 42.095 43.676 5.468 8.042 o
1 -10 6 121.532 101.597 8.982 1.856 o
1 -10 7 77.798 74.984 9.308 2.701 o
1 -10 8 63.125 69.624 5.773 5.112 o
1 -10 9 40.340 55.821 6.104 6.699 o
1 -10 10 10.619 11.406 2.282 58.020 o
1 -10 11 0.003 1.798 1.178 282.247 o
1 -10 12 0.124 -0.282 1.765 128.597 o
1 -10 13 13.972 15.971 2.089 55.707 o
1 -10 14 18.175 23.114 3.373 24.722 o
1 -9 0 30.991 28.213 4.357 13.658 o
1 -9 1 99.106 74.374 6.755 3.055 o
1 -9 2 0.998 3.007 1.504 169.020 o
1 -9 3 7.635 9.217 2.733 47.025 o
1 -9 4 22.861 16.986 3.165 26.120 o
1 -9 5 52.926 42.942 7.779 4.602 o
1 -9 6 1146.890 1131.280 91.904 0.019 o
1 -9 7 1050.330 1214.280 32.332 0.031 o
1 -9 8 5.136 6.273 2.541 57.063 o
1 -9 9 0.458 -0.472 1.439 192.227 o
1 -9 10 4.171 4.632 2.226 74.913 o
1 -9 11 5.041 6.948 2.721 50.130 o
1 -9 12 9.964 18.055 3.732 24.856 o
1 -9 13 2.668 2.743 1.349 198.009 o
1 -9 14 0.018 1.034 0.922 461.670 o
1 -9 15 59.522 79.099 5.936 4.928 o
1 -8 0 25.364 34.513 10.702 3.238 o
1 -8 1 1.258 -1.709 3.710 29.044 o
1 -8 2 3.058 4.407 5.171 14.836 o
1 -8 3 3.923 11.256 5.190 14.506 o
1 -8 4 0.934 -2.135 1.930 106.709 o
1 -8 5 288.826 348.477 25.597 0.250 o
1 -8 6 67.719 71.432 9.942 2.692 o
1 -8 7 60.721 63.750 6.123 5.141 o
1 -8 8 573.803 608.865 98.199 0.031 o
1 -8 9 181.654 199.119 13.018 0.765 o
1 -8 10 42.317 52.298 6.768 5.852 o
1 -8 11 0.890 -1.057 1.304 231.374 o
1 -8 12 13.166 13.895 3.552 26.641 o
1 -8 13 4.986 6.993 2.338 66.142 o
1 -8 14 1.580 6.858 2.563 58.592 o
1 -8 15 63.171 73.231 5.823 4.970 o
1 -7 0 6.803 11.872 6.903 8.224 o
1 -7 1 11.644 9.608 4.484 18.368 o
1 -7 2 164.146 216.160 17.786 0.618 o
1 -7 3 351.114 395.909 24.506 0.207 o
1 -7 4 14.286 13.248 4.941 14.846 o
1 -7 5 0.376 6.978 3.980 25.019 o
1 -7 6 218.616 239.981 20.300 0.434 o
1 -7 7 174.811 226.887 32.017 0.287 o
1 -7 8 153.154 160.503 10.697 1.114 o
1 -7 9 30.252 32.419 2.846 21.027 o
1 -7 10 86.747 81.602 4.520 4.191 o
1 -7 11 0.049 1.036 1.399 202.977 o
1 -7 12 19.585 20.460 4.205 17.786 o
1 -7 13 44.205 47.531 6.251 6.522 o
1 -7 14 41.191 41.326 5.396 8.377 o
1 -7 15 9.346 8.072 2.158 68.136 o
1 -7 16 60.913 84.675 5.823 4.781 o
1 -6 0 558.558 616.334 37.369 0.085 o
1 -6 1 476.791 573.051 28.780 0.118 o
1 -6 2 383.862 418.128 22.796 0.193 o
1 -6 3 53.283 51.552 8.034 4.246 o
1 -6 4 2.062 6.398 3.299 35.878 o
1 -6 5 58.921 67.922 9.869 2.904 o
1 -6 6 6.367 10.672 5.273 13.935 o
1 -6 7 1.125 3.058 6.071 10.850 o
1 -6 8 138.131 175.016 28.555 0.384 o
1 -6 9 17.252 16.581 2.622 37.922 o
1 -6 10 236.874 223.268 11.521 0.595 o
1 -6 11 340.286 328.187 11.342 0.319 o
1 -6 12 204.275 181.273 8.123 0.881 o
1 -6 13 4.850 2.686 2.237 74.577 o
1 -6 14 11.099 10.500 2.878 40.134 o
1 -6 15 5.282 5.913 2.114 79.623 o
1 -6 16 2.230 4.452 1.619 140.457 o
1 -5 0 328.874 449.451 24.056 0.207 o
1 -5 1 179.882 194.690 20.056 0.537 o
1 -5 2 5.500 0.326 2.660 54.157 o
1 -5 3 109.798 101.768 10.354 1.780 o
1 -5 4 127.848 130.345 12.130 1.268 o
1 -5 5 23.397 25.013 5.319 11.422 o
1 -5 6 408.393 463.702 37.650 0.124 o
1 -5 7 24.420 29.971 10.770 3.233 o
1 -5 8 189.102 237.455 32.444 0.272 o
1 -5 9 1.719 1.609 2.505 62.830 o
1 -5 10 21.953 26.504 2.531 30.881 o
1 -5 11 4.156 1.762 0.813 427.010 o
1 -5 12 0.002 -0.699 0.669 895.543 o
1 -5 13 26.812 26.228 2.723 25.541 o
1 -5 14 8.652 8.860 2.129 70.186 o
1 -5 15 12.660 15.514 3.215 31.245 o
1 -5 16 3.283 3.013 1.304 204.610 o
1 -5 17 13.530 21.405 2.631 38.973 o
1 -4 0 99.225 102.659 10.532 1.866 o
1 -4 1 1119.860 1125.420 44.091 0.028 o
1 -4 2 44.887 40.809 9.376 3.690 o
1 -4 3 96.820 121.786 10.050 1.867 o
1 -4 4 25.721 34.912 5.601 9.795 o
1 -4 5 6.593 6.474 1.857 95.553 o
1 -4 6 160.683 235.645 10.980 0.856 o
1 -4 7 17.186 20.733 4.565 15.997 o
1 -4 8 409.987 518.869 27.940 0.145 o
1 -4 9 97.652 111.858 15.222 1.180 o
1 -4 10 421.251 412.154 31.011 0.149 o
1 -4 11 2.716 7.422 2.134 81.068 o
1 -4 12 12.450 14.073 2.600 44.230 o
1 -4 13 0.006 -0.351 0.826 588.172 o
1 -4 14 9.203 10.026 1.952 77.621 o
1 -4 15 1.510 2.338 1.417 188.583 o
1 -4 16 0.353 1.484 1.012 376.507 o
1 -4 17 161.983 202.222 8.207 1.060 o
1 -3 0 348.083 306.256 25.272 0.229 o
1 -3 1 472.815 502.160 31.703 0.121 o
1 -3 2 0.013 1.934 3.463 33.357 o
1 -3 3 560.921 500.020 30.623 0.105 o
1 -3 4 21.541 24.393 2.272 35.640 o
1 -3 5 2319.210 2651.320 48.408 0.007 o
1 -3 6 299.964 378.060 17.453 0.294 o
1 -3 7 71.706 97.871 9.931 2.414 o
1 -3 8 0.059 1.984 1.501 174.896 o
1 -3 9 1.997 1.603 1.562 156.265 o
1 -3 10 129.029 145.188 12.660 1.164 o
1 -3 11 25.980 20.787 3.821 18.578 o
1 -3 13 24.724 28.262 4.812 12.924 o
1 -3 14 0.089 1.171 1.006 386.808 o
1 -3 15 0.257 0.382 1.034 369.542 o
1 -3 16 51.621 61.494 5.599 6.296 o
1 -3 17 15.187 13.176 2.091 55.956 o
1 -2 0 585.984 487.545 26.329 0.108 o
1 -2 1 78.717 76.086 10.545 2.297 o
1 -2 2 1664.800 1772.980 26.689 0.014 o
1 -2 3 67.390 64.043 4.181 6.273 o
1 -2 4 198.894 213.389 6.303 0.876 o
1 -2 5 261.444 244.228 7.472 0.564 o
1 -2 6 15.574 26.531 6.385 8.842 o
1 -2 7 650.311 719.257 26.031 0.078 o
1 -2 8 274.277 291.055 17.933 0.363 o
1 -2 9 362.206 364.602 21.538 0.226 o
1 -2 10 52.864 46.942 8.657 3.897 o
1 -2 11 51.633 46.047 7.262 5.041 o
1 -2 12 104.253 104.101 11.827 1.593 o
1 -2 13 90.313 97.356 7.240 2.837 o
1 -2 14 33.346 33.794 4.182 13.288 o
1 -2 15 36.312 37.474 3.472 14.791 o
1 -2 16 0.002 -0.202 0.832 579.565 o
1 -1 0 57.743 80.493 8.387 3.472 o
1 -1 1 1172.530 1192.540 46.632 0.025 o
1 -1 2 4036.530 4367.540 31.365 0.002 o
1 -1 3 78.390 103.197 4.805 3.964 o
1 -1 4 44.842 56.302 2.540 12.477 o
1 -1 5 1.240 -0.474 0.766 631.252 o
1 -1 6 130.010 128.212 7.308 1.787 o
1 -1 7 9.907 12.999 2.661 45.571 o
1 -1 8 2.614 5.743 2.971 43.888 o
1 -1 9 135.461 110.217 15.559 0.986 o
1 -1 10 166.381 148.845 19.224 0.636 o
1 -1 11 1005.020 806.842 31.995 0.041 o
1 -1 12 0.018 -0.135 1.754 130.402 o
1 -1 13 314.638 313.690 11.399 0.359 o
1 -1 14 0.018 0.382 0.877 516.899 o
1 -1 15 2.028 1.343 0.564 912.767 o
1 -1 16 0.318 0.703 0.787 623.329 o
1 0 0 127.201 147.308 4.906 1.939 o
1 0 1 5423.190 5424.700 36.699 0.001 o
1 0 2 4479.520 4531.070 58.425 0.002 o
1 0 3 26.690 24.189 2.279 30.728 o
1 0 4 142.840 146.453 6.432 1.589 o
1 0 5 31.503 39.162 5.367 9.572 o
1 0 6 146.556 139.889 7.888 1.463 o
1 0 7 5.399 9.029 2.264 68.165 o
1 0 8 46.267 63.197 7.247 4.916 o
1 0 9 246.006 210.159 21.697 0.393 o
1 0 10 658.130 616.401 39.684 0.071 o
1 0 11 82.758 88.263 6.948 3.266 o
1 0 12 291.493 228.438 17.583 0.385 o
1 0 13 4.867 3.452 0.852 353.429 o
1 0 14 52.464 51.985 4.400 8.210 o
1 0 15 0.540 1.109 1.270 242.312 o
1 0 16 3.613 2.569 0.797 443.982 o
1 1 0 10.907 21.509 1.746 68.908 o
1 1 1 2809.740 3037.920 35.604 0.005 o
1 1 2 2238.230 2171.450 17.970 0.008 o
1 1 3 896.923 989.670 23.135 0.044 o
1 1 4 153.383 164.286 8.634 1.236 o
1 1 5 253.853 311.805 17.196 0.385 o
1 1 6 555.844 517.188 19.299 0.122 o
1 1 7 291.060 360.190 33.917 0.188 o
1 1 8 123.635 140.444 11.345 1.340 o
1 1 9 413.191 390.914 20.652 0.194 o
1 1 10 46.832 47.846 10.860 2.822 o
1 1 11 137.114 135.475 8.546 1.525 o
1 1 12 0.839 1.407 1.731 131.131 o
1 1 13 6.734 5.136 1.267 174.953 o
1 1 14 30.922 30.598 3.345 18.184 o
1 1 15 0.280 -0.112 0.697 809.614 o
1 1 16 67.477 75.831 7.858 3.526 o
1 2 0 173.745 152.437 6.536 1.239 o
1 2 1 23418.100 22268.000 225.752 0.000 o
1 2 2 2337.720 2192.400 27.308 0.008 o
1 2 3 1496.650 1326.250 18.546 0.019 o
1 2 4 139.857 177.029 6.232 1.463 o
1 2 5 241.426 259.828 12.550 0.520 o
1 2 6 193.654 258.548 13.909 0.608 o
1 2 7 16.943 19.931 4.193 18.538 o
1 2 8 16.711 14.800 4.002 20.721 o
1 2 9 52.385 52.907 8.017 4.266 o
1 2 10 0.473 -0.888 1.330 224.589 o
1 2 11 6.640 7.350 2.022 81.907 o
1 2 12 0.213 3.446 1.851 114.391 o
1 2 13 13.103 14.868 2.250 52.870 o
1 2 14 16.437 15.015 2.383 44.659 o
1 2 15 5.202 5.724 1.388 161.756 o
1 2 16 152.499 198.107 7.600 1.171 o
1 3 0 7763.560 7771.230 105.338 0.001 o
1 3 1 614.286 639.511 16.540 0.098 o
1 3 2 15.613 17.868 2.048 52.477 o
1 3 3 1.767 9.283 1.624 132.440 o
1 3 4 5451.490 5280.690 55.974 0.001 o
1 3 5 40.230 62.456 6.677 5.792 o
1 3 6 2.952 5.125 1.773 115.949 o
1 3 7 23.034 32.986 5.476 10.520 o
1 3 8 54.040 70.278 8.856 3.455 o
1 3 9 23.237 31.168 6.146 8.788 o
1 3 10 27.960 35.230 4.561 12.779 o
1 3 11 58.203 53.009 5.491 6.238 o
1 3 12 0.991 -0.265 1.059 346.329 o
1 3 13 3.528 2.588 0.776 464.278 o
1 3 14 26.154 26.131 2.867 24.692 o
1 3 15 1.315 0.562 1.327 219.912 o
1 3 16 20.175 19.764 2.158 41.758 o
1 4 0 937.550 981.732 22.434 0.042 o
1 4 1 3224.650 3114.070 41.523 0.004 o
1 4 2 228.188 205.178 9.660 0.689 o
1 4 3 1469.420 1609.000 41.602 0.016 o
1 4 4 78.465 94.886 6.455 3.486 o
1 4 5 3.176 8.062 2.892 45.415 o
1 4 6 10.693 17.950 4.233 19.795 o
1 4 7 45.645 44.748 7.003 5.609 o
1 4 8 0.891 -0.555 1.316 227.438 o
1 4 9 26.422 16.233 4.317 16.048 o
1 4 10 167.910 162.640 9.489 1.085 o
1 4 11 53.882 52.826 3.878 8.746 o
1 4 12 82.426 72.334 4.562 4.655 o
1 4 13 47.862 48.248 3.429 10.905 o
1 4 14 1.056 1.316 0.659 795.542 o
1 4 15 15.478 19.021 2.383 43.413 o
1 5 0 2994.710 3310.520 46.325 0.004 o
1 5 1 555.549 593.819 25.913 0.104 o
1 5 2 864.884 862.971 35.536 0.046 o
1 5 3 3932.390 3924.000 146.428 0.002 o
1 5 4 0.541 -1.484 1.889 111.855 o
1 5 5 1140.630 1110.330 47.846 0.027 o
1 5 6 260.727 243.728 24.058 0.326 o
1 5 7 2.999 1.394 1.934 102.285 o
1 5 8 35.890 39.932 6.363 7.167 o
1 5 9 19.672 10.725 3.440 26.039 o
1 5 10 218.034 175.650 6.975 0.858 o
1 5 11 188.687 191.489 7.222 0.967 o
1 5 12 12.025 6.968 1.291 124.037 o
1 5 13 14.316 17.420 1.955 58.081 o
1 5 14 6.612 5.978 1.229 179.635 o
1 6 0 394.394 372.872 17.482 0.223 o
1 6 1 132.818 129.315 10.853 1.361 o
1 6 2 356.307 332.356 17.774 0.263 o
1 6 3 919.682 928.290 30.859 0.043 o
1 6 4 5.754 8.701 5.419 13.307 o
1 6 5 0.824 2.563 2.990 44.414 o
1 6 6 8.915 17.088 6.880 8.145 o
1 6 7 22.443 23.973 3.500 21.600 o
1 6 8 7.112 7.188 1.038 207.268 o
1 6 9 2.666 2.741 1.754 122.246 o
1 6 10 16.417 16.410 2.033 52.760 o
1 6 11 0.465 2.921 0.874 475.401 o
1 6 12 2.262 2.601 0.963 364.081 o
1 6 13 11.762 14.940 2.446 48.696 o
1 7 0 47.637 58.005 7.772 4.527 o
1 7 1 295.267 311.797 18.366 0.323 o
1 7 2 631.049 698.886 28.414 0.080 o
1 7 3 85.716 76.416 9.840 2.387 o
1 7 4 7.102 10.500 6.385 9.585 o
1 7 5 1704.990 1680.420 27.527 0.014 o
1 7 6 251.675 294.428 12.715 0.461 o
1 7 7 2.149 0.165 2.102 88.835 o
1 7 8 30.259 23.930 3.202 20.628 o
1 7 9 20.651 23.384 5.171 12.385 o
1 7 10 0.008 -1.213 1.372 213.222 o
1 7 11 56.437 54.062 4.687 7.270 o
1 7 12 27.826 26.774 3.040 22.244 o
1 8 0 108.436 119.548 19.808 0.769 o
1 8 1 0.484 -0.896 2.673 56.017 o
1 8 2 7.886 5.774 3.080 38.741 o
1 8 3 12.427 14.288 4.196 20.123 o
1 8 4 196.185 201.345 13.333 0.701 o
1 8 5 2446.950 2382.610 34.112 0.007 o
1 8 6 0.008 -0.348 1.338 224.107 o
1 8 7 2.216 1.867 2.541 60.748 o
1 8 8 205.795 210.153 9.665 0.763 o
1 8 9 1.026 5.891 2.293 73.458 o
1 8 10 1.744 -0.715 1.087 320.212 o
1 8 11 43.562 39.894 5.913 7.334 o
1 8 12 51.282 57.379 4.857 7.404 o
1 9 0 0.030 1.884 1.729 132.592 o
1 9 1 1.162 -0.013 1.075 334.025 o
1 9 2 138.114 97.603 13.176 1.207 o
1 9 3 14.711 17.043 5.936 10.456 o
1 9 4 134.072 125.693 11.512 1.301 o
1 9 5 74.220 70.295 5.872 4.440 o
1 9 6 24.063 22.651 3.539 20.920 o
1 9 7 226.554 227.185 11.872 0.610 o
1 9 8 48.091 45.823 6.475 6.049 o
1 9 9 0.259 1.532 0.918 455.252 o
1 9 10 12.391 17.932 2.477 45.371 o
1 9 11 48.357 82.786 5.576 5.792 o
1 10 0 13.928 8.679 4.092 21.324 o
1 10 1 0.376 0.764 2.114 89.250 o
1 10 2 1.138 -2.496 3.260 37.587 o
1 10 3 55.741 56.152 5.812 5.965 o
1 10 4 87.666 83.914 5.581 3.686 o
1 10 5 59.695 62.050 5.222 6.057 o
1 10 6 1.314 1.729 1.506 169.783 o
1 10 7 101.285 128.833 6.608 2.373 o
1 10 8 45.783 39.926 4.902 8.896 o
1 10 9 20.572 24.057 2.811 29.437 o
1 11 0 10.249 9.601 4.902 15.722 o
1 11 1 0.952 -4.407 3.148 40.340 o
1 11 2 12.584 8.467 2.081 65.462 o
1 11 3 29.805 34.089 3.420 17.563 o
1 11 4 1.283 0.738 0.923 436.503 o
1 11 5 106.169 110.988 6.229 2.534 o
1 11 6 50.070 59.115 4.160 8.419 o
1 11 7 97.764 99.960 5.122 3.172 o
1 11 8 17.715 18.662 2.766 34.156 o
1 12 0 2.877 3.822 2.855 47.679 o
1 12 1 45.786 51.477 5.053 7.982 o
1 12 2 21.262 23.096 2.535 32.825 o
1 12 3 26.749 31.221 3.233 20.362 o
1 12 4 0.000 -0.855 2.282 77.024 o
1 12 5 66.417 63.676 4.474 6.129 o
1 13 0 1.288 0.268 0.708 718.995 o
1 13 1 0.229 0.567 0.711 765.337 o
1 13 2 0.017 0.804 0.798 615.435 o
1 13 3 0.083 0.216 0.561 1247.750 o
2 -14 1 1.784 2.291 0.821 496.054 o
2 -14 2 11.741 11.647 1.844 75.229 o
2 -14 3 2.753 2.406 0.989 340.246 o
2 -14 4 8.063 13.288 1.821 84.419 o
2 -13 0 3.275 2.731 1.012 315.346 o
2 -13 1 3.330 4.317 1.506 155.245 o
2 -13 2 152.040 167.866 7.325 1.317 o
2 -13 3 68.567 80.365 5.012 4.990 o
2 -13 4 0.071 2.733 1.266 241.555 o
2 -13 5 233.687 278.196 10.140 0.556 o
2 -13 6 22.967 26.788 2.349 32.079 o
2 -13 7 2.369 2.654 0.797 490.579 o
2 -12 0 0.516 2.721 2.833 49.501 o
2 -12 1 2.818 0.944 2.046 92.360 o
2 -12 2 94.181 79.234 11.309 1.905 o
2 -12 3 235.381 228.041 10.838 0.606 o
2 -12 4 4.900 2.353 1.335 186.935 o
2 -12 5 256.648 264.903 11.253 0.501 o
2 -12 6 3.844 4.412 1.280 200.630 o
2 -12 7 108.290 125.208 20.708 0.714 o
2 -12 8 58.502 54.974 6.093 5.550 o
2 -12 9 0.006 -1.439 1.619 153.060 o
2 -12 10 0.332 -1.506 1.304 234.291 o
2 -11 0 29.524 23.496 6.588 7.683 o
2 -11 1 25.994 24.944 4.245 15.568 o
2 -11 2 72.525 69.791 6.614 4.105 o
2 -11 3 59.581 59.057 6.117 5.344 o
2 -11 4 118.536 109.582 8.244 1.958 o
2 -11 5 271.493 243.365 12.118 0.480 o
2 -11 6 6.169 7.757 2.990 41.277 o
2 -11 7 0.981 0.940 0.664 805.458 o
2 -11 8 77.242 84.274 5.919 3.962 o
2 -11 9 19.577 22.880 2.967 28.579 o
2 -11 10 2.946 2.754 1.270 218.061 o
2 -11 11 1.663 0.081 0.557 1055.390 o
2 -11 12 24.979 30.758 3.777 17.651 o
2 -10 0 0.045 0.919 2.788 51.489 o
2 -10 1 15.448 15.981 3.275 28.842 o
2 -10 2 16.774 16.187 3.084 30.766 o
2 -10 3 74.142 57.266 6.208 4.554 o
2 -10 4 116.145 91.924 8.746 2.040 o
2 -10 5 204.881 195.220 8.639 0.828 o
2 -10 6 7.488 7.909 2.366 61.216 o
2 -10 7 722.796 759.066 42.023 0.056 o
2 -10 8 107.861 121.661 8.319 2.015 o
2 -10 9 47.096 50.956 4.942 8.048 o
2 -10 10 9.094 10.489 2.182 65.357 o
2 -10 11 3.078 3.182 1.422 176.408 o
2 -10 12 3.434 5.265 1.427 167.256 o
2 -10 13 49.971 61.637 3.781 8.818 o
2 -9 0 2.438 0.436 2.709 53.775 o
2 -9 1 35.947 31.083 4.321 12.551 o
2 -9 2 19.844 11.215 2.917 32.916 o
2 -9 3 14.964 9.411 2.182 56.461 o
2 -9 4 10.815 8.116 1.531 105.356 o
2 -9 5 39.837 44.759 4.706 9.755 o
2 -9 6 79.612 87.637 6.835 3.418 o
2 -9 7 2694.340 3028.500 52.658 0.005 o
2 -9 8 148.943 172.251 12.681 0.979 o
2 -9 9 7.621 7.420 2.338 62.616 o
2 -9 10 11.463 16.548 3.912 22.709 o
2 -9 11 5.436 7.487 2.855 45.441 o
2 -9 12 0.058 0.180 0.944 447.325 o
2 -9 13 34.139 46.227 5.126 9.438 o
2 -9 14 0.588 1.825 0.769 616.611 o
2 -8 0 187.591 222.817 28.757 0.327 o
2 -8 1 157.108 159.390 24.238 0.477 o
2 -8 2 33.350 35.827 8.391 4.798 o
2 -8 3 75.834 89.221 13.379 1.628 o
2 -8 4 1.254 0.941 2.303 74.663 o
2 -8 5 152.887 209.143 20.830 0.548 o
2 -8 6 175.676 172.700 12.366 0.869 o
2 -8 7 415.945 470.345 20.416 0.175 o
2 -8 8 8.572 9.691 3.328 32.596 o
2 -8 9 67.840 85.327 8.881 2.952 o
2 -8 10 498.902 586.183 22.911 0.122 o
2 -8 11 3.918 2.878 2.293 72.103 o
2 -8 12 32.038 36.289 5.554 9.219 o
2 -8 13 11.859 13.783 2.900 37.940 o
2 -8 14 59.806 64.102 5.958 5.320 o
2 -8 15 1.395 1.979 0.989 370.380 o
2 -7 0 57.849 67.655 14.277 1.647 o
2 -7 1 203.823 254.427 20.285 0.445 o
2 -7 2 80.711 128.905 14.622 1.291 o
2 -7 3 4.106 2.041 3.211 37.866 o
2 -7 4 20.151 26.636 6.816 7.645 o
2 -7 5 18.430 27.258 7.383 6.679 o
2 -7 6 175.387 234.149 33.254 0.269 o
2 -7 7 1.651 2.578 1.063 316.943 o
2 -7 8 8.944 7.341 3.755 26.366 o
2 -7 9 38.739 37.546 3.977 12.467 o
2 -7 10 23.924 32.441 3.705 18.149 o
2 -7 11 27.839 24.717 3.278 20.956 o
2 -7 12 1.465 2.855 2.136 85.434 o
2 -7 13 71.671 71.207 7.352 3.718 o
2 -7 14 9.077 9.376 2.676 47.499 o
2 -7 15 7.020 13.086 2.631 49.065 o
2 -6 0 516.275 594.379 32.505 0.101 o
2 -6 1 1892.540 2567.530 87.058 0.008 o
2 -6 2 168.033 214.004 26.419 0.387 o
2 -6 3 57.878 64.953 9.843 2.960 o
2 -6 4 36.813 37.045 7.730 5.351 o
2 -6 5 122.409 137.444 14.483 1.068 o
2 -6 6 4.716 4.609 4.969 15.957 o
2 -6 7 389.735 436.394 45.710 0.108 o
2 -6 8 3.301 3.485 3.665 29.258 o
2 -6 9 1359.220 1351.110 46.250 0.020 o
2 -6 10 175.924 158.287 10.843 0.978 o
2 -6 11 0.393 1.861 1.004 378.300 o
2 -6 12 32.520 39.867 3.927 13.746 o
2 -6 13 27.122 28.389 3.197 21.051 o
2 -6 14 11.318 10.314 1.720 85.480 o
2 -6 15 68.622 92.140 7.038 3.621 o
2 -6 16 3.422 8.342 1.911 96.488 o
2 -5 0 76.253 104.178 12.648 1.699 o
2 -5 1 1152.320 1331.550 58.728 0.022 o
2 -5 2 4.066 9.263 5.329 13.825 o
2 -5 3 79.502 93.916 16.638 1.143 o
2 -5 4 124.032 161.352 14.137 1.029 o
2 -5 5 1.393 1.850 2.721 53.470 o
2 -5 6 0.206 2.541 3.508 32.452 o
2 -5 7 717.807 958.947 64.597 0.038 o
2 -5 8 27.880 18.729 9.353 4.232 o
2 -5 9 471.928 472.923 20.617 0.152 o
2 -5 10 149.020 144.144 6.916 1.493 o
2 -5 11 63.203 76.984 5.620 5.006 o
2 -5 12 117.401 112.949 6.738 2.189 o
2 -5 13 7.459 8.036 1.796 95.910 o
2 -5 14 9.373 12.468 2.026 70.520 o
2 -5 15 1.474 2.123 0.599 850.652 o
2 -5 16 0.000 2.338 1.304 229.807 o
2 -4 0 6.671 7.148 3.833 25.890 o
2 -4 1 85.826 98.575 11.396 1.874 o
2 -4 2 152.932 144.573 18.392 0.707 o
2 -4 3 2.372 12.299 7.060 7.952 o
2 -4 4 28.981 29.589 9.061 4.364 o
2 -4 5 90.180 99.317 10.132 2.082 o
2 -4 6 1075.240 1510.840 72.286 0.020 o
2 -4 7 268.380 505.105 44.563 0.126 o
2 -4 8 55.629 62.034 17.133 1.219 o
2 -4 9 4.581 10.921 5.003 15.547 o
2 -4 10 6.615 5.508 1.613 121.625 o
2 -4 11 150.196 141.082 7.517 1.450 o
2 -4 12 481.011 488.974 14.077 0.159 o
2 -4 13 66.190 65.935 5.048 5.593 o
2 -4 14 19.917 26.592 3.051 26.329 o
2 -4 15 0.241 0.483 0.731 727.923 o
2 -4 16 27.635 30.174 3.597 17.959 o
2 -3 0 15.852 38.728 6.380 8.483 o
2 -3 1 74.194 90.894 9.798 2.469 o
2 -3 2 596.957 561.248 15.143 0.111 o
2 -3 3 6.988 22.709 7.442 6.980 o
2 -3 4 0.872 5.435 4.396 20.574 o
2 -3 5 14.643 32.840 4.928 13.581 o
2 -3 6 484.575 603.906 33.018 0.105 o
2 -3 7 112.153 111.486 10.956 1.613 o
2 -3 8 173.083 190.803 13.020 0.813 o
2 -3 9 29.073 25.269 6.168 8.529 o
2 -3 10 38.018 41.775 15.379 1.582 o
2 -3 11 504.897 437.923 18.257 0.152 o
2 -3 12 0.028 0.090 1.327 227.641 o
2 -3 13 6.236 5.246 1.637 120.862 o
2 -3 14 4.700 3.777 1.653 127.739 o
2 -3 15 38.517 41.424 3.330 14.133 o
2 -3 16 0.037 -0.092 0.389 2625.530 o
2 -2 0 540.915 614.940 33.344 0.094 o
2 -2 1 1469.920 1535.960 51.578 0.016 o
2 -2 2 1404.130 1288.430 30.533 0.021 o
2 -2 3 280.638 254.474 12.532 0.447 o
2 -2 4 2726.920 2962.330 44.557 0.005 o
2 -2 5 2.088 3.022 1.526 160.070 o
2 -2 6 127.125 143.869 11.472 1.289 o
2 -2 7 14.875 19.922 4.043 20.192 o
2 -2 8 376.606 360.411 40.280 0.134 o
2 -2 9 246.523 247.202 18.952 0.414 o
2 -2 10 147.900 160.888 16.495 0.791 o
2 -2 11 1074.640 1009.920 23.069 0.035 o
2 -2 12 1211.500 1189.050 25.452 0.027 o
2 -2 13 769.690 769.614 29.443 0.060 o
2 -2 14 8.553 10.815 1.931 79.492 o
2 -2 15 7.488 7.587 1.608 114.074 o
2 -2 16 0.111 -0.158 0.686 846.228 o
2 -1 0 19018.900 19596.700 165.550 0.000 o
2 -1 1 14456.500 14809.100 84.278 0.000 o
2 -1 2 654.051 600.324 14.097 0.095 o
2 -1 3 33.268 29.477 5.464 9.663 o
2 -1 4 0.656 0.740 0.819 564.719 o
2 -1 5 137.938 164.048 6.975 1.501 o
2 -1 6 10.855 10.387 2.042 68.787 o
2 -1 7 24.607 21.766 4.017 17.578 o
2 -1 8 48.369 50.297 9.893 3.237 o
2 -1 9 0.001 2.608 2.766 52.103 o
2 -1 10 124.407 112.218 17.155 0.906 o
2 -1 11 1087.260 1000.140 23.586 0.035 o
2 -1 12 763.104 757.422 20.775 0.065 o
2 -1 13 11.035 10.504 1.775 82.652 o
2 -1 14 89.776 77.215 4.609 4.115 o
2 -1 15 119.220 128.126 5.475 2.195 o
2 -1 16 10.646 10.515 1.608 95.075 o
2 0 0 11630.100 12418.200 80.358 0.000 o
2 0 1 244.130 165.859 9.575 0.704 o
2 0 2 146.107 132.481 8.427 1.459 o
2 0 3 0.588 0.631 0.690 787.346 o
2 0 4 1.806 3.855 1.173 256.865 o
2 0 5 2.723 2.506 1.264 222.880 o
2 0 6 10.549 9.661 2.595 48.447 o
2 0 7 40.288 50.465 6.248 6.690 o
2 0 8 191.944 166.672 12.302 0.816 o
2 0 9 287.666 221.851 22.552 0.330 o
2 0 10 0.001 0.054 1.641 148.854 o
2 0 11 179.534 166.090 9.691 0.994 o
2 0 12 27.002 22.012 3.620 19.398 o
2 0 13 0.019 -0.090 1.147 304.936 o
2 0 14 123.593 124.315 7.869 1.834 o
2 0 15 25.097 31.613 3.597 18.561 o
2 0 16 6.667 2.554 1.720 114.645 o
2 1 0 11.553 10.739 1.537 96.028 o
2 1 1 401.666 435.517 19.539 0.193 o
2 1 2 3047.070 3238.420 38.964 0.004 o
2 1 3 852.320 814.380 29.544 0.051 o
2 1 4 14.531 15.679 2.503 43.622 o
2 1 5 155.780 159.514 9.924 1.151 o
2 1 6 1679.460 1767.100 48.374 0.013 o
2 1 7 11.083 18.380 4.314 19.030 o
2 1 8 91.094 110.034 10.465 1.932 o
2 1 9 90.468 75.648 10.365 2.185 o
2 1 10 4.445 11.183 2.803 46.477 o
2 1 11 13.370 6.714 1.484 100.735 o
2 1 12 15.419 13.648 2.945 34.648 o
2 1 13 95.651 90.116 7.172 2.813 o
2 1 14 67.263 65.586 5.644 5.084 o
2 1 15 102.615 104.708 6.385 2.660 o
2 1 16 6.560 6.322 1.473 138.052 o
2 2 0 4316.990 4127.000 28.035 0.002 o
2 2 1 2.970 1.801 1.542 156.026 o
2 2 2 925.372 920.358 17.867 0.046 o
2 2 3 25.321 27.559 3.258 21.573 o
2 2 4 65.537 56.699 5.854 5.286 o
2 2 5 1882.880 2199.990 93.253 0.008 o
2 2 6 727.851 734.685 24.268 0.068 o
2 2 7 0.892 0.615 1.575 158.699 o
2 2 8 35.054 36.685 6.264 7.503 o
2 2 9 2.190 2.558 1.713 129.313 o
2 2 10 54.912 43.575 5.570 6.769 o
2 2 11 21.218 21.503 2.952 28.163 o
2 2 12 7.416 8.977 5.576 12.494 o
2 2 13 113.468 113.365 7.869 2.068 o
2 2 14 26.269 23.204 3.305 21.742 o
2 2 15 22.764 21.922 2.855 28.160 o
2 3 0 83.298 79.541 5.339 4.062 o
2 3 1 22.336 25.075 3.243 23.609 o
2 3 2 309.442 365.708 14.321 0.313 o
2 3 3 348.034 266.590 12.716 0.337 o
2 3 4 102.418 154.083 14.929 1.086 o
2 3 5 0.002 1.835 2.203 82.043 o
2 3 6 10.703 13.181 3.408 29.721 o
2 3 7 0.559 3.408 2.317 73.360 o
2 3 8 26.669 33.587 6.190 8.354 o
2 3 9 66.297 65.947 3.828 6.577 o
2 3 10 106.822 88.466 6.293 2.781 o
2 3 11 12.319 18.106 2.261 51.305 o
2 3 12 84.232 83.779 5.465 3.875 o
2 3 13 8.670 9.623 2.338 59.773 o
2 3 14 6.516 6.206 1.686 112.414 o
2 3 15 3.000 1.484 0.652 656.396 o
2 4 0 992.439 1012.950 24.472 0.038 o
2 4 1 197.723 191.794 11.126 0.786 o
2 4 2 856.304 854.764 25.598 0.051 o
2 4 3 312.127 280.318 14.324 0.360 o
2 4 4 252.663 265.065 21.315 0.360 o
2 4 5 69.404 56.210 10.230 2.685 o
[truncated: 84,049 more chars]
